# Supplementary material for: Genome-wide association analysis of neutrophil granularity identifies CDK6 as a regulator of primary granules
Source: iScience. 2025 Jul 7;28(8):113072. doi: 10.1016/j.isci.2025.113072 (PMC12432455; doi:10.1016/j.isci.2025.113072)
Supplement: Data S1. Mouse Neutrophil Proteomics [file mmc2.xlsx]

## Sheet: Sheet1
Accession Improvement	Accession Improvement	Accession Improvement	Accession Improvement	Accession Information	Accession Information	Accession Information	Annotation	UP Annotation								ID Metrics	ID Metrics	ID Metrics	ID Metrics	ID Metrics	Databases	Databases	Welch's T-Test							Log2 Normalised Abundances	Log2 Normalised Abundances	Log2 Normalised Abundances	Log2 Normalised Abundances	Log2 Normalised Abundances	Log2 Normalised Abundances	Log2 Abundance						Normalised Abundances	Normalised Abundances	Normalised Abundances	Normalised Abundances	Normalised Abundances	Normalised Abundances	Raw Abundances	Raw Abundances
ProtGroupAccessionList	MasterCandidateAccessionList	OriginalAccession	OriginalGroupMaster	ImprovedAccession	Primary Gene names	UP Protein names	Reviewed	Annotation		2	7	3	4	5	6	Coverage	Protein FDR Confidence	# Peptides	# PSMs	# Unique Peptides	Marked as	Databases	Norm WT v KO	Norm WT v KO	Norm WT v KO	Raw WT v KO	Raw WT v KO	Raw WT v KO	Raw WT v KO	KO	KO	KO	WT	WT	WT	KO	KO	KO	WT	WT	WT	KO	KO	KO	WT	WT	WT	KO	KO
										Tert GranMem	Tert Gran	Spec Mem	Spec Lum	azulrophil membrane prot	Azulophil Granul Lumen								Replicate Number	LogFC	P Value	Replicate Number	LogFC	P Value	FDR	129	130	131	126	127	128	129	130	131	126	127	128	129	130	131	126	127	128	129	130
Inf_Accession.Improvement_ProtGroupAccessionList	Inf_Accession.Improvement_MasterCandidateAccessionList	Inf_Accession.Improvement_OriginalAccession	Inf_Accession.Improvement_OriginalGroupMaster	Inf_Accession.Information_ImprovedAccession	Inf_Accession.Information_Primary.Gene.names	Inf_Accession.Information_UP.Protein.names	Inf_UP.Annotation_UP.Reviewed	Inf_UP.Annotation_UP.Annotation	Column8	Column1	Column6	Column2	Column3	Column4	Column5	Inf_ID.Metrics_Coverage__	Inf_ID.Metrics_Protein.FDR.Confidence_Combined	Inf_ID.Metrics_X_Peptides	Inf_ID.Metrics_X_PSMs	Inf_ID.Metrics_X_Unique.Peptides	Inf_Databases_Marked.as	Inf_Databases_Contaminant	Stats_Norm.WT.v.KO_Replicate.Number	Stats_Norm.WT.v.KO_LogFC	Stats_Norm.WT.v.KO_P.Value	Stats_Raw.WT.v.KO_Replicate.Number	Stats_Raw.WT.v.KO_LogFC	Stats_Raw.WT.v.KO_P.Value	Stats_Raw.WT.v.KO_FDR	Quantification_Log2.Normalised.Abundances_F4_129_Sample_KO1_0_KO_0	Quantification_Log2.Normalised.Abundances_F4_130_Sample_KO2_0_KO_0	Quantification_Log2.Normalised.Abundances_F4_131_Sample_KO4_0_KO_0	Quantification_Log2.Normalised.Abundances_F4_126_Sample_WT1_0_WT_0	Quantification_Log2.Normalised.Abundances_F4_127_Sample_WT2_0_WT_0	Quantification_Log2.Normalised.Abundances_F4_128_Sample_WT4_0_WT_0	Quantification_Log2.Abundance_F4_129_Sample_KO1_0_KO_0	Quantification_Log2.Abundance_F4_130_Sample_KO2_0_KO_0	Quantification_Log2.Abundance_F4_131_Sample_KO4_0_KO_0	Quantification_Log2.Abundance_F4_126_Sample_WT1_0_WT_0	Quantification_Log2.Abundance_F4_127_Sample_WT2_0_WT_0	Quantification_Log2.Abundance_F4_128_Sample_WT4_0_WT_0	Quantification_Normalised.Abundances_F4_129_Sample_KO1_0_KO_0	Quantification_Normalised.Abundances_F4_130_Sample_KO2_0_KO_0	Quantification_Normalised.Abundances_F4_131_Sample_KO4_0_KO_0	Quantification_Normalised.Abundances_F4_126_Sample_WT1_0_WT_0	Quantification_Normalised.Abundances_F4_127_Sample_WT2_0_WT_0	Quantification_Normalised.Abundances_F4_128_Sample_WT4_0_WT_0	Quantification_Raw.Abundances_F4_129_Sample_KO1_0_KO_0	Quantification_Raw.Abundances_F4_130_Sample_KO2_0_KO_0
D3YYD0, Q3UZZ4	D3YYD0, Q3UZZ4	Q3UZZ4	D3YYD0	Q3UZZ4	Olfm4	Olfactomedin-4 (OLM4)	reviewed	5	TRUE		Q3UZZ4		Q3UZZ4			28	High	14	32	14	Mouse	FALSE	3 v 3	-1.1332	0.000680488	3 v 3	1.40472	0.100532	0.10756	14.0814	13.8527	13.8291	12.7035	12.9612	12.6989	10.5579	10.2141	11.9362	11.9217	12.3018	12.6989	17334.7	14793.8	14554.2	6670.1	7974.6	6649.1	1507.5	1187.8
A2AFL3, F6R5R5, P70699	P70699	P70699	P70699	P70699	Gaa	Lysosomal alpha-glucosidase (EC 3.2.1.20) (Acid maltase)	reviewed	5	TRUE	P70699				P70699		5	High	5	6	5	Mouse	FALSE	3 v 3	-1.05572	0.0144199	3 v 3	1.48164	0.120282	0.126501	9.01903	8.39189	8.68825	7.44377	7.48543	8.00282	5.49506	4.75489	6.79572	6.66249	6.82528	8.00282	518.8	335.9	412.5	174.1	179.2	256.5	45.1	27
A0A494B9D4, A0A494BA92, A0A494BAP3, P09528	P09528	P09528	P09528	P09528	Fth1	Ferritin heavy chain (Ferritin H subunit) (EC 1.16.3.1) [Cleaved into: Ferritin heavy chain, N-terminally processed]	reviewed	5	TRUE		P09528					54	High	10	25	10	Mouse	FALSE	3 v 3	-0.990853	0.228003	3 v 3	1.54709	0.313205	0.316471	12.7017	12.7513	14.4683	12.0589	11.9525	12.9374	9.17817	9.1127	12.5754	11.2771	11.2931	12.9374	6661.9	6894.7	22667.5	4266.6	3963.4	7844	579.3	553.6
Q62426	Q62426	Q62426	Q62426	Q62426	Cstb	Cystatin-B (Stefin-B)	reviewed	4	TRUE		Q62426					58	High	6	10	6	Mouse	FALSE	3 v 3	-0.885113	0.00061867	3 v 3	1.65279	0.0667046	0.0760426	12.5378	12.6968	12.4875	11.6053	11.7483	11.7131	9.0143	9.05826	10.5945	10.8234	11.0889	11.7131	5946.5	6639	5742.5	3115.6	3440.3	3357.3	517.1	533.1
Q9EQI5	Q9EQI5	Q9EQI5	Q9EQI5	Q9EQI5	Ppbp	Chemokine subfamily B Cys-X-Cys (Platelet basic protein) (Pro-platelet basic protein) (Thymus chemokine 1)	unreviewed	3	TRUE		Q9EQI5					10	High	1	4	1	Mouse	FALSE	3 v 3	-0.782657	0.489385	3 v 3	1.75523	0.292457	0.296172	11.6662	10.9502	12.0292	9.47249	10.2913	12.5339	8.14262	7.31198	10.1362	8.6907	9.6319	12.5339	3250	1978.5	4179.8	710.4	1253.1	5930.3	282.6	158.9
D3Z505, Q9WV54	Q9WV54	Q9WV54	Q9WV54	Q9WV54	Asah1	Acid ceramidase (AC) (ACDase) (Acid CDase) (EC 3.5.1.23) (Acylsphingosine deacylase) (N-acylethanolamine hydrolase ASAH1) (EC 3.5.1.-) (N-acylsphingosine amidohydrolase) [Cleaved into: Acid ceramidase subunit alpha; Acid ceramidase subunit beta]	reviewed	5	TRUE		Q9WV54					42	High	19	62	19	Mouse	FALSE	3 v 3	-0.750688	0.134081	3 v 3	1.78723	0.155544	0.161084	13.9511	13.7628	14.6309	13.0931	13.0377	13.9619	10.4276	10.1243	12.738	12.3113	12.3783	13.9619	15838.1	13900.1	25371.4	8738	8409.1	15957.5	1377.3	1116.1
A0A1B0GT66, F6Y6L6, F8WIR1, P18242	F8WIR1, P18242	P18242	P18242	P18242	Ctsd	Cathepsin D (EC 3.4.23.5)	reviewed	5	TRUE		P18242		P18242			39	High	15	66	13	Mouse	FALSE	3 v 3	-0.627715	0.367673	3 v 3	1.9102	0.196613	0.201421	14.6798	14.6513	15.9398	13.9979	14.0285	15.3612	11.1563	11.0127	14.0468	13.2161	13.3691	15.3612	26245.2	25732.1	62855.7	16360.6	16710.8	42091.1	2282.4	2066.1
P54116	P54116	P54116	P54116	P54116	Stom	Stomatin (Erythrocyte band 7 integral membrane protein) (Erythrocyte membrane protein band 7.2) (Protein 7.2b)	reviewed	5	TRUE	P54116		P54116		P54116		38	High	9	22	9	Mouse	FALSE	3 v 3	-0.441997	0.026636	3 v 3	2.09587	0.0554588	0.0667965	12.5067	12.5481	12.5836	12.268	12.0026	12.0418	8.98328	8.90959	10.6906	11.4861	11.3432	12.0418	5819.4	5989	6138	4932.1	4103.3	4216.3	506.1	480.9
E9Q9C5, P63082	E9Q9C5, P63082	P63082	P63082	P63082	Atp6v0c	V-type proton ATPase 16 kDa proteolipid subunit c (V-ATPase 16 kDa proteolipid subunit c) (PL16) (Vacuolar proton pump 16 kDa proteolipid subunit c)	reviewed	5	TRUE	P63082				P63082		12	High	1	2	1	Mouse	FALSE	3 v 3	-0.430043	0.230119	3 v 3	2.1089	0.0647463	0.0743244	9.5155	9.33204	9.66267	8.61618	9.09987	9.50402	5.99095	5.69209	7.76951	7.83479	8.44045	9.50402	731.9	644.5	810.5	392.4	548.7	726.1	63.6	51.7
Q9D7Q1	Q9D7Q1	Q9D7Q1	Q9D7Q1	Q9D7Q1	Chit1	Chitotriosidase-1 (EC 3.2.1.14) (Chitinase-1)	reviewed	5	TRUE		Q9D7Q1		Q9D7Q1			9	High	4	5	4	Mouse	FALSE	3 v 3	-0.429579	0.197183	3 v 3	2.10861	0.0120244	0.0559689	10.5506	10.4566	9.86465	10.2049	9.66196	9.71613	7.0268	6.81762	7.97154	9.42312	9.00253	9.71613	1499.8	1405.2	932.3	1180.3	810.1	841.1	130.4	112.8
P51437	P51437	P51437	P51437	P51437	Camp	Cathelicidin antimicrobial peptide (Cathelin-like protein) (CLP) [Cleaved into: Cathelin-related antimicrobial peptide (Cramp)]	reviewed	5	TRUE		P51437		P51437			62	High	12	139	12	Mouse	FALSE	3 v 3	-0.416509	0.053501	3 v 3	2.12141	0.0371277	0.0569007	16.0048	16.0905	15.7582	15.6974	15.5949	15.3117	12.4813	12.4519	13.8652	14.9156	14.9355	15.3117	65754.6	69780	55422.3	53135.4	49492.3	40670.1	5718.2	5602.8
A8DUK4, E9Q223, P02088, P02089	A8DUK4	A8DUK4	A8DUK4	A8DUK4	Hbb-bs	Beta-globin (Globin a1) (Hemoglobin, beta adult s chain) (Hemoglobin, beta adult t chain)	unreviewed	3	TRUE		A8DUK4					100	High	16	206	13	Mouse	FALSE	3 v 3	-0.415164	0.703209	3 v 3	2.12276	0.267683	0.271807	14.6947	14.6966	17.0444	14.4562	14.3913	16.3427	11.1712	11.0581	15.1515	13.6744	13.7319	16.3427	26518.5	26554	135171	22478.3	21489.4	83108	2306.1	2132.1
Q9D8U6	Q9D8U6	Q9D8U6	Q9D8U6	Q9D8U6	Mcemp1	Mast cell-expressed membrane protein 1	reviewed	2	TRUE	Q9D8U6		Q9D8U6				58	High	12	24	12	Mouse	FALSE	3 v 3	-0.402946	0.231978	3 v 3	2.13496	0.0466498	0.0607775	13.2127	13.1757	13.0662	13.2054	12.6452	12.3951	9.6893	9.53702	11.1732	12.4235	11.9858	12.3951	9493.2	9252.7	8576.6	9445.1	6406	5386.5	825.6	742.9
A0A2R8VI30, A0A2R8VJU9, A0A2R8VK70, Q61735	A0A2R8VI30, A0A2R8VK70, Q61735	Q61735	A0A2R8VI30	Q61735	Cd47	Leukocyte surface antigen CD47 (Integrin-associated protein) (IAP) (CD antigen CD47)	reviewed	5	TRUE	Q61735		Q61735				22	High	7	19	1	Mouse	FALSE	3 v 3	-0.291133	0.5705	3 v 3	2.24736	0.0218717	0.0559689	8.82814	8.66569	8.32643	8.87928	8.57894	7.48864	5.30378	5.0268	6.43296	8.09751	7.91946	7.48864	454.5	406.1	321	470.9	382.4	179.6	39.5	32.6
E0CXW6, G4WK09, G4WK10, Q9EQ09	Q9EQ09	Q9EQ09	Q9EQ09	Q9EQ09	Olr1	Oxidized low-density lipoprotein receptor 1 (Ox-LDL receptor 1) (Lectin-like oxidized LDL receptor 1) (LOX-1) (Lectin-like oxLDL receptor 1) (Lectin-type oxidized LDL receptor 1) [Cleaved into: Oxidized low-density lipoprotein receptor 1, soluble form]	reviewed	5	TRUE	Q9EQ09		Q9EQ09				22	High	9	11	9	Mouse	FALSE	3 v 3	-0.236308	0.330818	3 v 3	2.30164	0.0287891	0.0559689	11.9591	11.7073	11.4231	11.6943	11.4977	11.1886	8.43546	8.06878	9.53021	10.9124	10.8383	11.1886	3981.5	3343.8	2746	3313.8	2891.7	2334	346.2	268.5
P61226	P61226	P61226	P61226	P61226	Rap2b	Ras-related protein Rap-2b (EC 3.6.5.2)	reviewed	5	TRUE	P61226		P61226				37	High	5	7	2	Mouse	FALSE	3 v 3	-0.192796	0.710359	3 v 3	2.34325	0.125639	0.131603	7.54767	7.30378	8.67807	7.47168	7.42038	8.05907	4.0268	3.66676	6.78529	6.6893	6.76022	8.05907	187.1	158	409.6	177.5	171.3	266.7	16.3	12.7
A0A0G2JE25, A0A0G2JGP4, P08556, Q61411, Q9D091	A0A0G2JGP4, P08556, Q9D091	P08556	P08556	P08556	Nras	GTPase NRas (EC 3.6.5.2) (Transforming protein N-Ras)	reviewed	5	TRUE	P08556						24	High	4	5	3	Mouse	FALSE	3 v 3	-0.191129	0.412517	3 v 3	2.34653	0.0200998	0.0559689	10.1245	10.5268	10.0518	9.75872	10.1143	10.2567	6.6014	6.88874	8.15886	8.97699	9.45492	10.2567	1116.3	1475.3	1061.4	866.3	1108.4	1223.4	97.1	118.5
A0A0R4J0R1, A0A0U1RPE8, O70404	A0A0R4J0R1, O70404	O70404	A0A0R4J0R1	O70404	Vamp8	Vesicle-associated membrane protein 8 (VAMP-8) (Endobrevin) (Edb)	reviewed	5	TRUE	O70404		O70404		O70404		41	High	5	8	5	Mouse	FALSE	3 v 3	-0.181059	0.302522	3 v 3	2.35693	0.020465	0.0559689	11.9406	12.014	11.596	11.7141	11.7614	11.532	8.41701	8.37547	9.70304	10.9323	11.102	11.532	3930.9	4135.8	3095.7	3359.6	3471.7	2961.2	341.8	332.1
A4FUQ5, O08790, O88536, O88537	O88536	O88536	O88536	O88536	Fpr2	Formyl peptide receptor 2 (Formylpeptide receptor-related sequence 2) (Lipoxin A4 receptor-like protein) (N-formylpeptide receptor-like 2)	reviewed	5	TRUE	O88536		O88536				16	High	4	10	3	Mouse	FALSE	3 v 3	-0.178428	0.534848	3 v 3	2.35946	0.00947839	0.0559689	11.2427	11.2337	10.5469	10.888	10.9728	10.6272	7.71905	7.59544	8.65392	10.1062	10.3134	10.6272	2423.2	2408.1	1496	1895	2009.8	1581.6	210.7	193.4
A0A338P6G0, A0A338P6Z4, A0A338P7A1, Q9JHW2	Q9JHW2	Q9JHW2	Q9JHW2	Q9JHW2	Nit2	Omega-amidase NIT2 (EC 3.5.1.3) (Nitrilase homolog 2)	reviewed	5	TRUE		Q9JHW2		Q9JHW2			41	High	9	11	9	Mouse	FALSE	3 v 3	-0.17222	0.173601	3 v 3	2.36568	0.0382609	0.0570337	11.3658	11.2889	11.2893	11.3132	11.0631	11.0511	7.84235	7.65033	9.39639	10.5314	10.4037	11.0511	2639.1	2502	2502.8	2544.5	2139.6	2121.8	229.5	200.9
P08905	P08905	P08905	P08905	P08905	Lyz2	Lysozyme C-2 (EC 3.2.1.17) (1,4-beta-N-acetylmuramidase C) (Lysozyme C type M)	reviewed	5	TRUE		P08905		P08905		P08905	57	High	11	83	6	Mouse	FALSE	3 v 3	-0.169235	0.557037	3 v 3	2.36869	0.00718341	0.0559689	14.2602	14.061	13.478	13.5784	13.8663	13.8468	10.7367	10.4224	11.585	12.7965	13.2069	13.8468	19622.6	17091.3	11409.6	12231.9	14933.7	14733.5	1706.4	1372.3
Q9CXY6	Q9CXY6	Q9CXY6	Q9CXY6	Q9CXY6	Ilf2	Interleukin enhancer-binding factor 2 (Nuclear factor of activated T-cells 45 kDa)	reviewed	5	TRUE		Q9CXY6		Q9CXY6			25	High	8	10	8	Mouse	FALSE	3 v 3	-0.167412	0.330194	3 v 3	2.37041	0.063232	0.0730782	11.4716	11.6214	11.9162	11.6049	11.4462	11.4559	7.94837	7.98299	10.0232	10.8231	10.7868	11.4559	2839.9	3150.5	3864.9	3114.8	2790.2	2809.1	247	253
E9Q1Z6	E9Q1Z6	E9Q1Z6	E9Q1Z6	E9Q1Z6	Pira12	Paired-Ig-like receptor A12	unreviewed	2	TRUE	E9Q1Z6		E9Q1Z6				11	High	6	8	3	Mouse	FALSE	3 v 3	-0.157889	0.716751	3 v 3	2.38017	0.115202	0.121654	9.12309	9.2182	10.2797	9.19673	9.55938	9.39124	5.59991	5.57894	8.38672	8.4149	8.89996	9.39124	557.6	595.6	1243.1	586.8	754.5	671.5	48.5	47.8
Q9Z0L8	Q9Z0L8	Q9Z0L8	Q9Z0L8	Q9Z0L8	Ggh	Gamma-glutamyl hydrolase (EC 3.4.19.9) (Conjugase) (FGPH) (Folylpolyglutamate hydrolase) (GH) (Gamma-Glu-x carboxypeptidase)	reviewed	5	TRUE		Q9Z0L8		Q9Z0L8		Q9Z0L8	27	High	9	10	9	Mouse	FALSE	3 v 3	-0.129218	0.287007	3 v 3	2.40884	0.0459736	0.0604195	11.9013	11.8236	12.0957	11.7395	11.7498	11.9437	8.37764	8.18488	10.2027	10.9577	11.0904	11.9437	3825.2	3624.7	4377	3419.4	3443.8	3939.3	332.6	291
D3Z2V2, D6RH77, F6WKY8, Q6NVF2, Q9Z280	D6RH77, Q6NVF2, Q9Z280	Q9Z280	Q6NVF2	Q9Z280	Pld1	Phospholipase D1 (PLD 1) (mPLD1) (EC 3.1.4.4) (Choline phosphatase 1) (Phosphatidylcholine-hydrolyzing phospholipase D1)	reviewed	5	TRUE	Q9Z280		Q9Z280				7	High	8	9	8	Mouse	FALSE	3 v 3	-0.1138	0.0871819	3 v 3	2.42379	0.0330733	0.0559689	10.2305	10.3132	10.2874	10.1542	10.0983	10.2372	6.70736	6.67525	8.39446	9.37243	9.43879	10.2372	1201.4	1272.3	1249.7	1139.5	1096.2	1207	104.5	102.2
P24527	P24527	P24527	P24527	P24527	Lta4h	Leukotriene A-4 hydrolase (LTA-4 hydrolase) (EC 3.3.2.6) (Leukotriene A(4) hydrolase) (Tripeptide aminopeptidase LTA4H) (EC 3.4.11.4)	reviewed	5	TRUE		P24527					68	High	40	230	40	Mouse	FALSE	3 v 3	-0.089943	0.28946	3 v 3	2.44798	0.0290501	0.0559689	16.335	16.2977	16.1762	16.1761	16.2779	16.0851	12.8115	12.6591	14.2832	15.3942	15.6185	16.0851	82663.1	80557.1	74048.4	74042.6	79456.6	69517.3	7188.6	6468.1
P63168, Q80ZS7	P63168	P63168	P63168	P63168	Dynll1	Dynein light chain 1, cytoplasmic (8 kDa dynein light chain) (DLC8) (Dynein light chain LC8-type 1) (Protein inhibitor of neuronal nitric oxide synthase) (PIN) (mPIN)	reviewed	5	TRUE	P63168						46	High	4	8	2	Mouse	FALSE	3 v 3	-0.0660719	0.748535	3 v 3	2.47186	0.00967634	0.0559689	11.3706	11.2239	10.7959	10.9416	11.0714	11.1792	7.84737	7.58496	8.90298	10.1597	10.4119	11.1792	2647.8	2391.9	1777.8	1966.7	2151.9	2318.9	230.3	192
Q9JL95	Q9JL95	Q9JL95	Q9JL95	Q9JL95	Prg3	Proteoglycan 3 (Eosinophil major basic protein 2)	reviewed	4	TRUE		Q9JL95		Q9JL95			9	High	2	2	2	Mouse	FALSE	3 v 3	-0.0585742	0.911142	3 v 3	2.47993	0.00364002	0.0559689	7.44543	6.97728	5.90448	6.84298	6.48704	6.82146	3.926	3.33628	4.00899	6.06178	5.82782	6.82146	174.3	126	59.9	114.8	89.7	113.1	15.2	10.1
Q9JIF7	Q9JIF7	Q9JIF7	Q9JIF7	Q9JIF7	Copb1	Coatomer subunit beta (Beta-coat protein) (Beta-COP)	reviewed	5	TRUE	Q9JIF7						35	High	31	50	31	Mouse	FALSE	3 v 3	-0.0486224	0.633716	3 v 3	2.4893	0.0193838	0.0559689	13.9458	14.0821	13.785	13.8423	13.9005	13.9242	10.4224	10.4435	11.892	13.0605	13.2411	13.9242	15780	17343	14115.7	14687.9	15292.3	15545	1372.3	1392.5
A0A087WR20, D3Z437, P49935	P49935	P49935	P49935	P49935	Ctsh	Pro-cathepsin H (Cathepsin B3) (Cathepsin BA) [Cleaved into: Cathepsin H mini chain; Cathepsin H (EC 3.4.22.16); Cathepsin H heavy chain; Cathepsin H light chain]	reviewed	5	TRUE		P49935					31	High	10	23	10	Mouse	FALSE	3 v 3	-0.0462235	0.902837	3 v 3	2.4917	0.0642918	0.0740089	12.7647	12.5634	13.2834	12.539	12.5464	13.3875	9.24127	8.92481	11.3905	11.7571	11.887	13.3875	6959.4	6052.9	9970.4	5951.2	5982	10716.5	605.2	486
P11680	P11680	P11680	P11680	P11680	Cfp	Properdin (Complement factor P)	reviewed	4	TRUE		P11680		P11680			34	High	13	30	13	Mouse	FALSE	3 v 3	-0.0318352	0.84813	3 v 3	2.50607	0.0222447	0.0559689	13.0984	12.9589	12.7869	12.8195	13.166	12.7632	9.57497	9.32035	10.8939	12.0377	12.5066	12.7632	8770.1	7962.1	7066.9	7228.6	9190.8	6951.9	762.7	639.3
A2CEK3, Q8BZF8, Q9D0F9	Q9D0F9	Q9D0F9	Q9D0F9	Q9D0F9	Pgm1	Phosphoglucomutase-1 (PGM 1) (EC 5.4.2.2) (Glucose phosphomutase 1) (Phosphoglucomutase-2)	reviewed	4	TRUE		Q9D0F9					43	High	23	40	23	Mouse	FALSE	3 v 3	-0.0101567	0.816612	3 v 3	2.52776	0.0281713	0.0559689	13.8899	13.8378	13.7786	13.8753	13.806	13.7945	10.3664	10.1992	11.8857	13.0935	13.1466	13.7945	15180	14641.3	14053.2	15027.3	14322.2	14209	1320.1	1175.6
D3YTS4, Q9JHS3	Q9JHS3	Q9JHS3	Q9JHS3	Q9JHS3	Lamtor2	Ragulator complex protein LAMTOR2 (Endosomal adaptor protein p14) (Late endosomal/lysosomal Mp1-interacting protein) (Late endosomal/lysosomal adaptor and MAPK and MTOR activator 2) (Mitogen-activated protein-binding protein-interacting protein) (Roadblock domain-containing protein 3)	reviewed	5	TRUE	Q9JHS3		Q9JHS3				34	High	4	6	4	Mouse	FALSE	3 v 3	-0.00796143	0.962241	3 v 3	2.53016	0.0231752	0.0559689	10.9915	10.7986	10.8165	10.6459	10.8107	11.1261	7.46761	7.15987	8.92362	9.86419	10.1513	11.1261	2035.9	1781.2	1803.4	1602.3	1796.1	2235.1	177	143
B1AQJ3, P25785, Q6PI17	P25785, Q6PI17	P25785	Q6PI17	P25785	Timp2	Metalloproteinase inhibitor 2 (Tissue inhibitor of metalloproteinases 2) (TIMP-2)	reviewed	5	TRUE		P25785		P25785			30	High	10	14	10	Mouse	FALSE	3 v 3	-0.0024516	0.991007	3 v 3	2.5354	0.0304415	0.0559689	11.5726	11.5243	11.6491	11.2125	11.6725	11.8537	8.0493	7.8857	9.75622	10.4307	11.0131	11.8537	3045.7	2945.6	3211.7	2373	3264.2	3700.9	264.9	236.5
Q3UZP4	Q3UZP4	Q3UZP4	Q3UZP4	Q3UZP4	Svip	Small VCP/p97-interacting protein	reviewed	4	TRUE	Q3UZP4						42	High	3	4	3	Mouse	FALSE	3 v 3	0.000596303	0.992302	3 v 3	2.5387	0.0339583	0.0560453	10.6093	10.5987	10.5809	10.6569	10.6456	10.4882	7.08534	6.96	8.6879	9.87498	9.98613	10.4882	1562.1	1550.7	1531.7	1614.5	1601.9	1436.4	135.8	124.5
D3YYP8, D3Z1S4, M0QWA7, M0QWJ6, P11835, P26011, Q542I8	P11835, Q542I8	P11835	Q542I8	P11835	Itgb2	Integrin beta-2 (Cell surface adhesion glycoproteins LFA-1/CR3/p150,95 subunit beta) (Complement receptor C3 subunit beta) (CD antigen CD18)	reviewed	5	TRUE	P11835		P11835				62	High	47	232	47	Mouse	FALSE	3 v 3	0.00845443	0.869157	3 v 3	2.54637	0.0290059	0.0559689	15.9028	15.779	15.779	15.8195	15.8726	15.794	12.3794	12.1404	13.886	15.0377	15.2132	15.794	61267.3	56227.2	56226.2	57828.1	59998.9	56815.5	5328	4514.6
P31809, Q3LFS5, Q3LFS6, Q3LFS7, Q3LFS9, Q925P3	P31809, Q3LFS5, Q3LFS6, Q3LFS9, Q925P3	P31809	P31809	P31809	Ceacam1	Carcinoembryonic antigen-related cell adhesion molecule 1 (Biliary glycoprotein 1) (BGP-1) (Biliary glycoprotein D) (MHVR1) (Murine hepatitis virus receptor) (MHV-R) (CD antigen CD66a)	reviewed	5	TRUE	P31809		P31809				7	High	4	7	4	Mouse	FALSE	3 v 3	0.0349136	0.885485	3 v 3	2.57254	0.00843696	0.0559689	10.4457	10.3091	9.77165	10.2062	10.3463	10.0788	6.92244	6.67101	7.87897	9.42438	9.68685	10.0788	1394.7	1268.7	874.1	1181.3	1301.8	1081.5	121.3	101.9
Q8BND5	Q8BND5	Q8BND5	Q8BND5	Q8BND5	Qsox1	Sulfhydryl oxidase 1 (mSOx) (EC 1.8.3.2) (Quiescin Q6) (Skin sulfhydryl oxidase)	reviewed	5	TRUE		Q8BND5		Q8BND5			25	High	19	25	19	Mouse	FALSE	3 v 3	0.0430834	0.877136	3 v 3	2.58098	0.0292423	0.0559689	12.3476	12.2235	11.9584	12.5615	12.3116	11.7858	8.82432	8.58496	10.0654	11.7796	11.6522	11.7858	5212	4782.5	3979.7	6044.8	5083.5	3530.8	453.3	384
A0A2R8VHW9, Q50HX3, Q91V41	Q91V41	Q91V41	Q91V41	Q91V41	Rab14	Ras-related protein Rab-14	reviewed	5	TRUE	Q91V41						67	High	12	20	11	Mouse	FALSE	3 v 3	0.048804	0.715018	3 v 3	2.58674	0.0436595	0.0592556	12.6921	12.8435	13.073	12.8453	12.9031	13.0066	9.16867	9.20482	11.18	12.0634	12.2437	13.0066	6617.8	7349.8	8617	7358.9	7659.8	8229.8	575.5	590.1
B0R029, B0R030, E9Q8A1, O09044, P60879, Q9D3L3	O09044, Q9D3L3	O09044	O09044	O09044	Snap23	Synaptosomal-associated protein 23 (SNAP-23) (Syndet) (Vesicle-membrane fusion protein SNAP-23)	reviewed	5	TRUE	O09044		O09044				54	High	8	18	8	Mouse	FALSE	3 v 3	0.0605447	0.628948	3 v 3	2.59851	0.020004	0.0559689	12.5736	12.4171	12.2397	12.5931	12.4109	12.4081	9.05012	8.77841	10.3467	11.8112	11.7515	12.4081	6096	5469.1	4836.3	6178.6	5445.6	5435.2	530.1	439.1
A0A2I3BPX3, A0A2I3BPY8, A0A2I3BRD2, Q6P9J9	A0A2I3BPX3, Q6P9J9	Q6P9J9	Q6P9J9	Q6P9J9	Ano6	Anoctamin-6 (Small-conductance calcium-activated nonselective cation channel) (SCAN channel) (Transmembrane protein 16F)	reviewed	5	TRUE	Q6P9J9		Q6P9J9				10	High	8	9	8	Mouse	FALSE	3 v 3	0.0648163	0.412998	3 v 3	2.60308	0.0274063	0.0559689	9.92807	9.85845	9.91274	9.97169	9.85284	10.0692	6.40429	6.21917	8.01959	9.18982	9.19328	10.0692	974.2	928.3	963.9	1004.1	924.7	1074.3	84.7	74.5
D3Z1E6, E9PYF2, O35598	O35598	O35598	O35598	O35598	Adam10	Disintegrin and metalloproteinase domain-containing protein 10 (ADAM 10) (EC 3.4.24.81) (Kuzbanian protein homolog) (Mammalian disintegrin-metalloprotease) (CD antigen CD156c)	reviewed	5	TRUE	O35598		O35598				21	High	15	22	15	Mouse	FALSE	3 v 3	0.0766207	0.602689	3 v 3	2.61455	0.0214713	0.0559689	12.2077	12.2301	11.9283	12.3591	12.2063	12.0306	8.68405	8.59171	10.0353	11.5773	11.5468	12.0306	4730.1	4804.4	3897.5	5253.8	4725.6	4183.7	411.3	385.8
A0A0J9YVE6, A0A0J9YVJ0, A0A571BDS5, A0A571BF69, B5THE2, F8VQM5, Q6XK23	A0A571BF69	A0A571BF69	A0A571BF69	A0A571BF69	Mgam	Maltase-glucoamylase	unreviewed	2	TRUE	A0A571BF69						15	High	30	36	30	Mouse	FALSE	3 v 3	0.0807169	0.498459	3 v 3	2.61865	0.0257138	0.0559689	12.6058	12.5941	12.4367	12.6364	12.7788	12.4634	9.08242	8.95536	10.5437	11.8546	12.1194	12.4634	6233.2	6183	5543.9	6367.1	7027.6	5647.7	542.1	496.4
P07361, Q60590	Q60590	Q60590	Q60590	Q60590	Orm1	Alpha-1-acid glycoprotein 1 (AGP 1) (Orosomucoid-1) (OMD 1)	reviewed	4	TRUE		Q60590		Q60590		Q60590	26	High	7	8	7	Mouse	FALSE	3 v 3	0.0836457	0.704704	3 v 3	2.62161	0.0136869	0.0559689	11.6121	11.4551	11.0188	11.5639	11.5131	11.2599	8.08852	7.81634	9.12593	10.782	10.8537	11.2599	3130.3	2807.5	2074.9	3027.4	2922.8	2452.3	272.2	225.4
P16546	P16546	P16546	P16546	P16546	Sptan1	Spectrin alpha chain, non-erythrocytic 1 (Alpha-II spectrin) (Fodrin alpha chain)	reviewed	5	TRUE		P16546		P16546			61	High	151	304	1	Mouse	FALSE	3 v 3	0.12556	0.267863	3 v 3	2.66334	0.0282656	0.0559689	10.5181	10.5072	10.4109	10.6519	10.7185	10.4424	6.99435	6.86913	8.51806	9.87006	10.0591	10.4424	1466.4	1455.4	1361.4	1608.9	1685	1391.5	127.5	116.9
A2AN08, F6SSP6, Z4YLP1, Z4YMA7	A2AN08	A2AN08	A2AN08	A2AN08	Ubr4	E3 ubiquitin-protein ligase UBR4 (EC 2.3.2.27) (N-recognin-4) (RING-type E3 ubiquitin transferase UBR4) (Zinc finger UBR1-type protein 1) (p600)	reviewed	5	TRUE	A2AN08		A2AN08				12	High	55	62	55	Mouse	FALSE	3 v 3	0.136587	0.25654	3 v 3	2.67456	0.0295354	0.0559689	13.1844	13.1796	13.3218	13.2376	13.328	13.53	9.66089	9.5409	11.4289	12.4557	12.6686	13.53	9309	9277.9	10239.4	9658.4	10283.2	11828.9	809.5	744.9
Q61646	Q61646	Q61646	Q61646	Q61646	Hp	Haptoglobin [Cleaved into: Haptoglobin alpha chain; Haptoglobin beta chain]	reviewed	5	TRUE		Q61646		Q61646			49	High	20	141	19	Mouse	FALSE	3 v 3	0.151536	0.209607	3 v 3	2.68946	0.0162751	0.0559689	15.7145	15.6609	15.4385	15.6962	15.842	15.7303	12.191	12.0223	13.5455	14.9144	15.1826	15.7303	53769	51808.1	44407	53091	58738.1	54361.4	4675.9	4159.8
Q05910, Q3U7G2	Q05910, Q3U7G2	Q05910	Q05910	Q05910	Adam8	Disintegrin and metalloproteinase domain-containing protein 8 (ADAM 8) (EC 3.4.24.-) (Cell surface antigen MS2) (Macrophage cysteine-rich glycoprotein) (CD antigen CD156a)	reviewed	5	TRUE	Q05910		Q05910				28	High	17	26	4	Mouse	FALSE	3 v 3	0.153064	0.305993	3 v 3	2.69102	0.0191385	0.0559689	12.6489	12.6953	12.3724	12.801	12.8127	12.5621	9.12541	9.05664	10.4795	12.0192	12.1533	12.5621	6422.6	6632.2	5302.4	7136.7	7194.7	6047.3	558.5	532.5
F6WR04, O70370	F6WR04, O70370	O70370	F6WR04	O70370	Ctss	Cathepsin S (EC 3.4.22.27)	reviewed	5	TRUE		O70370					19	High	6	13	6	Mouse	FALSE	3 v 3	0.160058	0.706934	3 v 3	2.69813	0.065366	0.0748793	11.0875	10.9769	11.8795	11.3741	11.0549	11.9951	7.56377	7.33807	9.98655	10.5923	10.3954	11.9951	2176	2015.4	3767.9	2654.2	2127.4	4082.1	189.2	161.8
A0A0G2JGQ3, O88653	O88653	O88653	O88653	O88653	Lamtor3	Ragulator complex protein LAMTOR3 (Late endosomal/lysosomal adaptor and MAPK and MTOR activator 3) (MEK-binding partner 1) (Mp1) (Mitogen-activated protein kinase kinase 1-interacting protein 1) (Mitogen-activated protein kinase scaffold protein 1)	reviewed	5	TRUE	O88653		O88653				50	High	4	4	4	Mouse	FALSE	3 v 3	0.171307	0.689233	3 v 3	2.70979	0.0173321	0.0559689	9.53993	9.40259	9.31039	8.98413	10.2538	9.52884	6.01569	5.76288	7.41785	8.20261	9.59432	9.52884	744.4	676.8	634.9	506.4	1221	738.7	64.7	54.3
G3X920, Q9DBR3	G3X920, Q9DBR3	Q9DBR3	Q9DBR3	Q9DBR3	Armc8	Armadillo repeat-containing protein 8	reviewed	3	TRUE		Q9DBR3		Q9DBR3			16	High	9	12	9	Mouse	FALSE	3 v 3	0.180973	0.0291111	3 v 3	2.71882	0.0283366	0.0559689	11.2904	11.2037	11.2368	11.5048	11.4047	11.3642	7.76686	7.56529	9.34385	10.7229	10.7453	11.3642	2504.6	2358.5	2413.3	2905.9	2711.2	2636.2	217.8	189.4
G3UXM2, G3UYY5, G3UZU6, P29351	P29351	P29351	P29351	P29351	Ptpn6	Tyrosine-protein phosphatase non-receptor type 6 (EC 3.1.3.48) (70Z-SHP) (Hematopoietic cell protein-tyrosine phosphatase) (PTPTY-42) (Protein-tyrosine phosphatase 1C) (PTP-1C) (SH-PTP1) (SHP-1)	reviewed	5	TRUE		P29351		P29351			70	High	42	97	41	Mouse	FALSE	3 v 3	0.184279	0.0215325	3 v 3	2.72221	0.0240237	0.0559689	14.6629	14.597	14.6005	14.8452	14.7289	14.839	11.1394	10.9584	12.7075	14.0634	14.0695	14.839	25940	24781.8	24841.4	29434.8	27154.7	29308.5	2255.8	1989.8
A2A5K8, P41245	P41245	P41245	P41245	P41245	Mmp9	Matrix metalloproteinase-9 (MMP-9) (EC 3.4.24.35) (92 kDa gelatinase) (92 kDa type IV collagenase) (Gelatinase B) (GELB)	reviewed	5	TRUE		P41245					48	High	35	171	35	Mouse	FALSE	3 v 3	0.186349	0.0238347	3 v 3	2.72428	0.0244915	0.0559689	15.2675	15.1807	15.2328	15.3897	15.3586	15.4918	11.7441	11.5421	13.3399	14.6079	14.6992	15.4918	39444.1	37141.2	38506.7	42931.5	42014.9	46077.1	3430.2	2982.1
A0A0B4J1F3, A0A0U1RP96, E9Q6M9, P97484	P97484	P97484	P97484	P97484	Lilrb3	Leukocyte immunoglobulin-like receptor subfamily B member 3 (LIR-3) (Leukocyte immunoglobulin-like receptor 3) (Cell-surface glycoprotein p91) (Paired immunoglobulin-like receptor B) (PIR-B)	reviewed	5	TRUE	P97484		P97484				13	High	10	13	7	Mouse	FALSE	3 v 3	0.188381	0.062195	3 v 3	2.72635	0.020641	0.0559689	11.8311	11.7683	11.6441	12.0315	11.8789	11.8984	8.30743	8.1298	9.75121	11.2496	11.2195	11.8984	3643.4	3488.4	3200.6	4186.3	3766.1	3817.4	316.8	280.1
Q8BU31	Q8BU31	Q8BU31	Q8BU31	Q8BU31	Rap2c	Ras-related protein Rap-2c (EC 3.6.5.2)	reviewed	5	TRUE	Q8BU31						35	High	5	10	2	Mouse	FALSE	3 v 3	0.188394	0.696382	3 v 3	2.7262	0.097787	0.104828	11.3855	11.6581	12.6566	12.498	11.9607	11.8067	7.86233	8.01959	10.7636	11.7162	11.3013	11.8067	2675.4	3231.7	6456.8	5784.6	3985.9	3582.4	232.7	259.5
A0A1Y7VLD5, E9PYY0, E9PZQ9, E9Q0P9, E9Q108, E9Q3Y1, E9Q4R2, E9Q6X2, F8WIV2, K7E6F1, O08804, Q60854, W4VSP4	F8WIV2, Q60854	Q60854	F8WIV2	Q60854	Serpinb6	Serpin B6 (Placental thrombin inhibitor) (Proteinase inhibitor 6) (PI-6)	reviewed	4	TRUE	Q60854						19	High	7	7	7	Mouse	FALSE	3 v 3	0.199803	0.802701	3 v 3	2.73766	0.111407	0.117996	10.5231	10.4003	11.9124	10.7971	10.3815	12.2566	7	6.76155	10.0195	10.0153	9.72212	12.2566	1471.5	1351.5	3854.7	1779.3	1334	4893.3	128	108.5
A0A2R8VKQ7, A0A2R8W727, Q9D8T2	Q9D8T2	Q9D8T2	Q9D8T2	Q9D8T2	Gsdmd	Gasdermin-D (Gasdermin domain-containing protein 1) [Cleaved into: Gasdermin-D, N-terminal (GSDMD-NT) (mGSDMD-NTD) (p30); Gasdermin-D, C-terminal (GSDMD-CT) (mGSDMD-CTD) (p20); Gasdermin-D, p13 (Gasdermin-D, 13 kDa) (13 kDa GSDMD); Gasdermin-D, p40]	reviewed	5	TRUE		Q9D8T2		Q9D8T2			41	High	18	34	18	Mouse	FALSE	3 v 3	0.216854	0.0814622	3 v 3	2.7548	0.0325836	0.0559689	13.1119	13.0615	13.1604	13.4715	13.2783	13.2345	9.58834	9.42291	11.2674	12.6896	12.6189	13.2345	8852.6	8548.6	9155.3	11358.3	9935	9638.2	769.8	686.4
O70138	O70138	O70138	O70138	O70138	Mmp8	Neutrophil collagenase (EC 3.4.24.34) (Collagenase 2) (Matrix metalloproteinase-8) (MMP-8)	reviewed	5	TRUE		O70138		O70138			37	High	18	67	18	Mouse	FALSE	3 v 3	0.219463	0.117216	3 v 3	2.75739	0.0245721	0.0559689	13.993	13.6938	13.805	14.0834	13.9928	14.0741	10.4695	10.0553	11.912	13.3015	13.3334	14.0741	16305.2	13251.3	14312.4	17358.5	16302.1	17247.9	1417.9	1064
P20491	P20491	P20491	P20491	P20491	Fcer1g	High affinity immunoglobulin epsilon receptor subunit gamma (Fc receptor gamma-chain) (FcRgamma) (Fc-epsilon RI-gamma) (IgE Fc receptor subunit gamma) (FceRI gamma)	reviewed	5	TRUE	P20491						33	High	4	10	4	Mouse	FALSE	3 v 3	0.265143	0.327802	3 v 3	2.80305	0.0272308	0.0559689	10.504	10.6056	10.7754	10.6723	10.7035	11.3046	6.98071	6.96694	8.88234	9.89057	10.044	11.3046	1452.2	1558.1	1752.7	1631.9	1667.5	2529.4	126.3	125.1
O88593	O88593	O88593	O88593	O88593	Pglyrp1	Peptidoglycan recognition protein 1 (Cytokine tag7) (Peptidoglycan recognition protein short) (PGRP-S)	reviewed	5	TRUE		O88593		O88593			57	High	7	41	7	Mouse	FALSE	3 v 3	0.278996	0.16914	3 v 3	2.81686	0.0104999	0.0559689	12.6686	12.5235	12.2155	12.7222	12.7895	12.7329	9.14517	8.88509	10.3226	11.9404	12.1301	12.7329	6510.6	5887.9	4756	6757.1	7079.9	6807.6	566.2	472.8
A0A0G2JDN0, A0A0G2JEA3, A0A0G2JFM6, A0A0G2JGN1, A0A0G2JGX1, P08071	P08071	P08071	P08071	P08071	Ltf	Lactotransferrin (Lactoferrin) (EC 3.4.21.-)	reviewed	5	TRUE		P08071		P08071			84	High	79	770	76	Mouse	FALSE	3 v 3	0.283253	0.0249959	3 v 3	2.82117	0.0199541	0.0559689	17.7191	17.638	17.6415	17.8356	17.9841	18.0287	14.1956	13.9994	15.7486	17.0538	17.3247	18.0287	215758	203977	204472	233916	259272	267404	18763	16377.7
Q8R2S8	Q8R2S8	Q8R2S8	Q8R2S8	Q8R2S8	Cd177	CD177 antigen (CD antigen CD177)	reviewed	5	TRUE	Q8R2S8		Q8R2S8				40	High	30	127	30	Mouse	FALSE	3 v 3	0.288303	0.0606405	3 v 3	2.82623	0.0162218	0.0559689	15.3849	15.1917	15.1319	15.3709	15.6448	15.5578	11.8614	11.5531	13.239	14.589	14.9853	15.5578	42786.3	37423.7	35906.3	42372.8	51232.3	48234.2	3720.8	3004.8
Q8VCF1	Q8VCF1	Q8VCF1	Q8VCF1	Q8VCF1	Cant1	Soluble calcium-activated nucleotidase 1 (SCAN-1) (EC 3.6.1.6) (Apyrase homolog)	reviewed	5	TRUE		Q8VCF1		Q8VCF1			8	High	3	3	3	Mouse	FALSE	3 v 3	0.292048	0.149316	3 v 3	2.82942	0.0183748	0.0559689	8.9747	9.05447	9.01207	9.11478	9.24935	9.55325	5.45286	5.41616	7.11894	8.33316	8.58984	9.55325	503.1	531.7	516.3	554.4	608.6	751.3	43.8	42.7
Q63994	Q63994	Q63994	Q63994	Q63994	Cd33	Myeloid cell surface antigen CD33 (Sialic acid-binding Ig-like lectin 3) (Siglec-3) (CD antigen CD33)	reviewed	5	TRUE	Q63994		Q63994				5	High	2	2	2	Mouse	FALSE	3 v 3	0.298468	0.452103	3 v 3	2.84516	0.0532145	0.0651733	6.41785	5.38198	6.25172	6.41278	6.19967	6.3345	2.88753	1.72247	4.35755	5.62936	5.53916	6.3345	85.5	41.7	76.2	85.2	73.5	80.7	7.4	3.3
A0A0G2JDV8, A0A0G2JFI6, A0A1L1SRV0, A0A1L1SUB2, D3Z7R6, Q08091, Q08093, Q9DAW9	Q08093	Q08093	Q08093	Q08093	Cnn2	Calponin-2 (Calponin H2, smooth muscle) (Neutral calponin)	reviewed	5	TRUE		Q08093		Q08093			48	High	15	46	15	Mouse	FALSE	3 v 3	0.30349	0.0327704	3 v 3	2.8414	0.0359412	0.0564158	13.5881	13.519	13.7604	13.9535	13.9733	13.8513	10.0647	9.88035	11.8675	13.1717	13.3138	13.8513	12315.1	11738.6	13877.3	15864.4	16083.2	14778.9	1071	942.5
A0A0G2JFQ4, D3Z2K6, E9Q9L6, F6VTL9, F6ZZB1, F7CGQ9, Q6ZQA0	A0A0G2JFQ4, E9Q9L6, Q6ZQA0	Q6ZQA0	A0A0G2JFQ4	Q6ZQA0	Nbeal2	Neurobeachin-like protein 2	reviewed	4	TRUE	Q6ZQA0						19	High	41	63	40	Mouse	FALSE	3 v 3	0.335943	0.00670624	3 v 3	2.87392	0.022867	0.0559689	13.1333	13.1	13.0447	13.5039	13.4363	13.3456	9.60973	9.46127	11.1518	12.7221	12.7768	13.3456	8984.8	8779.8	8449.9	11617	11084.6	10409.2	781.3	704.9
E9Q7S3, E9Q802, Q61093	Q61093	Q61093	Q61093	Q61093	Cybb	Cytochrome b-245 heavy chain (EC 1.-.-.-) (CGD91-phox) (Cytochrome b(558) subunit beta) (Cytochrome b558 subunit beta) (Heme-binding membrane glycoprotein gp91phox) (Neutrophil cytochrome b 91 kDa polypeptide) (gp91-1) (gp91-phox) (p22 phagocyte B-cytochrome)	reviewed	5	TRUE	Q61093		Q61093				38	High	25	82	24	Mouse	FALSE	3 v 3	0.391779	0.00580768	3 v 3	2.92968	0.0317997	0.0559689	14.4125	14.4136	14.5776	14.8896	14.9155	14.7741	10.8891	10.775	12.6847	14.1078	14.256	14.7741	21807.6	21823.9	24451.5	30353.7	30902.9	28018.6	1896.5	1752.3
A0A087WPT4, A0A087WRM4, A0A087WRS9, D3YVY3, O88844	O88844	O88844	O88844	O88844	Idh1	Isocitrate dehydrogenase [NADP] cytoplasmic (IDH) (IDH1) (EC 1.1.1.42) (Cytosolic NADP-isocitrate dehydrogenase) (IDPc) (NADP(+)-specific ICDH) (Oxalosuccinate decarboxylase)	reviewed	5	TRUE		O88844					55	High	28	87	27	Mouse	FALSE	3 v 3	0.408075	0.0389078	3 v 3	2.946	0.0301307	0.0559689	14.3454	14.1838	14.5453	14.7268	14.6585	14.9135	10.822	10.5452	12.6523	13.9449	13.9991	14.9135	20816.3	18610.1	23909.2	27114.3	25860.7	30860.8	1810.3	1494.2
Q91W53, Q9D428	Q91W53	Q91W53	Q91W53	Q91W53	Golga7	Golgin subfamily A member 7	reviewed	3	TRUE		Q91W53					25	High	3	4	3	Mouse	FALSE	3 v 3	0.410767	0.331201	3 v 3	2.94983	0.0699879	0.078912	8.81794	8.7738	9.76487	9.68229	9.35799	9.54863	5.29278	5.1334	7.87221	8.90056	8.6987	9.54863	451.3	437.7	870	821.6	656.2	748.9	39.2	35.1
A0A0U1RPN8, D3YWI1, D3Z510, P05064	P05064	P05064	P05064	P05064	Aldoa	Fructose-bisphosphate aldolase A (EC 4.1.2.13) (Aldolase 1) (Muscle-type aldolase)	reviewed	5	TRUE		P05064					88	High	31	137	1	Mouse	FALSE	3 v 3	0.455847	0.0157741	3 v 3	2.9938	0.0231826	0.0559689	11.2599	11.1027	11.3157	11.7224	11.5161	11.8072	7.73606	7.46434	9.4227	10.9405	10.8567	11.8072	2452.2	2199.1	2548.9	3379	2928.9	3583.7	213.2	176.6
P06869, P56677	P06869	P06869	P06869	P06869	Plau	Urokinase-type plasminogen activator (U-plasminogen activator) (uPA) (EC 3.4.21.73) [Cleaved into: Urokinase-type plasminogen activator long chain A; Urokinase-type plasminogen activator short chain A; Urokinase-type plasminogen activator chain B]	reviewed	5	TRUE	P06869		P06869				29	High	12	16	12	Mouse	FALSE	3 v 3	0.493267	0.010302	3 v 3	3.03122	0.0177571	0.0559689	11.894	11.6968	11.6656	12.2639	12.2888	12.1835	8.37069	8.05799	9.77264	11.4821	11.6294	12.1835	3805.9	3319.5	3248.6	4918.2	5003.6	4651.6	331	266.5
E0CX44, E0CXM3, Q91YT8	Q91YT8	Q91YT8	Q91YT8	Q91YT8	Tmem63a	CSC1-like protein 1 (Transmembrane protein 63A)	reviewed	4	TRUE	Q91YT8		Q91YT8				4	High	4	4	4	Mouse	FALSE	3 v 3	0.523343	0.0264181	3 v 3	3.06044	0.00826436	0.0559689	8.86264	9.07334	8.66995	9.42122	9.25927	9.49546	5.33985	5.4363	6.77742	8.63952	8.59991	9.49546	465.5	538.7	407.3	685.6	612.8	721.8	40.5	43.3
A0A0R4J119, A0A0U1RQ05, G3UZI5, Q7TMB8	Q7TMB8	Q7TMB8	Q7TMB8	Q7TMB8	Cyfip1	Cytoplasmic FMR1-interacting protein 1 (Specifically Rac1-associated protein 1) (Sra-1)	reviewed	5	TRUE		Q7TMB8		Q7TMB8			22	High	28	45	9	Mouse	FALSE	3 v 3	0.539216	0.00866574	3 v 3	3.0772	0.0287745	0.0559689	10.5429	10.5146	10.738	11.1943	11.1098	11.1092	7.01903	6.87652	8.84486	10.4125	10.4504	11.1092	1491.9	1462.9	1707.9	2343.2	2209.9	2209	129.7	117.5
P01887	P01887	P01887	P01887	P01887	B2m	Beta-2-microglobulin	reviewed	5	TRUE		P01887		P01887			28	High	4	25	4	Mouse	FALSE	3 v 3	0.586699	0.00503531	3 v 3	3.12469	0.0245951	0.0559689	11.0164	11.0005	11.1926	11.6655	11.6101	11.694	7.49265	7.36194	9.29967	10.8836	10.9507	11.694	2071.4	2048.7	2340.5	3248.3	3126	3313.2	180.1	164.5
E9Q2G7, P32037	P32037	P32037	P32037	P32037	Slc2a3	Solute carrier family 2, facilitated glucose transporter member 3 (Glucose transporter type 3, brain) (GLUT-3)	reviewed	5	TRUE	P32037		P32037				17	High	8	21	8	Mouse	FALSE	3 v 3	0.614922	0.0589655	3 v 3	3.15286	0.0358629	0.0563836	12.0709	12.1672	12.6318	12.801	12.9138	12.9998	8.54728	8.52865	10.7389	12.0192	12.2544	12.9998	4302.2	4599.3	6346.8	7136.7	7716.9	8190.8	374.1	369.3
A0A0R4J269, Q9R007	A0A0R4J269, Q9R007	Q9R007	Q9R007	Q9R007	Clec5a	C-type lectin domain family 5 member A (C-type lectin superfamily member 5) (Myeloid DAP12-associating lectin 1) (MDL-1)	reviewed	5	TRUE	Q9R007		Q9R007				26	High	4	6	4	Mouse	FALSE	3 v 3	0.62384	0.00108856	3 v 3	3.16165	0.0173152	0.0559689	10.9085	10.7629	10.7383	11.4626	11.4666	11.3521	7.38543	7.12412	8.84549	10.6807	10.8072	11.3521	1922.2	1737.6	1708.3	2822.2	2830	2614.1	167.2	139.5
A2APX3, P21460	P21460	P21460	P21460	P21460	Cst3	Cystatin-C (Cystatin-3)	reviewed	5	TRUE		P21460					35	High	4	7	4	Mouse	FALSE	3 v 3	0.635051	0.00281925	3 v 3	3.17309	0.0164267	0.0559689	11.2301	10.9815	11.084	11.6149	11.8211	11.7647	7.70667	7.34252	9.19106	10.8331	11.1617	11.7647	2402.1	2021.9	2170.8	3136.5	3618.3	3479.6	208.9	162.3
Q8QZY6	Q8QZY6	Q8QZY6	Q8QZY6	Q8QZY6	Tspan14	Tetraspanin-14 (Tspan-14) (Transmembrane 4 superfamily member 14)	reviewed	4	TRUE	Q8QZY6		Q8QZY6				11	High	4	7	4	Mouse	FALSE	3 v 3	0.716161	0.0549382	3 v 3	3.2539	0.0136004	0.0559689	10.3501	10.1441	10.3037	10.6254	11.0279	11.293	6.82655	6.50621	8.41066	9.84361	10.3685	11.293	1305.2	1131.6	1263.9	1579.7	2088	2509.2	113.5	90.9
A0A0R4J100, Q8CIM5	A0A0R4J100, Q8CIM5	Q8CIM5	Q8CIM5	Q8CIM5	Gpr84	G-protein coupled receptor 84	reviewed	3	TRUE	Q8CIM5		Q8CIM5				14	High	3	3	3	Mouse	FALSE	3 v 3	0.739827	0.0723395	3 v 3	3.27742	0.0259147	0.0559689	9.37417	9.22231	9.2148	10.3022	10.1534	9.57516	5.8505	5.58496	7.32193	9.52042	9.49406	9.57516	663.6	597.3	594.2	1262.6	1138.9	762.8	57.7	48
Q9CYN9	Q9CYN9	Q9CYN9	Q9CYN9	Q9CYN9	Atp6ap2	Renin receptor (ATPase H(+)-transporting lysosomal accessory protein 2) (ATPase H(+)-transporting lysosomal-interacting protein 2) (Renin/prorenin receptor) [Cleaved into: Renin receptor extracellular fragment; Renin receptor cytoplasmic fragment]	reviewed	5	TRUE	Q9CYN9						2	Medium	1	1	1	Mouse	FALSE	3 v 3	0.783708	0.0332076	3 v 3	3.32383	0.0317168	0.0559689	7.60585	7.42878	7.96463	8.47249	8.38284	8.49506	4.07895	3.7866	6.07253	7.6907	7.72383	8.49506	194.8	172.3	249.8	355.2	333.8	360.8	16.9	13.8
A2ANC1, E0CX65, P97797	P97797	P97797	P97797	P97797	Sirpa	Tyrosine-protein phosphatase non-receptor type substrate 1 (SHP substrate 1) (SHPS-1) (Brain Ig-like molecule with tyrosine-based activation motifs) (Bit) (CD172 antigen-like family member A) (Inhibitory receptor SHPS-1) (MyD-1 antigen) (Signal-regulatory protein alpha-1) (Sirp-alpha-1) (mSIRP-alpha1) (p84) (CD antigen CD172a)	reviewed	5	TRUE	P97797						31	High	11	21	11	Mouse	FALSE	3 v 3	0.868774	0.00399628	3 v 3	3.40668	0.0313966	0.0559689	12.1528	12.0615	12.4247	13.2049	13.1338	12.9066	8.62936	8.42291	10.5318	12.423	12.4744	12.9066	4553.7	4274.3	5498.1	9442	8988.4	7678.5	396	343.2
Q61462	Q61462	Q61462	Q61462	Q61462	Cyba	Cytochrome b-245 light chain (Cytochrome b(558) alpha chain) (Cytochrome b558 subunit alpha) (Neutrophil cytochrome b 22 kDa polypeptide) (Superoxide-generating NADPH oxidase light chain subunit) (p22 phagocyte B-cytochrome) (p22-phox) (p22phox)	reviewed	5	TRUE	Q61462		Q61462				45	High	8	40	8	Mouse	FALSE	3 v 3	1.34016	0.000196535	3 v 3	3.87811	0.0110791	0.0559689	12.658	12.4571	12.4151	13.9465	13.8803	13.7239	9.13443	8.81858	10.5221	13.1647	13.2209	13.7239	6463	5623.1	5461.4	15787.5	15079.3	13530.1	562	451.5
A0A3B2W458, A0A3B2WAX4, P62700	P62700	P62700	P62700	P62700	Ypel5	Protein yippee-like 5	reviewed	3	TRUE		P62700					25	High	4	4	4	Mouse	FALSE	0 v 0	NA	NA	0 v 0	NA	NA	NA	NA	NA	NA	NA	NA	NA	NA	NA	NA	NA	NA	NA	NA	NA	NA	NA	NA	NA	NA	NA
A0A1W2P7W3, B2RU80	A0A1W2P7W3, B2RU80	B2RU80	A0A1W2P7W3	B2RU80	Ptprb	Receptor-type tyrosine-protein phosphatase beta (Protein-tyrosine phosphatase beta) (R-PTP-beta) (EC 3.1.3.48) (Vascular endothelial protein tyrosine phosphatase) (VE-PTP)	reviewed	5	TRUE	B2RU80		B2RU80				1	High	2	4	1	Mouse	FALSE	0 v 0	NA	NA	0 v 0	NA	NA	NA	NA	NA	NA	NA	NA	NA	NA	NA	NA	NA	NA	NA	NA	NA	NA	NA	NA	NA	NA	NA
O89103	O89103	O89103	O89103	O89103	Cd93	Complement component C1q receptor (C1q/MBL/SPA receptor) (C1qR(p)) (C1qRp) (Cell surface antigen AA4) (Complement component 1 q subcomponent receptor 1) (Lymphocyte antigen 68) (Ly-68) (CD antigen CD93)	reviewed	5	TRUE	O89103		O89103				2	High	2	2	2	Mouse	FALSE	0 v 0	NA	NA	0 v 0	NA	NA	NA	NA	NA	NA	NA	NA	NA	NA	NA	NA	NA	NA	NA	NA	NA	NA	NA	NA	NA	NA	NA
Q3UDW8	Q3UDW8	Q3UDW8	Q3UDW8	Q3UDW8	Hgsnat	Heparan-alpha-glucosaminide N-acetyltransferase (EC 2.3.1.78) (Transmembrane protein 76)	reviewed	5	TRUE	Q3UDW8		Q3UDW8				4	High	2	2	2	Mouse	FALSE	0 v 0	NA	NA	0 v 0	NA	NA	NA	NA	NA	NA	NA	NA	NA	NA	NA	NA	NA	NA	NA	NA	NA	NA	NA	NA	NA	NA	NA
A0A140LIW3	A0A140LIW3	A0A140LIW3	A0A140LIW3	A0A140LIW3	Frmpd3	FERM and PDZ domain containing 3	unreviewed	1	TRUE	A0A140LIW3						1	High	3	3	3	Mouse	FALSE	0 v 0	NA	NA	0 v 0	NA	NA	NA	NA	NA	NA	NA	NA	NA	NA	NA	NA	NA	NA	NA	NA	NA	NA	NA	NA	NA	NA	NA
A0A087WNR0, P41251	A0A087WNR0, P41251	P41251	P41251	P41251	Slc11a1	Natural resistance-associated macrophage protein 1 (NRAMP 1) (Solute carrier family 11 member 1)	reviewed	5	TRUE	P41251						5	High	2	2	2	Mouse	FALSE	0 v 0	NA	NA	0 v 0	NA	NA	NA	NA	NA	NA	NA	NA	NA	NA	NA	NA	NA	NA	NA	NA	NA	NA	NA	NA	NA	NA	NA
P28076	P28076	P28076	P28076	P28076	Psmb9	Proteasome subunit beta type-9 (EC 3.4.25.1) (LMP-2d) (Low molecular mass protein 2) (Macropain chain 7) (Multicatalytic endopeptidase complex chain 7) (Proteasome chain 7) (Proteasome subunit beta-1i) (Really interesting new gene 12 protein)	reviewed	5	TRUE							26	High	4	7	1	Mouse	FALSE	3 v 3	-4.41406	0.00124001	3 v 3	-1.87581	0.01872	0.0559689	10.6154	10.5956	10.0201	6.08534	5.94486	5.95884	7.0917	6.95652	8.12722	5.30378	5.2854	5.95884	1568.8	1547.4	1038.4	67.9	61.6	62.2	136.4	124.2
E9Q8F4, Q61941, Q8BGK0, Q8C9V5	Q61941	Q61941	Q61941	Q61941	Nnt	NAD(P) transhydrogenase, mitochondrial (EC 7.1.1.1) (Nicotinamide nucleotide transhydrogenase) (Pyridine nucleotide transhydrogenase)	reviewed	5	TRUE							9	High	8	10	8	Mouse	FALSE	3 v 3	-4.03623	2.36555e-06	3 v 3	-1.49811	0.100663	0.107678	12.8384	12.9017	12.861	8.90117	8.78169	8.80961	9.31492	9.26303	10.968	8.11946	8.12257	8.80961	7324.1	7652.5	7439.6	478.1	440.1	448.7	636.9	614.4
A0A140T8J4, Q9R257	A0A140T8J4, Q9R257	Q9R257	Q9R257	Q9R257	Hebp1	Heme-binding protein 1 (p22HBP)	reviewed	4	TRUE							29	High	5	7	5	Mouse	FALSE	3 v 3	-3.93451	0.00410513	3 v 3	-1.39631	0.212135	0.216829	12.5863	12.4847	12.9661	8.4417	8.30012	9.49185	9.06286	8.84612	11.0731	7.66035	7.64097	9.49185	6149.9	5731.7	8001.8	347.7	315.2	720	534.8	460.2
Q9CPN9	Q9CPN9	Q9CPN9	Q9CPN9	Q9CPN9	Prss3b	RIKEN cDNA 2210010C04 gene (Trypsinogen 7)	unreviewed	2	TRUE							5	High	1	12	1	Mouse	FALSE	3 v 3	-3.7476	0.0553502	3 v 3	-1.20961	0.100028	0.107045	14.2356	14.2636	11.3129	9.75322	9.74953	9.06663	10.7122	10.625	9.41996	8.97154	9.09011	9.06663	19291	19668.3	2544.1	863	860.8	536.2	1677.6	1579.2
E9Q4P1	E9Q4P1	E9Q4P1	E9Q4P1	E9Q4P1	Wdfy1	WD repeat and FYVE domain-containing protein 1 (WD40- and FYVE domain-containing protein 1)	reviewed	5	TRUE							6	High	2	2	2	Mouse	FALSE	3 v 3	-3.68785	0.00261796	3 v 3	-1.14991	0.0156469	0.0559689	11.0006	10.6372	9.62717	7.29462	6.70321	6.20359	7.47735	6.99887	7.73403	6.51254	6.04439	6.20359	2048.9	1592.6	790.8	157	104.2	73.7	178.2	127.9
P02662	P02662	P02662	P02662	P02662	CSN1S1	Alpha-S1-casein (allergen Bos d 8) [Cleaved into: Antioxidant peptide]	reviewed	5	TRUE							13	High	2	3	2		TRUE	3 v 3	-3.42485	0.0294524	3 v 3	-0.887065	0.172036	0.177273	8.53644	9.94266	7.62425	4.90689	5.47897	5.44294	5.01346	6.30378	5.73064	4.12102	4.82273	5.44294	371.3	984.1	197.3	30	44.6	43.5	32.3	79
A0A1L1SRJ2, A0A1N9MI08, Q60773	A0A1L1SRJ2, Q60773	Q60773	A0A1L1SRJ2	Q60773	Cdkn2d	Cyclin-dependent kinase 4 inhibitor D (p19-INK4d)	reviewed	5	TRUE							11	High	2	3	2	Mouse	FALSE	3 v 3	-3.13249	0.00035444	3 v 3	-0.595091	0.482418	0.484083	9.88676	9.81362	10.2011	6.90929	6.74551	6.84925	6.36282	6.17592	8.30834	6.12722	6.08534	6.84925	946.7	899.9	1177.2	120.2	107.3	115.3	82.3	72.3
P14426	P14426	P14426	P14426	P14426	H2-D1	H-2 class I histocompatibility antigen, D-K alpha chain (H-2D(K))	reviewed	5	TRUE							35	High	11	16	6	Mouse	FALSE	3 v 3	-2.85762	0.00126771	3 v 3	-0.319713	0.659287	0.659687	12.6221	12.6458	12.6832	9.89436	9.56529	9.91857	9.09856	9.00731	10.7903	9.11244	8.90599	9.91857	6304	6408.8	6576.9	951.7	757.6	967.8	548.2	514.6
H3BJE0	H3BJE0	H3BJE0	H3BJE0	H3BJE0	Grn	Granulin	unreviewed	1	TRUE							41	High	9	21	1	Mouse	FALSE	3 v 3	-2.42142	0.00591066	3 v 3	0.116607	0.677999	0.678273	11.4007	11.4043	10.3904	9.14924	8.64024	8.1416	7.87713	7.76553	8.49745	8.36763	7.98071	8.1416	2703.6	2710.4	1342.2	567.8	399	282.4	235.1	217.6
A0A3B2WCV0, A0A3B2WD20	A0A3B2WCV0, A0A3B2WD20	A0A3B2WD20	A0A3B2WCV0	A0A3B2WD20	Esp6	Exocrine gland secreted peptide 6	unreviewed	1	TRUE							5	Medium	1	1	1	Mouse	FALSE	3 v 3	-2.34358	0.0266746	3 v 3	0.194135	0.647509	0.648034	11.6534	11.6435	10.6197	9.89224	8.92748	8.06609	8.1298	8.00506	8.7269	9.11035	8.26772	8.06609	3221.3	3199.1	1573.4	950.3	486.9	268	280.1	256.9
A0A2I3BPS1, A0A2I3BR94, Q9CQI3	A0A2I3BR94, Q9CQI3	Q9CQI3	A0A2I3BR94	Q9CQI3	Gmfb	Glia maturation factor beta (GMF-beta)	reviewed	3	TRUE							19	High	3	6	2	Mouse	FALSE	3 v 3	-2.33964	0.0884008	3 v 3	0.198477	0.906697	0.906697	8.54264	8.76885	11.1523	6.51412	6.93192	7.99887	5.01792	5.12928	9.25927	5.73064	6.2724	7.99887	372.9	436.2	2276.1	91.4	122.1	255.8	32.4	35
P00761	P00761	P00761	P00761	P00761	NA	Trypsin (EC 3.4.21.4)	reviewed	5	TRUE							33	High	6	45	6		TRUE	3 v 3	-2.27136	0.0462132	3 v 3	0.266535	0.357669	0.36066	14.1387	14.1953	12.6439	11.3825	11.4358	11.3455	10.6153	10.5567	10.751	10.6007	10.7764	11.3455	18037.2	18759.5	6400.1	2669.8	2770.2	2602.2	1568.6	1506.2
D3Z6I7, E9Q0M9, E9QA15, E9QA16, F6QLP8, F6RGN9, F6T2Z7, F6ZAW1, Q8VCQ8, S4R1T7	D3Z6I7, E9Q0M9, E9QA15, E9QA16, F6QLP8, F6RGN9, F6T2Z7, F6ZAW1, Q8VCQ8, S4R1T7	E9QA15	Q8VCQ8	E9QA15	Cald1	Caldesmon 1	unreviewed	3	TRUE							2	High	1	1	1	Mouse	FALSE	3 v 3	-2.12366	0.130743	3 v 3	0.416005	0.757579	0.757733	8.30925	8.2317	8.27845	4.82273	5.8802	7.74551	4.7866	4.59096	6.38543	4.04439	5.2211	7.74551	317.2	300.6	310.5	28.3	58.9	214.6	27.6	24.1
Q9D454	Q9D454	Q9D454	Q9D454	Q9D454	NA	Uncharacterized protein CXorf49 homolog	reviewed	1	TRUE							7	Medium	1	1	1	Mouse	FALSE	3 v 3	-2.03721	6.70274e-05	3 v 3	0.499519	0.516341	0.517493	7.6907	7.61471	7.82082	5.56071	5.83036	5.62352	4.16993	3.97269	5.92837	4.7761	5.16993	5.62352	206.6	196	226.1	47.2	56.9	49.3	18	15.7
H-INV:HIT000292931, P05787, REFSEQ:XP_092267	P05787	P05787	P05787	P05787	KRT8	Keratin, type II cytoskeletal 8 (Cytokeratin-8) (CK-8) (Keratin-8) (K8) (Type-II keratin Kb8)	reviewed	5	TRUE							12	High	10	21	1		TRUE	3 v 3	-2.02158	0.0217884	3 v 3	0.516218	0.6029	0.603632	9.05338	10.3006	10.3062	7.88448	8.26632	7.4446	5.52982	6.66249	8.4132	7.10224	7.60733	7.4446	531.3	1261.2	1266.1	236.3	307.9	174.2	46.2	101.3
P04441	P04441	P04441	P04441	P04441	Cd74	H-2 class II histocompatibility antigen gamma chain (Ia antigen-associated invariant chain) (Ii) (Ii chain) (MHC class II-associated invariant chain) (CD antigen CD74) [Cleaved into: Class-II-associated invariant chain peptide (CLIP)]	reviewed	5	TRUE							13	High	3	3	3	Mouse	FALSE	3 v 3	-1.97471	0.0192558	3 v 3	0.563186	0.637848	0.638494	9.76901	9.64872	10.7038	7.64746	7.70321	8.84674	6.24603	6.00899	8.81089	6.86542	7.0433	8.84674	872.5	802.7	1667.9	200.5	208.4	460.4	75.9	64.4
P35527	P35527	P35527	P35527	P35527	KRT9	Keratin, type I cytoskeletal 9 (Cytokeratin-9) (CK-9) (Keratin-9) (K9)	reviewed	5	TRUE							63	High	35	118	33		TRUE	3 v 3	-1.88291	0.0068217	3 v 3	0.655015	0.484548	0.486121	15.505	16.1641	16.384	14.0208	14.4464	13.9372	11.9815	12.5255	14.491	13.2389	13.787	13.9372	46501.4	73431.1	85520.5	16621.6	22325.6	15685.7	4043.9	5895.9
P20801	P20801	P20801	P20801	P20801	Tnnc2	Troponin C, skeletal muscle (STNC)	reviewed	3	TRUE							9	High	2	4	1	Mouse	FALSE	3 v 3	-1.88163	0.0187505	3 v 3	0.655379	0.556698	0.5576	8.61545	8.68545	9.45471	6.29094	7.31198	7.50779	5.0917	5.04876	7.56148	5.50779	6.65249	7.50779	392.2	411.7	701.7	78.3	158.9	182	34.1	33.1
O70362, Q8VCU2	O70362, Q8VCU2	O70362	Q8VCU2	O70362	Gpld1	Phosphatidylinositol-glycan-specific phospholipase D (PI-G PLD) (EC 3.1.4.50) (Glycoprotein phospholipase D) (Glycosyl-phosphatidylinositol-specific phospholipase D) (GPI-PLD) (GPI-specific phospholipase D)	reviewed	5	TRUE							4	High	3	4	3	Mouse	FALSE	3 v 3	-1.87863	0.00483916	3 v 3	0.659473	0.520754	0.521809	10.6058	10.7285	11.4082	9.04193	8.69836	9.36632	7.08215	7.08958	9.51531	8.26021	8.03892	9.36632	1558.3	1696.7	2717.8	527.1	415.4	660	135.5	136.2
Q3SY84, Q7RTS7	Q7RTS7	Q7RTS7	Q7RTS7	Q7RTS7	KRT74	Keratin, type II cytoskeletal 74 (Cytokeratin-74) (CK-74) (Keratin-5c) (K5C) (Keratin-74) (K74) (Type II inner root sheath-specific keratin-K6irs4) (Type-II keratin Kb37)	reviewed	5	TRUE							7	High	4	9	1		TRUE	3 v 3	-1.87628	0.000411572	3 v 3	0.661626	0.354134	0.357169	9.65338	9.84956	9.60492	7.61102	7.86295	8.00506	6.12928	6.2114	7.71218	6.82909	7.20359	8.00506	805.3	922.6	778.7	195.5	232.8	256.9	70	74.1
P04264	P04264	P04264	P04264	P04264	KRT1	Keratin, type II cytoskeletal 1 (67 kDa cytokeratin) (Cytokeratin-1) (CK-1) (Hair alpha protein) (Keratin-1) (K1) (Type-II keratin Kb1)	reviewed	5	TRUE							51	High	40	184	30		TRUE	3 v 3	-1.85761	0.00863253	3 v 3	0.680311	0.473633	0.475461	16.37	17.0021	17.2376	14.8051	15.231	15.0007	12.8465	13.3635	15.3447	14.0232	14.5716	15.0007	84695.2	131260	154539	28626.5	38459.2	32784.9	7365.4	10539.1
Q86YZ3	Q86YZ3	Q86YZ3	Q86YZ3	Q86YZ3	HRNR	Hornerin	reviewed	5	TRUE							6	High	5	5	5		TRUE	3 v 3	-1.8508	0.00230687	3 v 3	0.686941	0.359657	0.362517	9.16792	9.51294	9.36807	7.48059	7.53294	7.48301	5.64386	5.87529	7.47492	6.69905	6.87283	7.48301	575.2	730.6	660.8	178.6	185.2	178.9	50	58.7
P20930	P20930	P20930	P20930	P20930	FLG	Filaggrin	reviewed	5	TRUE							1	High	3	3	3		TRUE	3 v 3	-1.84327	0.00234428	3 v 3	0.694795	0.248631	0.252877	9.8197	9.93561	9.49845	8.2588	7.87344	7.59171	6.29646	6.29646	7.60511	7.47735	7.21335	7.59171	903.7	979.3	723.3	306.3	234.5	192.9	78.6	78.6
P02663	P02663	P02663	P02663	P02663	CSN1S2	Alpha-S2-casein [Cleaved into: Casocidin-1 (Casocidin-I)]	reviewed	5	TRUE							14	High	3	3	3		TRUE	3 v 3	-1.80753	0.0143193	3 v 3	0.730657	0.296691	0.300337	9.88111	10.7847	9.7657	8.20016	8.10486	8.7039	6.35755	7.14568	7.87283	7.4187	7.44543	8.7039	943	1764.1	870.5	294.1	275.3	417	82	141.6
A0A2R8VHR6, Q0VBK2	A0A2R8VHR6, Q0VBK2	Q0VBK2	A0A2R8VHR6	Q0VBK2	Krt80	Keratin, type II cytoskeletal 80 (Cytokeratin-80) (CK-80) (Keratin-80) (K80) (Type-II keratin Kb20)	reviewed	4	TRUE							3	High	1	1	1	Mouse	TRUE	3 v 3	-1.76003	0.00336143	3 v 3	0.778002	0.377262	0.379797	7.64674	8.26866	8.26444	6.07895	6.56529	6.2555	4.12102	4.63227	6.37156	5.29646	5.90689	6.2555	200.4	308.4	307.5	67.6	94.7	76.4	17.4	24.8
Q60598, Q921L6	Q60598, Q921L6	Q60598	Q60598	Q60598	Cttn	Src substrate cortactin	reviewed	5	TRUE							4	High	4	4	4	Mouse	FALSE	3 v 3	-1.73873	0.0142224	3 v 3	0.79919	0.337914	0.341088	10.7074	10.8872	10.7787	8.71596	8.9384	9.50283	7.18388	7.24888	8.8857	7.93428	8.27891	9.50283	1672.1	1894	1756.8	420.5	490.6	725.5	145.4	152.1
P13647	P13647	P13647	P13647	P13647	KRT5	Keratin, type II cytoskeletal 5 (58 kDa cytokeratin) (Cytokeratin-5) (CK-5) (Keratin-5) (K5) (Type-II keratin Kb5)	reviewed	5	TRUE							46	High	31	71	18		TRUE	3 v 3	-1.72535	0.0306451	3 v 3	0.812577	0.383896	0.386318	13.6703	14.9082	14.578	12.7322	12.8584	12.3898	10.1468	11.2696	12.685	11.9503	12.199	12.3898	13036.9	30748.4	24457.5	6804.1	7426.3	5366.8	1133.7	2468.8
O89023	O89023	O89023	O89023	O89023	Tpp1	Tripeptidyl-peptidase 1 (TPP-1) (EC 3.4.14.9) (Lysosomal pepstatin-insensitive protease) (LPIC) (Tripeptidyl aminopeptidase) (Tripeptidyl-peptidase I) (TPP-I)	reviewed	5	TRUE							7	High	3	9	3	Mouse	FALSE	3 v 3	-1.71878	0.0486236	3 v 3	0.819306	0.529348	0.530314	10.7495	10.7339	12.1742	8.98556	9.65535	9.86031	7.22593	7.09487	10.2812	8.20359	8.99605	9.86031	1721.6	1703	4621.6	506.9	806.4	929.5	149.7	136.7
A2A513, P02535, P13645, Q148H6, Q7Z3Y7, Q7Z3Y8, Q7Z3Z0	P13645	P13645	P13645	P13645	KRT10	Keratin, type I cytoskeletal 10 (Cytokeratin-10) (CK-10) (Keratin-10) (K10)	reviewed	5	TRUE							61	High	35	99	27		TRUE	3 v 3	-1.70485	0.0125269	3 v 3	0.833078	0.378862	0.381331	15.5959	16.2463	16.4128	14.471	14.4732	14.1963	12.0725	12.6077	14.5198	13.6892	13.8138	14.1963	49527.7	77735.2	87243.9	22709.4	22743.8	18771.7	4307.1	6241.5
Q8C522	Q8C522	Q8C522	Q8C522	Q8C522	Endod1	Endonuclease domain-containing 1 protein (EC 3.1.30.-)	reviewed	3	TRUE							3	High	1	2	1	Mouse	FALSE	3 v 3	-1.69678	0.244319	3 v 3	0.84143	0.412898	0.415166	10.9705	8.31107	7.52904	7.37243	7.08108	7.26679	7.44708	4.67243	5.63517	6.59096	6.42122	7.26679	2006.6	317.6	184.7	165.7	135.4	154	174.5	25.5
Q8QZY9	Q8QZY9	Q8QZY9	Q8QZY9	Q8QZY9	Sf3b4	Splicing factor 3B subunit 4	reviewed	4	TRUE							8	High	4	4	4	Mouse	FALSE	3 v 3	-1.68662	0.0394644	3 v 3	0.851122	0.447535	0.449718	10.1425	10.3231	10.8832	7.93251	8.99661	9.35975	6.61912	6.6851	8.9901	7.15076	8.33718	9.35975	1130.3	1281	1888.7	244.3	510.8	657	98.3	102.9
P02666	P02666	P02666	P02666	P02666	CSN2	Beta-casein [Cleaved into: Casoparan; Antioxidant peptide; Casohypotensin]	reviewed	5	TRUE							12	High	4	5	4		TRUE	3 v 3	-1.66177	0.0617451	3 v 3	0.876181	0.216865	0.221526	9.55113	10.8871	9.60492	8.40769	8.36194	8.28817	6.0268	7.24888	7.71218	7.62571	7.70252	8.28817	750.2	1893.8	778.7	339.6	329	312.6	65.2	152.1
E9PZW0, E9Q557	E9Q557	E9Q557	E9Q557	E9Q557	Dsp	Desmoplakin (DP)	reviewed	5	TRUE							8	High	21	24	21	Mouse	FALSE	3 v 3	-1.64605	0.00991804	3 v 3	0.891838	0.289911	0.293654	11.1128	11.7711	11.5776	9.77545	9.94281	9.8051	7.58946	8.13237	9.68457	8.9935	9.28332	9.8051	2214.5	3495.1	3056.4	876.4	984.2	894.6	192.6	280.6
P35908, Q32NY8	P35908	P35908	P35908	P35908	KRT2	Keratin, type II cytoskeletal 2 epidermal (Cytokeratin-2e) (CK-2e) (Epithelial keratin-2e) (Keratin-2 epidermis) (Keratin-2e) (K2e) (Type-II keratin Kb2)	reviewed	5	TRUE							62	High	41	114	30		TRUE	3 v 3	-1.63491	0.0347482	3 v 3	0.90301	0.37663	0.379239	15.4976	16.4674	16.5796	14.6292	14.6382	14.3724	11.9742	12.8288	14.6866	13.8473	13.9788	14.3724	46264.5	90610.5	97937.1	25340.7	25500.3	21209.8	4023.3	7275.3
D6RCU5, D6RGU5, F6WKU5, Q80WJ6	Q80WJ6	Q80WJ6	Q80WJ6	Q80WJ6	Abcc12	ATP-binding cassette sub-family C member 12 (Multidrug resistance-associated protein 9)	reviewed	5	TRUE							2	Medium	2	3	2	Mouse	FALSE	3 v 3	-1.61141	0.0767542	3 v 3	0.925651	0.107398	0.114067	8.56033	8.44874	7.36457	7.5345	6.27426	5.73064	5.03562	4.8125	5.47249	6.75221	5.61471	5.73064	377.5	349.4	164.8	185.4	77.4	53.1	32.8	28.1
P02533	P02533	P02533	P02533	P02533	KRT14	Keratin, type I cytoskeletal 14 (Cytokeratin-14) (CK-14) (Keratin-14) (K14)	reviewed	5	TRUE							44	High	23	42	8		TRUE	3 v 3	-1.60746	0.0491398	3 v 3	0.930459	0.34024	0.343365	12.7518	13.9734	13.7041	11.8767	11.8476	11.8825	9.22834	10.3348	11.8111	11.0949	11.1882	11.8825	6897.2	16084.7	13345.8	3760.6	3685.5	3775.7	599.8	1291.5
F6YNX9, P08074	P08074	P08074	P08074	P08074	Cbr2	Carbonyl reductase [NADPH] 2 (EC 1.1.1.184) (Adipocyte protein P27) (AP27) (Lung carbonyl reductase) (LCR) (NADPH-dependent carbonyl reductase 2)	reviewed	5	TRUE							23	High	7	7	6	Mouse	FALSE	3 v 3	-1.59137	0.00746183	3 v 3	0.946571	0.364447	0.367196	10.9349	11.2808	11.7387	9.56986	9.46005	10.1504	7.41109	7.64241	9.84565	8.7879	8.80058	10.1504	1957.7	2488	3417.4	760	704.3	1136.5	170.2	199.8
O95678, P02538	P02538	P02538	P02538	P02538	KRT6A	Keratin, type II cytoskeletal 6A (Cytokeratin-6A) (CK-6A) (Cytokeratin-6D) (CK-6D) (Keratin-6A) (K6A) (Type-II keratin Kb6) (allergen Hom s 5)	reviewed	5	TRUE							47	High	28	63	3		TRUE	3 v 3	-1.58376	0.0852683	3 v 3	0.954176	0.283277	0.287228	13.4161	15.1729	13.9855	12.8283	12.4127	12.5821	9.89254	11.5343	12.0926	12.0465	11.7533	12.5821	10930.4	36939.3	16220.6	7272.9	5452.6	6132	950.5	2965.9
O35690	O35690	O35690	O35690	O35690	Phox2b	Paired mesoderm homeobox protein 2B (Neuroblastoma Phox) (NBPhox) (PHOX2B homeodomain protein) (Paired-like homeobox 2B)	reviewed	5	TRUE							3	High	1	1	1	Mouse	FALSE	3 v 3	-1.5622	0.011807	3 v 3	0.975811	0.0728048	0.0815487	9.72007	9.74702	9.00253	7.91049	8.13443	7.73809	6.19574	6.10852	7.10957	7.12825	7.47492	7.73809	843.4	859.3	512.9	240.6	281	213.5	73.3	69
A0A1L1SS61, P24472	P24472	P24472	P24472	P24472	Gsta4	Glutathione S-transferase A4 (EC 2.5.1.18) (GST A4-4) (GSTA4-4) (GST class-alpha member 4) (Glutathione S-transferase 5.7) (GST 5.7)	reviewed	5	TRUE							6	Medium	2	7	2	Mouse	FALSE	3 v 3	-1.56122	0.0207044	3 v 3	0.976771	0.123454	0.129478	11.3828	11.6835	10.6392	9.40386	9.65087	9.96708	7.85922	8.04494	8.74618	8.62205	8.99152	9.96708	2670.4	3289.1	1594.8	677.4	803.9	1000.9	232.2	264.1
P04259	P04259	P04259	P04259	P04259	KRT6B	Keratin, type II cytoskeletal 6B (Cytokeratin-6B) (CK-6B) (Keratin-6B) (K6B) (Type-II keratin Kb10)	reviewed	5	TRUE							40	High	25	61	1		TRUE	3 v 3	-1.53342	0.11083	3 v 3	1.00481	0.18392	0.188927	9.24079	10.8981	9.18785	8.33628	8.22786	8.16239	5.71699	7.25927	7.29462	7.55459	7.56834	8.16239	605	1908.4	583.2	323.2	299.8	286.5	52.6	153.2
E9Q6A9, Q02248, Q02257	Q02257	Q02257	Q02257	Q02257	Jup	Junction plakoglobin (Desmoplakin III) (Desmoplakin-3)	reviewed	5	TRUE				Q02257			13	High	10	10	10	Mouse	FALSE	3 v 3	-1.46029	0.0249902	3 v 3	1.0777	0.277887	0.281995	11.498	12.1305	12.2866	10.4588	10.5482	10.5272	7.97441	8.49185	10.3937	9.67701	9.8889	10.5272	2892.3	4483.7	4996.3	1407.4	1497.4	1475.7	251.5	360
G3XA18, H3BL13, Q9D7V9	Q9D7V9	Q9D7V9	Q9D7V9	Q9D7V9	Naaa	N-acylethanolamine-hydrolyzing acid amidase (EC 3.5.1.60) (Acylsphingosine deacylase NAAA) (EC 3.5.1.23) (N-acylsphingosine amidohydrolase-like) (ASAH-like protein) [Cleaved into: N-acylethanolamine-hydrolyzing acid amidase subunit alpha; N-acylethanolamine-hydrolyzing acid amidase subunit beta]	reviewed	5	TRUE							22	High	7	9	7	Mouse	FALSE	3 v 3	-1.45963	0.138458	3 v 3	1.0779	0.485861	0.48734	10.0355	10.0924	11.9748	8.84518	8.8173	10.0612	6.51254	6.4545	10.0817	8.0634	8.15785	10.0612	1049.5	1091.7	4025	459.9	451.1	1068.4	91.3	87.7
B1AWZ5, Q9CQE1	B1AWZ5, Q9CQE1	Q9CQE1	B1AWZ5	Q9CQE1	Nipsnap3b	Protein NipSnap homolog 3B (NipSnap3B) (NipSnap-related protein) (Protein NipSnap homolog 3A) (NipSnap3A)	reviewed	2	TRUE							19	High	6	10	5	Mouse	FALSE	3 v 3	-1.4541	0.274505	3 v 3	1.08386	0.27889	0.282896	12.3891	12.4582	11.4162	11.9947	11.183	8.72349	8.86573	8.81954	9.52317	11.2129	10.5237	8.72349	5364.2	5627.2	2732.8	4081	2325	422.7	466.5	451.8
A0A338P6G6, A0A384DV79	A0A338P6G6, A0A384DV79	A0A384DV79	A0A384DV79	A0A384DV79	Hmga1	High mobility group AT-hook 1	unreviewed	2	TRUE							32	High	5	12	1	Mouse	FALSE	3 v 3	-1.44611	0.00697944	3 v 3	1.09182	0.154127	0.159751	12.6508	12.8359	12.3226	10.9068	10.9844	11.5798	9.12748	9.19722	10.4296	10.125	10.325	11.5798	6431.1	7311.3	5122.3	1919.9	2026	3061	559.3	587
Q91YU8	Q91YU8	Q91YU8	Q91YU8	Q91YU8	Ppan	Suppressor of SWI4 1 homolog (Ssf-1) (Peter Pan homolog)	reviewed	3	TRUE							2	Medium	1	1	1	Mouse	FALSE	3 v 3	-1.41373	0.0652206	3 v 3	1.1279	0.0159442	0.0559689	7.05311	7.61397	6.1334	5.85798	5.47249	5.22882	3.52356	3.97269	4.24031	5.07895	4.8125	5.22882	132.8	195.9	70.2	58	44.4	37.5	11.5	15.7
P17879, Q61696	P17879, Q61696	P17879	Q61696	P17879	Hspa1b	Heat shock 70 kDa protein 1B (Heat shock 70 kDa protein 1) (HSP70.1)	reviewed	5	TRUE							15	High	10	26	2	Mouse	FALSE	3 v 3	-1.41036	0.0241754	3 v 3	1.12733	0.0457033	0.060227	9.39874	9.65821	8.72792	8.03012	7.87406	7.64962	5.87529	6.02015	6.83542	7.24793	7.21529	7.64962	675	808	424	261.4	234.6	200.8	58.7	64.9
B1AZS9, O08807	O08807	O08807	O08807	O08807	Prdx4	Peroxiredoxin-4 (EC 1.11.1.24) (Antioxidant enzyme AOE372) (Peroxiredoxin IV) (Prx-IV) (Thioredoxin peroxidase AO372) (Thioredoxin-dependent peroxide reductase A0372) (Thioredoxin-dependent peroxiredoxin 4)	reviewed	5	TRUE							28	High	6	10	4	Mouse	FALSE	3 v 3	-1.39941	0.00218568	3 v 3	1.1381	0.15048	0.156213	10.2079	10.46	10.1638	8.8614	8.64097	9.13109	6.6851	6.82146	8.271	8.07948	7.98128	9.13109	1182.7	1408.6	1147.1	465.1	399.2	560.7	102.9	113.1
P12035	P12035	P12035	P12035	P12035	KRT3	Keratin, type II cytoskeletal 3 (65 kDa cytokeratin) (Cytokeratin-3) (CK-3) (Keratin-3) (K3) (Type-II keratin Kb3)	reviewed	5	TRUE							11	High	11	23	1		TRUE	3 v 3	-1.39877	0.022081	3 v 3	1.13986	0.283342	0.287235	9.39511	9.72707	10.2341	8.32193	8.52787	8.31016	5.87036	6.08746	8.34119	7.53993	7.86851	8.31016	673.3	847.5	1204.4	320	369.1	317.4	58.5	68
A0A1B0GR60, A0A1B0GRH4, A0A1Y7VNT9, P29391, P49945, Q9CPX4	Q9CPX4	Q9CPX4	Q9CPX4	Q9CPX4	Ftl1	Ferritin	unreviewed	2	TRUE							72	High	11	49	11	Mouse	FALSE	3 v 3	-1.39635	0.134336	3 v 3	1.14159	0.44909	0.451189	14.3105	14.4722	16.1867	13.2913	13.1255	14.3636	10.787	10.8336	14.2938	12.5094	12.4661	14.3636	20317.9	22728.7	74592.2	10024.6	8936.4	21080.9	1766.9	1824.9
A0A0R4J1Z3, E0CXY5, Q9CR67, Q9CZM3	A0A0R4J1Z3, Q9CR67	Q9CR67	A0A0R4J1Z3	Q9CR67	Tmem33	Transmembrane protein 33 (Protein DB83)	reviewed	5	TRUE							19	High	5	5	5	Mouse	FALSE	3 v 3	-1.39414	0.00546856	3 v 3	1.14343	0.243931	0.248301	9.53177	10.0011	10.1741	8.53411	8.75154	8.23888	6.00899	6.36282	8.28123	7.75221	8.09223	8.23888	740.2	1024.8	1155.3	370.7	431	302.1	64.4	82.3
Q3UXD9, Q99MZ7	Q3UXD9, Q99MZ7	Q99MZ7	Q99MZ7	Q99MZ7	Pecr	Peroxisomal trans-2-enoyl-CoA reductase (TERP) (EC 1.3.1.38)	reviewed	4	TRUE							3	High	1	1	1	Mouse	FALSE	3 v 3	-1.36631	0.013366	3 v 3	1.1715	0.0793738	0.0877728	10.5915	10.4907	10.0349	9.00647	9.05664	8.95507	7.06824	6.85175	8.14211	8.22448	8.39703	8.95507	1543	1438.8	1049.1	514.3	532.5	496.3	134.2	115.5
P15501, Q3TUY3, S4R1R4, S4R244	P15501, Q3TUY3, S4R244	P15501	S4R244	P15501	Sbp	Prostatic spermine-binding protein (SBP) (Major prostatic secretory glycoprotein) (P25)	reviewed	3	TRUE							12	High	2	9	2	Mouse	FALSE	3 v 3	-1.36466	0.241001	3 v 3	1.17357	0.230806	0.235329	8.91857	9.91558	7.0917	6.65249	7.01346	8.16591	5.39575	6.27612	5.19771	5.87036	6.35403	8.16591	483.9	965.8	136.4	100.6	129.2	287.2	42.1	77.5
A0A494B9D8, E0CY88, G5E850, P00167, P56395	P56395	P56395	P56395	P56395	Cyb5a	Cytochrome b5	reviewed	5	TRUE							41	High	6	9	6	Mouse	FALSE	3 v 3	-1.36355	0.0143656	3 v 3	1.1744	0.286228	0.289983	12.2331	12.452	13.0425	11.0635	10.9259	11.6476	8.70943	8.81346	11.1496	10.2816	10.2664	11.6476	4814.1	5603.1	8437.1	2140.1	1945.4	3208.4	418.6	449.9
O76009, O76011, O77727, P02534, P25690, Q14525, Q15323, Q497I4	O77727	O77727	O77727	O77727	KRT15	Keratin, type I cytoskeletal 15 (Cytokeratin-15) (CK-15) (Keratin-15) (K15)	reviewed	2	TRUE							21	High	12	22	2		TRUE	3 v 3	-1.34702	0.279021	3 v 3	1.19071	0.509868	0.511212	8.55727	9.12516	11.5511	8.95565	7.64024	8.59656	5.03562	5.48543	9.65803	8.17393	6.98071	8.59656	376.7	558.4	3000.7	496.5	199.5	387.1	32.8	44.8
E9QPZ3, Q2VIS4, Q5D862	Q5D862	Q5D862	Q5D862	Q5D862	FLG2	Filaggrin-2 (FLG-2) (Intermediate filament-associated and psoriasis-susceptibility protein) (Ifapsoriasin)	reviewed	5	TRUE							2	High	6	7	6		TRUE	3 v 3	-1.3452	0.00928366	3 v 3	1.19304	0.240378	0.244785	10.2722	10.7041	10.977	9.60418	8.92867	9.38478	6.74819	7.06501	9.08401	8.82241	8.26913	9.38478	1236.6	1668.2	2015.6	778.3	487.3	668.5	107.5	133.9
A0A087WRZ7, A2A6Q8, E0CZ30, E9PWG4, P05977, P09541, Q9CZ19	P05977	P05977	P05977	P05977	Myl1	Myosin light chain 1/3, skeletal muscle isoform (MLC1/MLC3) (MLC1F/MLC3F) (Myosin light chain alkali 1/2) (Myosin light chain A1/A2)	reviewed	3	TRUE							59	High	10	13	7	Mouse	FALSE	3 v 3	-1.345	0.0282345	3 v 3	1.19285	0.270693	0.274807	12.5026	12.3473	12.9764	10.6793	11.3902	11.7219	8.97928	8.70874	11.0834	9.89739	10.7307	11.7219	5803.2	5210.9	8059.1	1639.8	2684	3377.8	504.7	418.4
O78196, P01915, P04230, P04231, P18468, P18469, P20040	O78196, P01915, P04230, P04231, P18468, P18469, P20040	P04230	P18469	P04230	H2-Eb1	H-2 class II histocompatibility antigen, E-B beta chain	reviewed	5	TRUE							3	High	1	1	1	Mouse	FALSE	3 v 3	-1.34211	0.0578069	3 v 3	1.19356	0.309254	0.312606	7.33628	6.26866	7.57213	6.23074	5.54844	5.37156	3.81762	2.63227	5.67807	5.44956	4.88753	5.37156	161.6	77.1	190.3	75.1	46.8	41.4	14.1	6.2
Q3ULD5, Q6PD20	Q3ULD5	Q3ULD5	Q3ULD5	Q3ULD5	Mccc2	Methylcrotonoyl-CoA carboxylase beta chain, mitochondrial (MCCase subunit beta) (EC 6.4.1.4) (3-methylcrotonyl-CoA carboxylase 2) (3-methylcrotonyl-CoA carboxylase non-biotin-containing subunit) (3-methylcrotonyl-CoA:carbon dioxide ligase subunit beta)	reviewed	4	TRUE							11	High	6	6	6	Mouse	FALSE	3 v 3	-1.33801	0.0293764	3 v 3	1.19987	0.189664	0.194504	8.36763	8.46883	8.49945	7.06286	6.70598	7.55305	4.84298	4.83289	6.60585	6.2817	6.04658	7.55305	330.3	354.3	361.9	133.7	104.4	187.8	28.7	28.5
G3UW82	G3UW82	G3UW82	G3UW82	G3UW82	Myh2	Myosin, heavy polypeptide 2, skeletal muscle, adult	unreviewed	4	TRUE							28	High	52	60	6	Mouse	FALSE	3 v 3	-1.31903	0.0319183	3 v 3	1.21888	0.28247	0.286469	14.8286	14.4946	15.3798	12.9654	13.9058	13.8748	11.3051	10.856	13.4869	12.1835	13.2464	13.8748	29096.9	23084.5	42637.8	7997.6	15348.6	15022.2	2530.4	1853.5
D3Z2H2, D3Z2H7, D3Z7H6, E9Q8Z4, E9Q8Z5, E9Q8Z6, E9Q8Z8, E9Q8Z9, E9Q901, E9Q903, E9Q904, E9Q905, E9Q906, E9Q907, E9Q986, G3X9V2, P30999	E9Q8Z5, E9Q8Z6, E9Q8Z8, G3X9V2, P30999	P30999	P30999	P30999	Ctnnd1	Catenin delta-1 (Cadherin-associated Src substrate) (CAS) (p120 catenin) (p120(ctn)) (p120(cas))	reviewed	5	TRUE							3	High	3	3	3	Mouse	FALSE	3 v 3	-1.31897	0.006233	3 v 3	1.22104	0.165625	0.170987	7.926	8.05365	8.0634	6.71012	6.45121	6.92481	4.39917	4.41278	6.16993	5.92837	5.79181	6.92481	243.2	265.7	267.5	104.7	87.5	121.5	21.1	21.3
A0A494B970, A0A494BAF7, A0A494BBE7, Q9CPU0	Q9CPU0	Q9CPU0	Q9CPU0	Q9CPU0	Glo1	Lactoylglutathione lyase (EC 4.4.1.5) (Aldoketomutase) (Glyoxalase I) (Glx I) (Ketone-aldehyde mutase) (Methylglyoxalase) (S-D-lactoylglutathione methylglyoxal lyase)	reviewed	5	TRUE							35	High	9	15	9	Mouse	FALSE	3 v 3	-1.31681	0.000515554	3 v 3	1.22107	0.192743	0.19762	12.9779	12.9681	13.2333	11.6508	11.7316	11.8464	9.4545	9.32957	11.3403	10.869	11.0722	11.8464	8067.5	8012.7	9629.7	3215.5	3400.7	3682.3	701.6	643.4
A8Y5C3, P70271, Q5SWV3	A8Y5C3, P70271, Q5SWV3	P70271	Q5SWV3	P70271	Pdlim4	PDZ and LIM domain protein 4 (LIM protein RIL) (Reversion-induced LIM protein)	reviewed	5	TRUE							5	High	1	1	1	Mouse	FALSE	3 v 3	-1.30853	0.01722	3 v 3	1.23181	0.171097	0.176378	7.32012	7.1416	7.26866	5.8125	5.66676	6.32553	3.79701	3.49825	5.37504	5.03122	5.00899	6.32553	159.8	141.2	154.2	56.2	50.8	80.2	13.9	11.3
P11087	P11087	P11087	P11087	P11087	Col1a1	Collagen alpha-1(I) chain (Alpha-1 type I collagen)	reviewed	5	TRUE							1	High	1	1	1	Mouse	FALSE	3 v 3	-1.30823	0.0158183	3 v 3	1.22591	0.0706016	0.0795133	6.63807	6.41785	5.99774	5.05745	5.1127	4.95884	3.12102	2.7866	4.10434	4.27798	4.45286	4.95884	99.6	85.5	63.9	33.3	34.6	31.1	8.7	6.9
A2ALU3, A2AUP6, D6RH88, D6RI65, Q8K382	Q8K382	Q8K382	Q8K382	Q8K382	Dennd1a	DENN domain-containing protein 1A (Connecdenn 1) (Connecdenn)	reviewed	5	TRUE							3	High	3	3	3	Mouse	FALSE	3 v 3	-1.29142	0.0321721	3 v 3	1.24595	0.120413	0.126612	8.64674	7.89421	7.92837	6.83542	6.82655	6.9331	5.12516	4.2555	6.03562	6.05311	6.16792	6.9331	400.8	237.9	243.6	114.2	113.5	122.2	34.9	19.1
B7ZNL3, E9Q452, E9Q454, E9Q455, F8WID5, G5E8R0, G5E8R1, P58771, Q8BSH3	F8WID5	F8WID5	F8WID5	F8WID5	Tpm1	Tropomyosin 1, alpha	unreviewed	2	TRUE							47	High	23	71	2	Mouse	FALSE	3 v 3	-1.28528	0.0102082	3 v 3	1.25265	0.22875	0.233329	11.5103	11.2184	11.8165	9.90026	10.1644	10.6248	7.98698	7.57969	9.92362	9.11842	9.50502	10.6248	2917.1	2382.8	3606.9	955.6	1147.6	1579	253.7	191.3
H3BLR9, Q8K3C0	H3BLR9, Q8K3C0	Q8K3C0	H3BLR9	Q8K3C0	Rnasek	Ribonuclease kappa (RNase K) (RNase kappa) (EC 3.1.-.-) (V-type proton ATPase subunit f) (V-ATPase subunit f)	reviewed	3	TRUE							10	High	1	1	1	Mouse	FALSE	3 v 3	-1.28247	0.00529136	3 v 3	1.25767	0.219642	0.22427	7.29002	6.98071	7.57818	5.98868	6.26866	5.74416	3.76553	3.33628	5.6837	5.20555	5.60881	5.74416	156.5	126.3	191.1	63.5	77.1	53.6	13.6	10.1
Q05117	Q05117	Q05117	Q05117	Q05117	Acp5	Tartrate-resistant acid phosphatase type 5 (TR-AP) (EC 3.1.3.2) (Tartrate-resistant acid ATPase) (TrATPase) (Type 5 acid phosphatase)	reviewed	5	TRUE							25	High	7	17	7	Mouse	FALSE	3 v 3	-1.28056	0.058531	3 v 3	1.25738	0.308541	0.312012	12.3102	12.3643	13.2503	11.0182	10.9604	12.1045	8.78692	8.72554	11.3573	10.2364	10.301	12.1045	5078.7	5272.6	9744.1	2074	1992.6	4403.8	441.7	423.3
A0A3B2W812, Q9JLQ0	A0A3B2W812, Q9JLQ0	Q9JLQ0	A0A3B2W812	Q9JLQ0	Cd2ap	CD2-associated protein (Mesenchyme-to-epithelium transition protein with SH3 domains 1) (METS-1)	reviewed	5	TRUE							8	High	4	4	4	Mouse	FALSE	3 v 3	-1.27687	0.050458	3 v 3	1.26121	0.307578	0.311103	10.4233	10.7589	11.5759	9.31288	9.36063	10.254	6.89966	7.11998	9.68282	8.53099	8.70113	10.254	1373.2	1732.8	3052.7	636	657.4	1221.1	119.4	139.1
P12804	P12804	P12804	P12804	P12804	Fgl2	Fibroleukin (Cytotoxic T-lymphocyte-specific protein) (Fibrinogen-like protein 2) (Prothrombinase)	reviewed	5	TRUE							11	High	4	4	4	Mouse	FALSE	3 v 3	-1.27513	0.0608876	3 v 3	1.26288	0.0112816	0.0559689	10.1644	10.1557	9.10171	8.53333	8.6872	8.37591	6.64097	6.51728	7.20848	7.75154	8.02791	8.37591	1147.6	1140.7	549.4	370.5	412.2	332.2	99.8	91.6
P10599	P10599	P10599	P10599	P10599	TXN	Thioredoxin (Trx) (ATL-derived factor) (ADF) (Surface-associated sulphydryl protein) (SASP) (allergen Hom s Trx)	reviewed	5	TRUE							37	High	4	10	1		TRUE	3 v 3	-1.26938	0.000647	3 v 3	1.26846	0.183144	0.188208	10.9711	10.9424	11.231	9.83794	9.59432	9.90418	7.44791	7.30378	9.33807	9.0561	8.93487	9.90418	2007.4	1967.9	2403.7	915.2	773	958.2	174.6	158
A2AIM4, A2AIM5, P58774	P58774	P58774	P58774	P58774	Tpm2	Tropomyosin beta chain (Beta-tropomyosin) (Tropomyosin-2)	reviewed	5	TRUE							49	High	21	47	5	Mouse	FALSE	3 v 3	-1.26508	0.0703992	3 v 3	1.27305	0.314834	0.318051	10.65	10.4058	11.5229	8.88203	9.69558	10.2058	7.12619	6.76686	9.6299	8.10014	9.03617	10.2058	1606.8	1356.6	2942.6	471.8	829.2	1181	139.7	108.9
P08779, Q3ZAW8, Q9WTL4, Q9Z2K1	P08779	P08779	P08779	P08779	KRT16	Keratin, type I cytoskeletal 16 (Cytokeratin-16) (CK-16) (Keratin-16) (K16)	reviewed	5	TRUE							57	High	26	42	15		TRUE	3 v 3	-1.25629	0.0890726	3 v 3	1.28159	0.165978	0.171315	12.97	14.4556	13.4086	12.1942	12.1677	12.7033	9.44667	10.817	11.5156	11.4124	11.5083	12.7033	8023.6	22467.7	10873.7	4686.3	4601	6669.3	697.8	1804
F7BHJ0, Q6IRU5	Q6IRU5	Q6IRU5	Q6IRU5	Q6IRU5	Cltb	Clathrin light chain B (Lcb)	reviewed	5	TRUE							10	High	2	2	2	Mouse	FALSE	3 v 3	-1.22061	0.0457539	3 v 3	1.3182	0.251504	0.255694	8.48382	8.67172	9.22978	7.09698	7.41024	8.21626	4.95884	5.03122	7.33718	6.3147	6.75087	8.21626	358	407.8	600.4	136.9	170.1	297.4	31.1	32.7
H3BLC9, P28798, Q3U9N4	P28798, Q3U9N4	P28798	P28798	P28798	Grn	Progranulin (PGRN) (Acrogranin) (Epithelin/granulin precursor) (Glycoprotein of 88 Kda) (GP88) (Glycoprotein 88) (PC cell-derived growth factor) (PCDGF) (Proepithelin) (PEPI) [Cleaved into: Paragranulin; Granulin-1; Granulin-2; Granulin-3; Granulin-4; Granulin-5; Granulin-6; Granulin-7]	reviewed	5	TRUE						P28798	32	High	15	57	7	Mouse	FALSE	3 v 3	-1.21921	0.0475767	3 v 3	1.31872	0.185285	0.19025	14.7059	14.8695	14.9596	13.2047	13.472	14.2007	11.1824	11.2309	13.0667	12.4228	12.8126	14.2007	26724.1	29933.8	31864.2	9440.6	11362.4	18829.7	2324	2403.4
Q00898	Q00898	Q00898	Q00898	Q00898	Serpina1e	Alpha-1-antitrypsin 1-5 (Alpha-1 protease inhibitor 5) (Serine protease inhibitor 1-5) (Serine protease inhibitor A1e) (Serpin A1e)	reviewed	5	TRUE							13	High	6	8	2	Mouse	FALSE	3 v 3	-1.19789	0.00991056	3 v 3	1.33998	0.125816	0.13176	11.2977	11.4433	11.3525	10.1728	9.91034	10.4167	7.77413	7.80478	9.45964	9.39103	9.25077	10.4167	2517.3	2784.7	2614.9	1154.3	962.3	1366.9	218.9	223.6
A0A3B2W3M7, P18608	A0A3B2W3M7, P18608	P18608	A0A3B2W3M7	P18608	Hmgn1	Non-histone chromosomal protein HMG-14 (High mobility group nucleosome-binding domain-containing protein 1)	reviewed	5	TRUE							8	Medium	1	1	1	Mouse	FALSE	3 v 3	-1.18796	0.00814714	3 v 3	1.35039	0.0990316	0.106024	9.50621	9.77248	9.39853	8.40769	8.04494	8.66071	5.98185	6.1334	7.50541	7.62571	7.38543	8.66071	727.2	874.6	674.9	339.6	264.1	404.7	63.2	70.2
Q7TPC1	Q7TPC1	Q7TPC1	Q7TPC1	Q7TPC1	Cdsn	Corneodesmosin	reviewed	3	TRUE							2	High	1	1	1	Mouse	FALSE	3 v 3	-1.17339	0.0289455	3 v 3	1.36304	0.221802	0.226429	8.3443	8.77413	9.17243	7.1127	7.66534	7.99266	4.82273	5.1375	7.27984	6.33092	7.00562	7.99266	325	437.8	577	138.4	203	254.7	28.3	35.2
J3QMD9, J3QPB5, Q8VCB1	Q8VCB1	Q8VCB1	Q8VCB1	Q8VCB1	Ndc1	Nucleoporin NDC1 (Transmembrane protein 48)	reviewed	5	TRUE							7	High	3	3	3	Mouse	FALSE	3 v 3	-1.16416	0.0407537	3 v 3	1.37353	0.0646125	0.0742225	8.31061	8.67701	7.63807	6.80735	6.91648	7.40939	4.7866	5.04002	5.74416	6.02459	6.25739	7.40939	317.5	409.3	199.2	112	120.8	170	27.6	32.9
Q9EQG7	Q9EQG7	Q9EQG7	Q9EQG7	Q9EQG7	Enpp5	Ectonucleotide pyrophosphatase/phosphodiesterase family member 5 (E-NPP 5) (NPP-5) (EC 3.1.-.-)	reviewed	5	TRUE							2	High	1	1	1	Mouse	FALSE	3 v 3	-1.15996	0.0154591	3 v 3	1.38044	0.108986	0.115531	7.64674	7.47086	7.46025	6.02237	6.62936	6.44626	4.12102	3.82782	5.56682	5.24031	5.97039	6.44626	200.4	177.4	176.1	65	99	87.2	17.4	14.2
Q00993, Q6PE80	Q00993, Q6PE80	Q00993	Q00993	Q00993	Axl	Tyrosine-protein kinase receptor UFO (EC 2.7.10.1) (Adhesion-related kinase)	reviewed	5	TRUE							3	High	2	2	2	Mouse	FALSE	3 v 3	-1.1475	0.0120097	3 v 3	1.38993	0.189103	0.194009	9.30172	9.67578	9.95797	8.32373	8.3097	8.85953	5.77873	6.03782	8.06501	7.54148	7.65033	8.85953	631.1	817.9	994.6	320.4	317.3	464.5	54.9	65.7
F7AI87	F7AI87	F7AI87	F7AI87	F7AI87	Psmd4	Proteasome (prosome, macropain) 26S subunit, non-ATPase, 4	unreviewed	1	TRUE							20	High	3	5	1	Mouse	FALSE	3 v 3	-1.14743	0.069065	3 v 3	1.38984	0.246542	0.250856	8.73708	8.77017	9.65356	8.49705	7.93605	7.2854	5.21335	5.1334	7.76089	7.71562	7.27612	7.2854	426.7	436.6	805.4	361.3	244.9	156	37.1	35.1
P16460	P16460	P16460	P16460	P16460	Ass1	Argininosuccinate synthase (EC 6.3.4.5) (Citrulline--aspartate ligase)	reviewed	5	TRUE							20	High	7	10	7	Mouse	FALSE	3 v 3	-1.14388	0.0170614	3 v 3	1.39403	0.0670161	0.0762889	11.7878	12.1981	11.5997	10.8145	10.646	10.6935	8.26444	8.55957	9.70667	10.0327	9.98655	10.6935	3535.8	4699	3103.5	1800.9	1602.4	1656	307.5	377.3
P21300	P21300	P21300	P21300	P21300	Akr1b7	Aldo-keto reductase family 1 member B7 (EC 1.1.1.21) (Aldehyde reductase) (AR) (Aldose reductase-related protein 1) (MVDP) (Vas deferens androgen-dependent protein)	reviewed	5	TRUE							19	High	8	10	2	Mouse	FALSE	3 v 1	-1.14297	NA	3 v 1	0.276564	NA	NA	NA	NA	5.30378	3.44626	3.32193	5.71425	NA	NA	3.40599	2.67807	2.65535	5.71425	NA	NA	39.5	10.9	10	52.5	NA	NA
A0A1Y7VNM3, A0A1Y7VNQ4, A0A1Y7VP49, P06797, Q9JI81	P06797	P06797	P06797	P06797	Ctsl	Procathepsin L (EC 3.4.22.15) (Cathepsin L1) (Major excreted protein) (MEP) (p39 cysteine proteinase) [Cleaved into: Cathepsin L; Cathepsin L heavy chain; Cathepsin L light chain]	reviewed	5	TRUE							18	High	5	7	5	Mouse	FALSE	3 v 3	-1.13963	0.0313867	3 v 3	1.39827	0.231305	0.235789	11.4084	11.2017	12.0753	10.3091	10.1012	10.8562	7.88509	7.56301	10.1823	9.52728	9.4417	10.8562	2718.2	2355.3	4315.4	1268.7	1098.4	1853.7	236.4	189.1
A0A1L1STQ5, Q80UL9	Q80UL9	Q80UL9	Q80UL9	Q80UL9	Jaml	Junctional adhesion molecule-like (Dendritic cell-specific protein CREA7) (mCrea7)	reviewed	5	TRUE							3	Medium	2	3	2	Mouse	FALSE	3 v 3	-1.12772	0.107193	3 v 3	1.40983	0.0500899	0.0628252	10.435	9.50044	9.05718	8.44874	8.5932	8.56758	6.91169	5.86295	7.1639	7.66676	7.93369	8.56758	1384.4	724.3	532.7	349.4	386.2	379.4	120.4	58.2
A0A087WQE0, A0A087WQW8, A0A087WR50, A0A087WS56, A0A087WS99, A0A087WSN6, A0A087WSU6, B7ZNJ1, B9EHT6, P11276, Q3UHL6, Q4KL80	A0A087WR50, A0A087WS56, A0A087WSN6, B7ZNJ1, B9EHT6, P11276, Q3UHL6	P11276	A0A087WS56	P11276	Fn1	Fibronectin (FN) [Cleaved into: Anastellin]	reviewed	5	TRUE							7	High	16	18	16	Mouse	FALSE	3 v 3	-1.12075	0.0114814	3 v 3	1.41711	0.123005	0.129035	12.0001	11.453	11.6448	10.2836	10.5183	10.9338	8.47654	7.81442	9.75188	9.50164	9.85876	10.9338	4096.2	2803.4	3202.1	1246.4	1466.6	1956.1	356.2	225.1
D6REU3, L7N257, Q497J0	Q497J0	Q497J0	Q497J0	Q497J0	Cstdc5	Cystatin domain containing 5 (cDNA sequence BC100530)	unreviewed	2	TRUE							72	High	7	14	1	Mouse	FALSE	3 v 3	-1.12007	0.178672	3 v 3	1.41796	0.108595	0.11519	10.3119	10.4673	10.3639	10.221	9.25219	8.3097	6.7879	6.82909	8.47086	9.43921	8.59283	8.3097	1271.1	1415.7	1317.8	1193.5	609.8	317.3	110.5	113.7
Q9ERU3	Q9ERU3	Q9ERU3	Q9ERU3	Q9ERU3	Znf22	Zinc finger protein 22 (Zinc finger protein 422) (Zinc finger protein Krox-25) (Zinc finger protein Krox-26)	reviewed	4	TRUE							13	High	2	3	2	Mouse	FALSE	3 v 3	-1.1154	0.0520572	3 v 3	1.42243	0.0226628	0.0559689	11.0878	11.384	10.3712	9.98613	9.61949	9.89118	7.56453	7.74551	8.47816	9.20433	8.96	9.89118	2176.5	2672.5	1324.5	1014.2	786.6	949.6	189.3	214.6
A0A0U1RP93, P97457	A0A0U1RP93, P97457	P97457	P97457	P97457	Myl11	Myosin regulatory light chain 11 (Fast skeletal myosin light chain 2) (MLC2F) (Myosin light chain 11) (Myosin regulatory light chain 2, skeletal muscle isoform)	reviewed	4	TRUE							21	High	5	6	5	Mouse	FALSE	3 v 3	-1.11396	0.160609	3 v 3	1.42393	0.309851	0.313145	11.252	11.4909	12.6385	9.74819	10.9215	11.3698	7.7286	7.85237	10.7455	8.96636	10.2621	11.3698	2438.9	2878	6376.3	860	1939.5	2646.4	212.1	231.1
A0A0A6YVV2, A0A0A6YY34, P11352	P11352	P11352	P11352	P11352	Gpx1	Glutathione peroxidase 1 (GPx-1) (GSHPx-1) (EC 1.11.1.9) (Cellular glutathione peroxidase) (Selenium-dependent glutathione peroxidase 1)	reviewed	5	TRUE							55	High	10	39	10	Mouse	FALSE	3 v 3	-1.11039	0.0928289	3 v 3	1.42755	0.110767	0.117343	14.3459	14.7592	14.4735	13.8664	13.74	12.6411	10.8224	11.1206	12.5806	13.0845	13.0806	12.6411	20822.7	27730.3	22749.4	14934.5	13681.7	6387.8	1810.8	2226.5
A0A0B4J1M6, E9PUV2, E9PVR4, P08508	P08508	P08508	P08508	P08508	Fcgr3	Low affinity immunoglobulin gamma Fc region receptor III (IgG Fc receptor III) (Fc-gamma RIII) (FcRIII) (CD antigen CD16)	reviewed	5	TRUE							16	High	6	9	4	Mouse	FALSE	3 v 3	-1.11031	0.00349931	3 v 3	1.42763	0.0895543	0.0972467	12.1257	11.9617	11.8673	10.8929	10.8452	10.8857	8.60214	8.32328	9.97427	10.1111	10.1857	10.8857	4468.9	3988.8	3736	1901.5	1839.6	1892	388.6	320.3
Q9D7X8	Q9D7X8	Q9D7X8	Q9D7X8	Q9D7X8	Ggct	Gamma-glutamylcyclotransferase (EC 4.3.2.9)	reviewed	3	TRUE							16	High	3	4	3	Mouse	FALSE	3 v 3	-1.10592	0.00967905	3 v 3	1.43176	0.0884154	0.0962637	9.18438	9.71029	9.18314	8.44791	8.23745	8.07468	5.66107	6.07253	7.29002	7.66605	7.57818	8.07468	581.8	837.7	581.3	349.2	301.8	269.6	50.6	67.3
G3X963, Q8CDM1	G3X963, Q8CDM1	Q8CDM1	G3X963	Q8CDM1	Atad2	ATPase family AAA domain-containing protein 2 (EC 3.6.1.-)	reviewed	4	TRUE							2	High	2	2	1	Mouse	FALSE	3 v 3	-1.10381	0.0242819	3 v 3	1.4345	0.042493	0.0587456	7.74953	7.5947	7.06932	6.47411	6.38198	6.24603	4.22497	3.9542	5.17792	5.69209	5.72247	6.24603	215.2	193.3	134.3	88.9	83.4	75.9	18.7	15.5
A0A5H1ZRK8, P01837	A0A5H1ZRK8, P01837	P01837	P01837	P01837	Igkc	Immunoglobulin kappa constant (Ig kappa chain C region MOPC 21)	reviewed	3	TRUE							21	High	2	2	2	Mouse	FALSE	3 v 3	-1.09922	0.101365	3 v 3	1.4387	0.00842157	0.0559689	9.95623	9.83415	8.66959	8.69418	8.17443	8.2937	6.43296	6.19574	6.7761	7.91229	7.51491	8.2937	993.4	912.8	407.2	414.2	288.9	313.8	86.4	73.3
Q9WUU7	Q9WUU7	Q9WUU7	Q9WUU7	Q9WUU7	Ctsz	Cathepsin Z (EC 3.4.18.1)	reviewed	5	TRUE				Q9WUU7			26	High	7	17	7	Mouse	FALSE	3 v 3	-1.09179	0.132494	3 v 3	1.44609	0.3001	0.303663	12.7054	12.6095	14.0685	11.9637	11.6111	12.5332	9.1819	8.97097	12.1755	11.1818	10.9516	12.5332	6678.7	6249.5	17180.4	3994.2	3128.2	5927.4	580.8	501.8
A0A087WNS9, A0A087WPY4, A0A087WQ65, A0A087WRZ2, Q64253	A0A087WRZ2	A0A087WRZ2	A0A087WRZ2	A0A087WRZ2	Ly6e	Lymphocyte antigen 6 complex, locus E	unreviewed	1	TRUE							17	High	2	3	2	Mouse	FALSE	3 v 3	-1.09116	0.0290388	3 v 3	1.44727	0.0978484	0.104871	9.27076	9.3289	9.22978	8.47005	7.80607	8.27984	5.74685	5.6893	7.33718	7.6886	7.1467	8.27984	617.7	643.1	600.4	354.6	223.8	310.8	53.7	51.6
A0A0R4J0T8, Q9D8S3	A0A0R4J0T8, Q9D8S3	Q9D8S3	A0A0R4J0T8	Q9D8S3	Arfgap3	ADP-ribosylation factor GTPase-activating protein 3 (ARF GAP 3)	reviewed	4	TRUE							10	High	4	4	4	Mouse	FALSE	3 v 3	-1.08944	0.0508112	3 v 3	1.44855	0.0316275	0.0559689	11.3179	11.3817	10.4539	10.2829	10.1322	9.47005	7.79442	7.74281	8.5611	9.50104	9.47289	9.47005	2552.9	2668.2	1402.6	1245.8	1122.3	709.2	222	214.2
D3YZS0, Q3TQP0, Q9CQY2	Q9CQY2	Q9CQY2	Q9CQY2	Q9CQY2	Ramac	RNA guanine-N7 methyltransferase activating subunit (Protein FAM103A1) (RNA guanine-7 methyltransferase activating subunit) (RNMT-activating mRNA cap methylating subunit) (RNMT-activating mRNA cap methyltransferase subunit) (RNMT-activating mini protein) (RAM)	reviewed	4	TRUE							15	High	2	2	2	Mouse	FALSE	3 v 3	-1.08683	0.0324494	3 v 3	1.45125	0.0321035	0.0559689	10.4742	10.5313	9.71819	9.28077	9.38931	8.79312	6.9507	6.89239	7.82528	8.49905	8.72996	8.79312	1422.5	1479.9	842.3	622	670.6	443.6	123.7	118.8
A0A1D5RLZ5, Q8VEB4	Q8VEB4	Q8VEB4	Q8VEB4	Q8VEB4	Pla2g15	Phospholipase A2 group XV (1-O-acylceramide synthase) (ACS) (LCAT-like lysophospholipase) (LLPL) (EC 3.1.1.5) (Lysophospholipase 3) (Lysosomal phospholipase A and acyltransferase) (EC 2.3.1.-, EC 3.1.1.32, EC 3.1.1.4) (Lysosomal phospholipase A2) (LPLA2)	reviewed	5	TRUE							15	High	7	11	7	Mouse	FALSE	3 v 3	-1.08546	0.0154737	3 v 3	1.45255	0.189173	0.19404	11.4808	11.4723	12.0611	10.3145	10.5088	10.9345	7.9571	7.83352	10.1682	9.53255	9.84941	10.9345	2858	2841.2	4273.1	1273.4	1457	1957.1	248.5	228.1
A0A2R8VHP3, D3Z6R0	A0A2R8VHP3	A0A2R8VHP3	A0A2R8VHP3	A0A2R8VHP3	Gm5478	Predicted pseudogene 5478	unreviewed	1	TRUE							14	High	9	32	2	Mouse	FALSE	3 v 3	-1.08526	0.333015	3 v 3	1.45066	0.32825	0.331401	6.63807	9.43484	8.80349	7.78856	6.48864	7.34341	3.12102	5.79701	6.91049	7.00675	5.83036	7.34341	99.6	692.1	446.8	221.1	89.8	162.4	8.7	55.6
P00004, P00015, P62894, P62897, P99999	P62897	P62897	P62897	P62897	Cycs	Cytochrome c, somatic	reviewed	5	TRUE							70	High	11	30	11	Mouse	FALSE	3 v 3	-1.07956	0.0516004	3 v 3	1.45834	0.0312476	0.0559689	13.8579	14.0103	13.0863	12.8238	12.8576	12.0345	10.3345	10.3718	11.1933	12.042	12.1981	12.0345	14847.3	16501.9	8696.7	7250.2	7421.9	4195	1291.2	1325
J3QJX3, Q9Z2G6	J3QJX3, Q9Z2G6	Q9Z2G6	J3QJX3	Q9Z2G6	Sel1l	Protein sel-1 homolog 1 (Suppressor of lin-12-like protein 1) (Sel-1L)	reviewed	5	TRUE							5	High	3	4	3	Mouse	FALSE	3 v 3	-1.07389	0.134621	3 v 3	1.46407	0.0102431	0.0559689	11.3225	11.4504	10.3836	10.6975	10.0897	9.14771	7.79896	7.81186	8.49065	9.91573	9.43024	9.14771	2561.1	2798.5	1335.9	1660.6	1089.7	567.2	222.7	224.7
Q0VAW6, Q8BH50	Q0VAW6, Q8BH50	Q8BH50	Q8BH50	Q8BH50	ARK2N	Protein ARK2N (Protein C18orf25 homolog)	reviewed	5	TRUE							8	High	1	2	1	Mouse	FALSE	3 v 3	-1.06856	0.0791179	3 v 3	1.46579	0.0122014	0.0559689	6.65392	7.04002	5.86542	5.53605	5.58496	5.23266	3.1375	3.40599	3.97269	4.75489	4.926	5.23266	100.7	131.6	58.3	46.4	48	37.6	8.8	10.6
P13542	P13542	P13542	P13542	P13542	Myh8	Myosin-8 (Myosin heavy chain 8) (Myosin heavy chain, skeletal muscle, perinatal) (MyHC-perinatal)	reviewed	5	TRUE							19	High	36	43	1	Mouse	FALSE	3 v 3	-1.06411	0.051454	3 v 3	1.47412	0.140641	0.146479	8.53955	8.22545	8.50343	6.824	7.46352	7.78856	5.01792	4.58496	6.61029	6.04221	6.80478	7.78856	372.1	299.3	362.9	113.3	176.5	221.1	32.4	24
A0A1D5RMA9, Q9D7V1	A0A1D5RMA9, Q9D7V1	Q9D7V1	Q9D7V1	Q9D7V1	Sh2d4a	SH2 domain-containing protein 4A	reviewed	3	TRUE							2	Medium	1	1	1	Mouse	FALSE	3 v 3	-1.05873	0.0688716	3 v 3	1.47956	0.226039	0.230611	8.62534	9.29324	9.7975	8.52395	8.23458	7.78136	5.10014	5.65535	7.90448	7.74214	7.57516	7.78136	394.9	627.4	889.9	368.1	301.2	220	34.3	50.4
Q8R3N1	Q8R3N1	Q8R3N1	Q8R3N1	Q8R3N1	Nop14	Nucleolar protein 14 (Nucleolar complex protein 14)	reviewed	3	TRUE							3	High	3	4	2	Mouse	FALSE	3 v 3	-1.05168	0.060648	3 v 3	1.48208	0.0160764	0.0559689	6.8679	6.75221	5.88509	5.66107	5.47573	5.21335	3.3505	3.12102	3.99095	4.87774	4.81762	5.21335	116.8	107.8	59.1	50.6	44.5	37.1	10.2	8.7
P02676, Q8K0E8	Q8K0E8	Q8K0E8	Q8K0E8	Q8K0E8	Fgb	Fibrinogen beta chain [Cleaved into: Fibrinopeptide B; Fibrinogen beta chain]	reviewed	5	TRUE							28	High	9	11	9	Mouse	FALSE	3 v 3	-1.05116	0.0844066	3 v 3	1.48676	0.153336	0.158998	11.4969	10.907	11.1733	9.6001	9.98826	10.8353	7.97327	7.26866	9.28031	8.81826	9.3289	10.8353	2890.1	1920.1	2309.4	776.1	1015.7	1827.1	251.3	154.2
A0A286YCD1, A0A286YDA2, A0A286YDT3, A0A286YDV7, A0A286YDZ1, E9Q5C9	A0A286YDA2, A0A286YDT3, E9Q5C9	E9Q5C9	A0A286YDA2	E9Q5C9	Nolc1	Nucleolar and coiled-body phosphoprotein 1 (140 kDa nucleolar phosphoprotein) (Nopp140)	reviewed	5	TRUE							18	High	14	15	14	Mouse	FALSE	3 v 3	-1.04806	0.0416689	3 v 3	1.48985	0.0371663	0.0569007	12.6052	12.7329	11.8752	11.6597	11.4968	10.9126	9.08162	9.09434	9.98228	10.8779	10.8373	10.9126	6230.7	6807.3	3756.6	3235.4	2889.8	1927.6	541.8	546.6
F6R9A8, Q99LG7	F6R9A8, Q99LG7	Q99LG7	Q99LG7	Q99LG7	Zfp958	Zinc finger protein 958 (cDNA sequence BC003267)	unreviewed	2	TRUE							8	High	2	3	1	Mouse	FALSE	3 v 3	-1.04681	0.209498	3 v 3	1.49111	0.0228322	0.0559689	11.1331	11.0438	9.33472	9.7807	9.18289	9.40769	7.60955	7.40514	7.44211	8.99887	8.52356	9.40769	2246	2111.2	645.7	879.6	581.2	679.2	195.3	169.5
P49135	P49135	P49135	P49135	P49135	Ercc3	General transcription and DNA repair factor IIH helicase subunit XPB (TFIIH subunit XPB) (EC 3.6.4.12) (Basic transcription factor 2 89 kDa subunit) (BTF2 p89) (DNA excision repair protein ERCC-3) (DNA repair protein complementing XP-B cells) (TFIIH 89 kDa subunit) (Xeroderma pigmentosum group B-complementing protein)	reviewed	5	TRUE							1	High	1	1	1	Mouse	FALSE	3 v 3	-1.04328	0.0981403	3 v 3	1.49554	0.00634654	0.0559689	7.69905	7.42878	6.42291	6.12516	6.45779	5.83794	4.17792	3.7866	4.52982	5.34341	5.79961	5.83794	207.8	172.3	85.8	69.8	87.9	57.2	18.1	13.8
O35955	O35955	O35955	O35955	O35955	Psmb10	Proteasome subunit beta type-10 (EC 3.4.25.1) (Low molecular mass protein 10) (Macropain subunit MECl-1) (Multicatalytic endopeptidase complex subunit MECl-1) (Proteasome MECl-1) (Proteasome subunit beta-2i)	reviewed	5	TRUE							18	High	4	5	4	Mouse	FALSE	3 v 3	-1.02575	0.0872691	3 v 3	1.51238	0.0681586	0.077308	11.242	11.255	10.8888	10.6075	10.2733	9.42773	7.71836	7.61618	8.99577	9.82575	9.61397	9.42773	2422	2444	1896.1	1560.2	1237.6	688.7	210.6	196.2
Q8BG07	Q8BG07	Q8BG07	Q8BG07	Q8BG07	Pld4	5'-3' exonuclease PLD4 (EC 3.1.16.1) (Choline phosphatase 4) (Phosphatidylcholine-hydrolyzing phospholipase D4) (Phospholipase D4) (PLD 4)	reviewed	5	TRUE							15	High	7	10	7	Mouse	FALSE	3 v 3	-1.01463	0.108123	3 v 3	1.52329	0.249691	0.253903	11.6873	11.5016	12.7192	10.7971	10.5253	11.5418	8.1639	7.86295	10.8262	10.0153	9.86589	11.5418	3297.9	2899.5	6743	1779.3	1473.8	2981.4	286.8	232.8
Q32NY4	Q32NY4	Q32NY4	Q32NY4	Q32NY4	Cnnm3	Metal transporter CNNM3 (Ancient conserved domain-containing protein 3) (mACDP3) (Cyclin-M3)	reviewed	4	TRUE							6	High	4	5	3	Mouse	FALSE	3 v 3	-1.00808	0.0198348	3 v 3	1.53167	0.102462	0.109436	7.45779	6.79572	6.96924	6.24793	6.07039	5.8802	3.93546	3.15381	5.07468	5.46597	5.41278	5.8802	175.8	111.1	125.3	76	67.2	58.9	15.3	8.9
B7ZCQ3, P09602, Q5XK38	P09602	P09602	P09602	P09602	Hmgn2	Non-histone chromosomal protein HMG-17 (High mobility group nucleosome-binding domain-containing protein 2)	reviewed	5	TRUE							74	High	11	38	3	Mouse	FALSE	3 v 3	-1.00678	0.0549902	3 v 3	1.53117	0.0858049	0.0937312	14.4063	14.5268	13.9207	13.0794	12.8953	13.8587	10.8828	10.8881	12.0277	12.2976	12.2359	13.8587	21713.2	23604.4	15507.5	8655.5	7618.5	14855.4	1888.2	1895.2
A0A494B9Y8, A0A494BA61, A0A494BAI5, A0A494BBL4, F6T2S0, P22315, Q91W09	A0A494BAI5, P22315	P22315	A0A494BAI5	P22315	Fech	Ferrochelatase, mitochondrial (EC 4.98.1.1) (Heme synthase) (Protoheme ferro-lyase)	reviewed	5	TRUE							11	High	5	5	5	Mouse	FALSE	3 v 3	-1.00233	0.007852	3 v 3	1.5358	0.0605021	0.0709013	9.85066	9.92793	9.54921	8.7738	8.50779	9.03919	6.32733	6.2891	7.65607	7.99209	7.84862	9.03919	923.3	974.1	749.2	437.7	364	526.1	80.3	78.2
Q9EQH4	Q9EQH4	Q9EQH4	Q9EQH4	Q9EQH4	Taf8	Transcription initiation factor TFIID subunit 8 (Protein taube nuss) (TBP-associated factor 8)	reviewed	5	TRUE							5	High	1	1	1	Mouse	FALSE	3 v 3	-0.992616	0.311104	3 v 3	1.54399	0.358305	0.361228	5.3147	5.50779	7.62863	5.35755	4.74416	5.37156	1.80735	1.848	5.73606	4.57289	4.07895	5.37156	39.8	45.5	197.9	41	26.8	41.4	3.5	3.6
A0A1L1SSA8, Q91XE8	A0A1L1SSA8, Q91XE8	Q91XE8	A0A1L1SSA8	Q91XE8	Tmem205	Transmembrane protein 205	reviewed	2	TRUE							9	High	1	2	1	Mouse	FALSE	3 v 3	-0.985693	0.152337	3 v 3	1.553	0.260343	0.264517	8.04166	8.47371	9.58064	7.73403	7.36982	8.03507	4.51728	4.83289	7.6879	6.95187	6.71012	8.03507	263.5	355.5	765.7	212.9	165.4	262.3	22.9	28.5
A2ALA0, P70279	P70279	P70279	P70279	P70279	Surf6	Surfeit locus protein 6	reviewed	5	TRUE							15	High	6	7	6	Mouse	FALSE	3 v 3	-0.981529	0.0473102	3 v 3	1.55634	0.0252704	0.0559689	11.4719	11.6008	10.7355	10.4873	10.3775	9.99873	7.94837	7.96232	8.84266	9.70546	9.71819	9.99873	2840.4	3106	1704.9	1435.5	1330.3	1023.1	247	249.4
D3Z7M4, E9PU89, E9Q138, P05017, Q4VJB9, Q8CAR0	D3Z7M4, E9PU89, E9Q138, P05017, Q4VJB9, Q8CAR0	P05017	Q4VJB9	P05017	Igf1	Insulin-like growth factor I (IGF-I) (Somatomedin)	reviewed	5	TRUE							9	High	1	1	1	Mouse	FALSE	3 v 3	-0.972585	0.437412	3 v 3	1.56138	0.424613	0.426858	5.65535	5.9542	8.60103	5.51412	4.89239	6.88631	2.1375	2.32193	6.70874	4.73335	4.23266	6.88631	50.4	62	388.3	45.7	29.7	118.3	4.4	5
Q61554	Q61554	Q61554	Q61554	Q61554	Fbn1	Fibrillin-1 [Cleaved into: Asprosin]	reviewed	5	TRUE							2	High	5	5	5	Mouse	FALSE	3 v 3	-0.960587	0.125385	3 v 3	1.57589	0.0707742	0.0796563	7.85237	7.28077	6.4822	5.89966	6.06178	6.77215	4.32912	3.64386	4.59096	5.11686	5.40259	6.77215	231.1	155.5	89.4	59.7	66.8	109.3	20.1	12.5
A0A087WQM3, B2KGF0, M0QWJ2, M0QWQ0, Q8VEE0	B2KGF0, Q8VEE0	Q8VEE0	Q8VEE0	Q8VEE0	Rpe	Ribulose-phosphate 3-epimerase (EC 5.1.3.1) (Ribulose-5-phosphate-epimerase)	reviewed	5	TRUE							25	High	4	8	4	Mouse	FALSE	3 v 3	-0.959352	0.0643133	3 v 3	1.57856	0.0162401	0.0559689	11.3294	11.5413	10.6411	10.3367	10.1864	10.1107	7.80607	7.90268	8.74819	9.55497	9.52689	10.1107	2573.3	2980.5	1597	1293.2	1165.2	1105.7	223.8	239.3
F8WHW3, Q3TWL2	F8WHW3, Q3TWL2	Q3TWL2	F8WHW3	Q3TWL2	Pip4p1	Type 1 phosphatidylinositol 4,5-bisphosphate 4-phosphatase (Type 1 PtdIns-4,5-P2 4-Ptase) (EC 3.1.3.78) (PtdIns-4,5-P2 4-Ptase I) (Transmembrane protein 55B)	reviewed	5	TRUE							4	High	1	1	1	Mouse	FALSE	3 v 3	-0.956363	0.0115023	3 v 3	1.57898	0.132947	0.138817	6.98982	7.2211	7.4733	6.46923	5.95187	6.39403	3.47249	3.58496	5.57894	5.6865	5.29278	6.39403	127.1	149.2	177.7	88.6	61.9	84.1	11.1	12
P29788, Q8BP99	P29788	P29788	P29788	P29788	Vtn	Vitronectin (VN) (S-protein) (Serum-spreading factor)	reviewed	5	TRUE							10	High	4	4	4	Mouse	FALSE	3 v 3	-0.950132	0.000621001	3 v 3	1.58687	0.0844346	0.0924795	8.90056	8.9263	8.86759	7.88874	8.03287	7.92244	5.37851	5.2891	6.97499	7.10748	7.3733	7.92244	477.9	486.5	467.1	237	261.9	242.6	41.6	39.1
P49722, Q8BKE0	P49722	P49722	P49722	P49722	Psma2	Proteasome subunit alpha type-2 (Macropain subunit C3) (Multicatalytic endopeptidase complex subunit C3) (Proteasome component C3)	reviewed	5	TRUE							43	High	10	18	10	Mouse	FALSE	3 v 3	-0.947019	0.123594	3 v 3	1.59087	0.0136741	0.0559689	12.923	12.9826	12.125	11.9085	12.2893	10.9918	9.3996	9.34407	10.2321	11.1266	11.6299	10.9918	7766.4	8094	4466.8	3844.3	5005.6	2036.4	675.4	649.9
Q3UER8, Q8VCM7	Q3UER8, Q8VCM7	Q8VCM7	Q8VCM7	Q8VCM7	Fgg	Fibrinogen gamma chain	reviewed	5	TRUE							21	High	9	9	9	Mouse	FALSE	3 v 3	-0.941157	0.0542454	3 v 3	1.59683	0.0846474	0.0926921	12.0788	11.3076	11.322	10.3355	10.4507	11.0988	8.55536	7.66888	9.42899	9.55363	9.79133	11.0988	4325.9	2534.7	2560.2	1292.1	1399.5	2193.1	376.2	203.5
P06868, P20918	P20918	P20918	P20918	P20918	Plg	Plasminogen (EC 3.4.21.7) [Cleaved into: Plasmin heavy chain A; Activation peptide; Angiostatin; Plasmin heavy chain A, short form; Plasmin light chain B]	reviewed	5	TRUE							6	High	5	5	4	Mouse	FALSE	3 v 3	-0.937982	0.00706483	3 v 3	1.60014	0.0928844	0.100071	9.84847	9.86062	9.84956	9.06528	8.88631	8.79312	6.32553	6.2211	7.95652	8.28355	8.22689	8.79312	921.9	929.7	922.6	535.7	473.2	443.6	80.2	74.6
P70274	P70274	P70274	P70274	P70274	Selenop	Selenoprotein P (SeP) (Plasma selenoprotein P)	reviewed	5	TRUE							4	High	2	3	2	Mouse	FALSE	3 v 3	-0.937761	0.0303807	3 v 3	1.59943	0.0402232	0.0574235	9.17468	8.95681	8.56948	7.99661	7.99322	7.89785	5.65249	5.31832	6.67666	7.21432	7.3336	7.89785	577.9	496.9	379.9	255.4	254.8	238.5	50.3	39.9
P04918	P04918	P04918	P04918	P04918	Saa3	Serum amyloid A-3 protein	reviewed	4	TRUE							13	High	2	2	2	Mouse	FALSE	3 v 3	-0.933651	0.679186	3 v 3	1.60955	0.578056	0.578876	5.70874	5.96809	9.94383	4.45286	4.94017	9.42668	2.16993	2.32193	8.05094	3.66676	4.27798	9.42668	52.3	62.6	984.9	21.9	30.7	688.2	4.5	5
Q8VCF0	Q8VCF0	Q8VCF0	Q8VCF0	Q8VCF0	Mavs	Mitochondrial antiviral-signaling protein (MAVS) (CARD adapter inducing interferon beta) (Cardif) (Interferon beta promoter stimulator protein 1) (IPS-1) (Virus-induced-signaling adapter) (VISA)	reviewed	5	TRUE							15	High	7	7	7	Mouse	FALSE	3 v 3	-0.923791	0.0515856	3 v 3	1.61436	0.176489	0.181558	10.7156	10.8375	11.5141	9.87575	9.87144	10.5487	7.1918	7.19869	9.62114	9.09408	9.21189	10.5487	1681.6	1829.9	2924.8	939.5	936.7	1497.9	146.2	146.9
O70165	O70165	O70165	O70165	O70165	Fcn1	Ficolin-1 (Collagen/fibrinogen domain-containing protein 1) (Ficolin-A) (Ficolin-alpha) (M-ficolin)	reviewed	5	TRUE							5	High	1	1	1	Mouse	FALSE	3 v 3	-0.923438	0.0887767	3 v 3	1.61488	0.201388	0.206057	6.64674	6.6907	7.62571	6.17592	5.84298	6.17393	3.12102	3.05311	5.73335	5.39232	5.18587	6.17393	100.2	103.3	197.5	72.3	57.4	72.2	8.7	8.3
A0A0J9YUA8, E9QLJ3, Q6JPI3	A0A0J9YUA8, E9QLJ3, Q6JPI3	Q6JPI3	A0A0J9YUA8	Q6JPI3	Med13l	Mediator of RNA polymerase II transcription subunit 13-like (Mediator complex subunit 13-like) (Thyroid hormone receptor-associated protein 2) (Thyroid hormone receptor-associated protein complex 240 kDa component-like)	reviewed	4	TRUE							1	High	1	1	1	Mouse	FALSE	3 v 3	-0.922589	0.14216	3 v 3	1.61438	0.0115592	0.0559689	6.63807	6.30195	5.26679	5.52042	5.20163	4.71699	3.12102	2.65535	3.37851	4.73877	4.54226	4.71699	99.6	78.9	38.5	45.9	36.8	26.3	8.7	6.3
Q5SXC3, Q5SXC4	Q5SXC4	Q5SXC4	Q5SXC4	Q5SXC4	Vezf1	Vascular endothelial zinc finger 1	unreviewed	3	TRUE							5	High	3	4	1	Mouse	FALSE	3 v 3	-0.922229	0.00977039	3 v 3	1.61517	0.0614209	0.0716215	9.58214	9.55017	9.32396	8.84455	8.37417	8.47086	6.05961	5.91169	7.43129	8.06232	7.71493	8.47086	766.5	749.7	640.9	459.7	331.8	354.8	66.7	60.2
A0A1D5RM60, Q3UI43	Q3UI43	Q3UI43	Q3UI43	Q3UI43	Babam1	BRISC and BRCA1-A complex member 1 (Mediator of RAP80 interactions and targeting subunit of 40 kDa) (New component of the BRCA1-A complex)	reviewed	5	TRUE							23	High	4	4	4	Mouse	FALSE	3 v 3	-0.921649	0.0552074	3 v 3	1.61617	0.0218823	0.0559689	10.4233	10.5811	9.83526	9.36019	9.37895	9.33561	6.89966	6.94251	7.94251	8.57818	8.71939	9.33561	1373.2	1531.9	913.5	657.2	665.8	646.1	119.4	123
Q80Z19	Q80Z19	Q80Z19	Q80Z19	Q80Z19	Muc2	Mucin-2 (MUC-2) (Colonic mucin) (MCM) (Secreted gel-forming mucin)	reviewed	5	TRUE							0	Medium	1	3	1	Mouse	FALSE	3 v 3	-0.920866	0.192318	3 v 3	1.61764	0.253695	0.257868	8.63771	9.05148	10.2322	8.48663	8.30058	8.37156	5.1127	5.41278	8.3394	7.70529	7.64097	8.37156	398.3	530.6	1202.8	358.7	315.3	331.2	34.6	42.6
G5E814, Q9D8B4	G5E814, Q9D8B4	Q9D8B4	Q9D8B4	Q9D8B4	Ndufa11	NADH dehydrogenase [ubiquinone] 1 alpha subcomplex subunit 11 (Complex I-B14.7) (CI-B14.7) (NADH-ubiquinone oxidoreductase subunit B14.7)	reviewed	3	TRUE							8	High	1	2	1	Mouse	FALSE	3 v 3	-0.916456	0.0122752	3 v 3	1.62129	0.0683978	0.0774726	9.58534	9.6204	9.34718	8.88111	8.57061	8.35182	6.06178	5.98185	7.4545	8.09908	7.91109	8.35182	768.2	787.1	651.3	471.5	380.2	326.7	66.8	63.2
E9QMK9, F7CUW7, Q8BH86	E9QMK9, Q8BH86	Q8BH86	E9QMK9	Q8BH86	Dglucy	D-glutamate cyclase, mitochondrial (EC 4.2.1.48)	reviewed	4	TRUE							4	High	2	2	2	Mouse	FALSE	3 v 3	-0.916283	0.0193727	3 v 3	1.62254	0.0825081	0.0907112	6.5744	6.62352	6.57894	5.91409	5.45286	5.66107	3.05311	2.98185	4.6837	5.1334	4.79181	5.66107	95.3	98.6	95.6	60.3	43.8	50.6	8.3	7.9
D3YY48, P12265, Q99KJ6	P12265	P12265	P12265	P12265	Gusb	Beta-glucuronidase (EC 3.2.1.31)	reviewed	5	TRUE						P12265	38	High	22	43	22	Mouse	FALSE	3 v 3	-0.914464	0.0101491	3 v 3	1.62345	0.080051	0.0884031	13.8128	13.9412	13.8489	12.8561	12.817	13.1864	10.2893	10.3026	11.9559	12.0742	12.1575	13.1864	14390.3	15729.6	14754.5	7414.2	7215.9	9322.1	1251.4	1263
Q04695, Q99PS0, Q9QWL7	Q04695	Q04695	Q04695	Q04695	KRT17	Keratin, type I cytoskeletal 17 (39.1) (Cytokeratin-17) (CK-17) (Keratin-17) (K17)	reviewed	5	TRUE							29	High	15	21	6		TRUE	3 v 3	-0.910396	0.304672	3 v 3	1.62736	0.134636	0.140461	10.1289	12.3443	10.6554	10.3094	9.81298	10.2751	6.60585	8.70563	8.76255	9.52748	9.15355	10.2751	1119.7	5199.9	1612.9	1268.9	899.5	1239.1	97.4	417.5
Q61733	Q61733	Q61733	Q61733	Q61733	Mrps31	Small ribosomal subunit protein mS31 (28S ribosomal protein S31, mitochondrial) (MRP-S31) (S31mt) (Imogen 38)	reviewed	3	TRUE							11	High	3	3	2	Mouse	FALSE	3 v 3	-0.904968	0.000841648	3 v 3	1.63209	0.0720103	0.0808242	8.65964	8.86635	8.66995	7.75889	7.81826	7.90388	5.1375	5.22882	6.77742	6.97728	7.15886	7.90388	404.4	466.7	407.3	216.6	225.7	239.5	35.2	37.5
G3UWI9, G3UWX9, G3UZ60, G3UZA7, Q9Z172	G3UWI9, G3UWX9, G3UZ60, G3UZA7, Q9Z172	Q9Z172	G3UWX9	Q9Z172	Sumo3	Small ubiquitin-related modifier 3 (SUMO-3) (SMT3 homolog 1) (Ubiquitin-like protein SMT3A) (Smt3A)	reviewed	5	TRUE							25	High	3	8	1	Mouse	FALSE	3 v 3	-0.903167	0.0618369	3 v 3	1.63474	0.0307693	0.0559689	9.02791	9.28448	8.3672	8.25077	8.13134	7.58796	5.50462	5.64674	6.47411	7.46923	7.47249	7.58796	522	623.6	330.2	304.6	280.4	192.4	45.4	50.1
A2A5L7, P27512, S4R2M8	A2A5L7, P27512, S4R2M8	P27512	S4R2M8	P27512	Cd40	Tumor necrosis factor receptor superfamily member 5 (B-cell surface antigen CD40) (Bp50) (CD40L receptor) (CD antigen CD40)	reviewed	5	TRUE							2	Medium	1	3	1	Mouse	FALSE	3 v 3	-0.902042	0.226984	3 v 3	1.63658	0.0217368	0.0559689	9.02929	8.89905	7.71012	8.56834	7.34163	7.02237	5.50462	5.25927	5.81762	7.7866	6.68229	7.02237	522.5	477.4	209.4	379.6	162.2	130	45.4	38.3
Q3U1T9	Q3U1T9	Q3U1T9	Q3U1T9	Q3U1T9	Dennd1b	DENN domain-containing protein 1B (Connecdenn 2)	reviewed	5	TRUE							3	High	1	1	1	Mouse	FALSE	3 v 3	-0.900958	0.02328	3 v 3	1.636	0.0345583	0.0561979	8.65069	8.77906	8.15228	7.82972	7.60733	7.44211	5.12928	5.1416	6.25927	7.04767	6.94837	7.44211	401.9	439.3	284.5	227.5	195	173.9	35	35.3
P34928	P34928	P34928	P34928	P34928	Apoc1	Apolipoprotein C-I (Apo-CI) (ApoC-I) (Apolipoprotein C1) [Cleaved into: Truncated apolipoprotein C-I]	reviewed	5	TRUE							10	High	1	1	1	Mouse	FALSE	3 v 3	-0.900623	0.0864985	3 v 3	1.63787	0.0136836	0.0559689	9.21383	8.97642	8.16842	7.92065	8.23074	7.50541	5.6893	5.33628	6.27612	7.13853	7.57137	7.50541	593.8	503.7	287.7	242.3	300.4	181.7	51.6	40.4
Q8K1J5	Q8K1J5	Q8K1J5	Q8K1J5	Q8K1J5	Sde2	Splicing regulator SDE2 (Replication stress response regulator SDE2)	reviewed	5	TRUE							11	High	6	6	6	Mouse	FALSE	3 v 3	-0.899999	0.0597697	3 v 3	1.63787	0.018536	0.0559689	11.5938	11.7964	10.9753	10.4423	10.662	10.5612	8.07039	8.15785	9.08242	9.66053	10.0025	10.5612	3090.8	3557	2013.3	1391.4	1620.3	1510.9	268.8	285.6
E9PWD3, Q3UUW5, Q61458	E9PWD3, Q3UUW5, Q61458	Q61458	Q3UUW5	Q61458	Ccnh	Cyclin-H	reviewed	5	TRUE							2	Medium	1	1	1	Mouse	FALSE	3 v 3	-0.897154	0.0455299	3 v 3	1.64086	0.154957	0.160544	8.10905	8.06555	8.6872	7.36282	7.38629	7.42122	4.58496	4.42626	6.79442	6.58045	6.72656	7.42122	276.1	267.9	412.2	164.6	167.3	171.4	24	21.5
P22599	P22599	P22599	P22599	P22599	Serpina1b	Alpha-1-antitrypsin 1-2 (AAT) (Alpha-1 protease inhibitor 2) (Alpha-1-antiproteinase) (Serine protease inhibitor 1-2) (Serine protease inhibitor A1b) (Serpin A1b)	reviewed	5	TRUE							14	High	6	10	1	Mouse	FALSE	3 v 3	-0.892415	0.0472577	3 v 3	1.64767	0.142365	0.14815	7.64674	7.61545	8.11634	6.76818	6.55459	7.37851	4.12102	3.97269	6.22304	5.98641	5.89482	7.37851	200.4	196.1	277.5	109	94	166.4	17.4	15.7
F6R3V4, H3BIX0, H3BK88, H3BL37, O08784	H3BL37, O08784	O08784	O08784	O08784	Tcof1	Treacle protein (Treacher Collins syndrome protein homolog)	reviewed	5	TRUE							18	High	24	26	24	Mouse	FALSE	3 v 3	-0.89202	0.0818194	3 v 3	1.64587	0.0128506	0.0559689	13.0976	13.2875	12.3799	12.093	12.0233	11.9726	9.57422	9.6489	10.4869	11.3112	11.3639	11.9726	8765.2	9998.6	5329.9	4368.7	4162.7	4019	762.3	802.8
A0A0A6YX03, A0A0A6YY63, P11103, Q921K2	Q921K2	Q921K2	Q921K2	Q921K2	Parp1	Poly [ADP-ribose] polymerase (EC 2.4.2.30)	unreviewed	5	TRUE							11	High	11	11	11	Mouse	FALSE	3 v 3	-0.888664	0.0204464	3 v 3	1.64928	0.032726	0.0559689	12.0094	12.1166	11.5475	11.1798	10.8985	10.9292	8.48583	8.47816	9.65446	10.398	10.2391	10.9292	4122.9	4440.7	2993.2	2319.8	1908.9	1949.9	358.5	356.6
F8WHM0, P18181	P18181	P18181	P18181	P18181	Cd48	CD48 antigen (BCM1 surface antigen) (BLAST-1) (HM48-1) (MRC OX-45 surface antigen) (SLAM family member 2) (SLAMF2) (Signaling lymphocytic activation molecule 2) (sgp-60) (CD antigen CD48)	reviewed	5	TRUE							13	High	3	4	3	Mouse	FALSE	3 v 3	-0.88673	0.00519066	3 v 3	1.65089	0.11625	0.122599	9.40344	9.23482	9.61139	8.41278	8.58946	8.58721	5.8802	5.59694	7.71836	7.63081	7.93015	8.58721	677.2	602.5	782.2	340.8	385.2	384.6	58.9	48.4
Q02566, Q5SX39	Q5SX39	Q5SX39	Q5SX39	Q5SX39	Myh4	Myosin-4 (Myosin heavy chain 2b) (MyHC-2b) (Myosin heavy chain 4)	reviewed	5	TRUE							28	High	50	61	7	Mouse	FALSE	3 v 3	-0.885743	0.0731128	3 v 3	1.65222	0.0619453	0.0721159	13.041	12.7805	12.1841	11.4109	11.6428	12.2946	9.51747	9.14185	10.2912	10.6291	10.9834	12.2946	8428	7035.9	4653.6	2722.9	3197.7	5024.1	732.9	564.9
P47968	P47968	P47968	P47968	P47968	Rpia	Ribose-5-phosphate isomerase (EC 5.3.1.6) (Phosphoriboisomerase)	reviewed	4	TRUE							46	High	13	31	13	Mouse	FALSE	3 v 3	-0.878	0.121336	3 v 3	1.65995	0.0192336	0.0559689	13.6788	13.7398	12.9497	12.8299	13.0254	11.879	10.1553	10.1012	11.0567	12.0481	12.366	11.879	13113.4	13680.5	7911.3	7280.8	8337.7	3766.4	1140.4	1098.4
Q8JZX6	Q8JZX6	Q8JZX6	Q8JZX6	Q8JZX6	Clec4a3	C-type lectin domain family 4, member a3 (Dendritic cell inhibitory receptor 3)	unreviewed	2	TRUE							10	High	2	2	1	Mouse	FALSE	3 v 3	-0.873343	0.0113651	3 v 3	1.66742	0.0510123	0.0634377	7.01235	6.76553	6.49665	6.11478	5.82273	5.71699	3.48543	3.12102	4.60288	5.33271	5.16189	5.71699	129.1	108.8	90.3	69.3	56.6	52.6	11.2	8.7
P85094	P85094	P85094	P85094	P85094	Isoc2a	Isochorismatase domain-containing protein 2A	reviewed	2	TRUE							34	High	5	6	4	Mouse	FALSE	3 v 3	-0.872499	0.110414	3 v 3	1.6656	0.195504	0.200368	10.3417	10.3207	11.2869	9.5651	9.43212	10.3346	6.81762	6.68229	9.39403	8.78333	8.77281	10.3346	1297.7	1278.9	2498.6	757.5	690.8	1291.3	112.8	102.7
E9QPU1, Q3TD35, Q3TPE1, Q8CIZ8	E9QPU1	E9QPU1	E9QPU1	E9QPU1	Vwf	von Willebrand factor (vWF)	unreviewed	3	TRUE							5	High	13	15	13	Mouse	FALSE	3 v 3	-0.872263	0.166143	3 v 3	1.66552	0.160177	0.165709	11.1195	11.0468	11.493	9.78774	10.0787	11.176	7.59619	7.40854	9.59991	9.00591	9.41933	11.176	2224.8	2115.5	2882.2	883.9	1081.4	2313.7	193.5	169.9
A0A087WQA0, A0A087WRN1, F8WI22, Q8K019	A0A087WQA0, F8WI22, Q8K019	Q8K019	Q8K019	Q8K019	Bclaf1	Bcl-2-associated transcription factor 1 (Btf)	reviewed	5	TRUE							9	High	8	8	8	Mouse	FALSE	3 v 3	-0.871595	0.0771815	3 v 3	1.66638	0.00967745	0.0559689	11.6679	11.7608	10.8405	10.4456	10.852	10.3569	8.14466	8.12205	8.94749	9.66391	10.1925	10.3569	3253.8	3470.3	1833.7	1394.6	1848.3	1311.4	283	278.6
Q5U4H9	Q5U4H9	Q5U4H9	Q5U4H9	Q5U4H9	Ncoa4	Nuclear receptor coactivator 4	unreviewed	2	TRUE							3	High	2	2	2	Mouse	FALSE	3 v 3	-0.870538	0.0348882	3 v 3	1.66669	0.14925	0.154988	9.04412	9.02597	9.64368	8.32418	8.2427	8.53528	5.52042	5.38888	7.75087	7.54226	7.58271	8.53528	527.9	521.3	799.9	320.5	302.9	371	45.9	41.9
D6RFV7, Q91ZJ9	D6RFV7, Q91ZJ9	Q91ZJ9	D6RFV7	Q91ZJ9	Hyal1	Hyaluronidase-1 (Hyal-1) (EC 3.2.1.35) (Hyaluronoglucosaminidase-1)	reviewed	5	TRUE							2	Medium	1	1	1	Mouse	FALSE	3 v 3	-0.870017	0.0120652	3 v 3	1.6672	0.12774	0.133718	8.19623	8.28123	8.6756	7.40344	7.36282	7.77676	4.67243	4.64386	6.78267	6.62059	6.70321	7.77676	293.3	311.1	408.9	169.3	164.6	219.3	25.5	25
A2AF31, A2AF33, Q8C0W0	Q8C0W0	Q8C0W0	Q8C0W0	Q8C0W0	Tmsb15l	Thymosin beta 15b like (Thymosin beta 15b2)	unreviewed	3	TRUE							75	High	4	4	4	Mouse	FALSE	3 v 3	-0.869723	0.0593517	3 v 3	1.66812	0.0192035	0.0559689	11.7717	11.9001	11.0846	10.8826	10.7388	10.5259	8.2484	8.26162	9.19155	10.1007	10.0794	10.5259	3496.5	3822	2171.7	1887.9	1708.8	1474.4	304.1	306.9
Q9DC71	Q9DC71	Q9DC71	Q9DC71	Q9DC71	Mrps15	Small ribosomal subunit protein uS15m (28S ribosomal protein S15, mitochondrial) (MRP-S15) (S15mt)	reviewed	3	TRUE							10	High	2	2	2	Mouse	FALSE	3 v 3	-0.863951	0.0208101	3 v 3	1.67332	0.0456474	0.0601854	6.84423	7.18982	6.59694	6.17193	6.00675	5.86047	3.32193	3.54844	4.70598	5.38888	5.34696	5.86047	114.9	146	96.8	72.1	64.3	58.1	10	11.7
A0A0R4J1Y7, E9PXX7, Q91W90	E9PXX7, Q91W90	Q91W90	E9PXX7	Q91W90	Txndc5	Thioredoxin domain-containing protein 5 (EC 1.8.4.-) (EC 5.3.4.1) (Endoplasmic reticulum resident protein 46) (ER protein 46) (ERp46) (Plasma cell-specific thioredoxin-related protein) (PC-TRP) (Thioredoxin-like protein p46)	reviewed	5	TRUE						Q91W90	23	High	8	10	8	Mouse	FALSE	3 v 3	-0.862063	0.010689	3 v 3	1.67602	0.0745785	0.0831504	10.9938	11.3897	11.1456	10.2709	10.278	10.394	7.47005	7.75087	9.25267	9.48905	9.61857	10.394	2039.2	2683.1	2265.5	1235.5	1241.6	1345.6	177.3	215.4
A0A1Y7VIX4, A0A1Y7VJD2, A0A1Y7VK42, A0A1Y7VKA2, A0A1Y7VP73, K3W4R3, Q91WZ8	A0A1Y7VK42, K3W4R3, Q91WZ8	Q91WZ8	A0A1Y7VK42	Q91WZ8	Dtnbp1	Dysbindin (Biogenesis of lysosome-related organelles complex 1 subunit 8) (BLOC-1 subunit 8) (Dysbindin-1) (Dystrobrevin-binding protein 1) (Hermansky-Pudlak syndrome 7 protein homolog) (HPS7 protein homolog)	reviewed	5	TRUE							5	High	2	6	2	Mouse	FALSE	3 v 3	-0.858752	0.0842037	3 v 3	1.67807	0.172076	0.177277	7.58346	7.85362	8.53216	7.04658	7.06286	7.28355	4.06178	4.21723	6.63952	6.26491	6.40429	7.28355	191.8	231.3	370.2	132.2	133.7	155.8	16.7	18.6
A0A338P6E8, A0A338P6F6, P17095, Q3TE85	P17095	P17095	P17095	P17095	Hmga1	High mobility group protein HMG-I/HMG-Y (HMG-I(Y)) (High mobility group AT-hook protein 1) (High mobility group protein A1)	reviewed	5	TRUE							56	High	6	9	2	Mouse	FALSE	3 v 3	-0.8575	0.0963559	3 v 3	1.68025	0.115479	0.121891	10.8325	11.1341	11.1784	9.9691	9.80139	10.802	7.30925	7.49586	9.2854	9.1871	9.14211	10.802	1823.5	2247.5	2317.6	1002.3	892.3	1785.4	158.6	180.5
D3YY81, D3Z7U4, Q9Z2D6	Q9Z2D6	Q9Z2D6	Q9Z2D6	Q9Z2D6	Mecp2	Methyl-CpG-binding protein 2 (MeCp-2 protein) (MeCp2)	reviewed	5	TRUE							21	High	9	9	9	Mouse	FALSE	3 v 3	-0.852775	0.00210712	3 v 3	1.68513	0.082944	0.0910891	12.4087	12.4672	12.4459	11.6958	11.5519	11.5158	8.88509	8.82877	10.553	10.9139	10.8925	11.5158	5437.3	5662.6	5579.4	3317.3	3002.4	2928.2	472.8	454.7
A0A0R4J094, Q3TC72	A0A0R4J094, Q3TC72	Q3TC72	A0A0R4J094	Q3TC72	Fahd2	Fumarylacetoacetate hydrolase domain-containing protein 2A (EC 3.-.-.-)	reviewed	2	TRUE							6	High	3	3	3	Mouse	FALSE	3 v 3	-0.852604	0.0112411	3 v 3	1.6855	0.111696	0.118251	10.3978	10.3683	10.6684	9.64332	9.60103	9.63227	6.87406	6.72928	8.77545	8.8614	8.94163	9.63227	1349.1	1321.8	1627.4	799.7	776.6	793.6	117.3	106.1
Q9Z0M5	Q9Z0M5	Q9Z0M5	Q9Z0M5	Q9Z0M5	Lipa	Lysosomal acid lipase/cholesteryl ester hydrolase (Acid cholesteryl ester hydrolase) (LAL) (EC 3.1.1.13) (Cholesteryl esterase) (Lipase A) (Sterol esterase)	reviewed	5	TRUE							16	High	8	16	8	Mouse	FALSE	3 v 3	-0.851122	0.145808	3 v 3	1.68682	0.208808	0.213516	12.3113	12.3557	13.4487	11.6274	11.533	12.402	8.7879	8.71699	11.5558	10.8456	10.8736	12.402	5082.5	5241.1	11180.9	3163.7	2963.3	5412.1	442	420.8
Q9JKB3	Q9JKB3	Q9JKB3	Q9JKB3	Q9JKB3	Ybx3	Y-box-binding protein 3 (Cold shock domain-containing protein A) (DNA-binding protein A) (Y-box protein 3)	reviewed	5	TRUE							10	High	2	2	1	Mouse	FALSE	3 v 3	-0.850353	0.186196	3 v 3	1.68668	0.00370349	0.0559689	8.29783	8.87129	7.37764	7.47168	7.33718	7.18686	4.7761	5.23266	5.48543	6.6893	6.67807	7.18686	314.7	468.3	166.3	177.5	161.7	145.7	27.4	37.6
A0A0R4J0P1, D3YTT4, Q9D7B6	A0A0R4J0P1, D3YTT4, Q9D7B6	Q9D7B6	D3YTT4	Q9D7B6	Acad8	Isobutyryl-CoA dehydrogenase, mitochondrial (EC 1.3.8.5) (Acyl-CoA dehydrogenase family member 8) (ACAD-8)	reviewed	4	TRUE							4	High	2	2	2	Mouse	FALSE	3 v 3	-0.848427	0.0325151	3 v 3	1.69092	0.096774	0.103809	7.80478	8.37243	8.2293	7.24982	7.24508	7.36632	4.27798	4.73335	6.33628	6.46761	6.58646	7.36632	223.6	331.4	300.1	152.2	151.7	165	19.4	26.6
A0A0G2JH12, Q6P9N1	Q6P9N1	Q6P9N1	Q6P9N1	Q6P9N1	Hycc1	Hyccin (Down-regulated by CTNNB1 protein A)	reviewed	5	TRUE							8	High	4	4	4	Mouse	FALSE	3 v 2	-0.845872	0.286863	3 v 2	1.43356	0.466252	0.468242	NA	5.15785	6.11061	4.49185	4.34341	5.52982	NA	1.53605	4.21723	3.71149	3.6893	5.52982	NA	35.7	69.1	22.5	20.3	46.2	NA	2.9
Q5SZT7, Q9D0F4	Q9D0F4	Q9D0F4	Q9D0F4	Q9D0F4	Nkap	NF-kappa-B-activating protein	reviewed	5	TRUE							6	High	2	2	2	Mouse	FALSE	3 v 3	-0.845069	0.0846069	3 v 3	1.69292	0.0361442	0.0564609	10.2567	10.4346	9.50918	8.76022	9.46005	9.44501	6.73335	6.79572	7.61618	7.97842	8.80058	9.44501	1223.4	1384	728.7	433.6	704.3	697	106.4	111.1
Q3U0X6	Q3U0X6	Q3U0X6	Q3U0X6	Q3U0X6	Zfp217	Zinc finger protein 217	unreviewed	2	TRUE							1	High	1	1	1	Mouse	FALSE	3 v 3	-0.843816	0.0107931	3 v 3	1.69468	0.0445472	0.0596021	6.98413	6.93428	6.55305	6.04221	6.07253	5.82528	3.45943	3.29278	4.66107	5.25927	5.41278	5.82528	126.6	122.3	93.9	65.9	67.3	56.7	11	9.8
E9PV24	E9PV24	E9PV24	E9PV24	E9PV24	Fga	Fibrinogen alpha chain [Cleaved into: Fibrinopeptide A; Fibrinogen alpha chain]	reviewed	5	TRUE							17	High	12	13	12	Mouse	FALSE	3 v 3	-0.841934	0.103878	3 v 3	1.696	0.0864727	0.0943564	12.9761	12.4219	12.3655	11.2309	11.6664	12.3405	9.45265	8.78333	10.4725	10.449	11.007	12.3405	8057.6	5487.5	5276.9	2403.5	3250.3	5186.2	700.7	440.6
Q8CI71	Q8CI71	Q8CI71	Q8CI71	Q8CI71	Vps50	Syndetin (Bcl2-like protein blm) (Coiled-coil domain-containing protein 132) (EARP/GARPII complex subunit VPS50)	reviewed	4	TRUE							2	High	2	2	2	Mouse	FALSE	3 v 3	-0.837758	0.0558085	3 v 3	1.69987	0.0213395	0.0559689	8.45286	8.33181	7.67243	7.52669	7.29094	7.12619	4.93074	4.69488	5.77873	6.74551	6.63227	7.12619	350.4	322.2	204	184.4	156.6	139.7	30.5	25.9
P70124	P70124	P70124	P70124	P70124	Serpinb5	Serpin B5 (Maspin) (Peptidase inhibitor 5) (PI-5)	reviewed	5	TRUE							5	Medium	1	1	1	Mouse	FALSE	3 v 3	-0.834706	0.487621	3 v 3	1.68349	0.373672	0.376337	4.41278	5.38543	7.61397	5.86542	4.36457	4.67807	0.925999	1.76553	5.71973	5.08321	3.70044	4.67807	21.3	41.8	195.9	58.3	20.6	25.6	1.9	3.4
A0A3B2W7I6, A0A3B2W883, O70551	O70551	O70551	O70551	O70551	Srpk1	SRSF protein kinase 1 (EC 2.7.11.1) (SFRS protein kinase 1) (Serine/arginine-rich protein-specific kinase 1) (SR-protein-specific kinase 1)	reviewed	5	TRUE							5	High	2	2	1	Mouse	FALSE	3 v 3	-0.834133	0.131327	3 v 3	1.70358	0.0448695	0.0597388	8.44956	9.0642	7.87098	7.10434	7.85736	7.92065	4.926	5.42626	5.97728	6.32193	7.19771	7.92065	349.6	535.3	234.1	137.6	231.9	242.3	30.4	43
P10605	P10605	P10605	P10605	P10605	Ctsb	Cathepsin B (EC 3.4.22.1) (Cathepsin B1) [Cleaved into: Cathepsin B light chain; Cathepsin B heavy chain]	reviewed	5	TRUE							37	High	11	55	11	Mouse	FALSE	3 v 3	-0.833827	0.157065	3 v 3	1.70411	0.20517	0.209883	13.9156	13.8916	14.9976	13.1502	13.1063	14.0468	10.3921	10.253	13.1046	12.3684	12.4469	14.0468	15452.9	15198.5	32713.1	9091.1	8818.6	16923.7	1343.8	1220.3
Q9QWR8	Q9QWR8	Q9QWR8	Q9QWR8	Q9QWR8	Naga	Alpha-N-acetylgalactosaminidase (EC 3.2.1.49) (Alpha-galactosidase B)	reviewed	4	TRUE							28	High	14	30	5	Mouse	FALSE	3 v 3	-0.833616	0.103489	3 v 3	1.70429	0.182408	0.187491	13.3167	13.2365	14.213	12.7431	12.3722	13.1501	9.79328	9.59787	12.3201	11.9613	11.7127	13.1501	10203	9651	18991	6855.8	5301.4	9090.1	887.3	774.9
Q9R1P1	Q9R1P1	Q9R1P1	Q9R1P1	Q9R1P1	Psmb3	Proteasome subunit beta type-3 (Proteasome chain 13) (Proteasome component C10-II) (Proteasome theta chain)	reviewed	5	TRUE							42	High	7	10	7	Mouse	FALSE	3 v 3	-0.831432	0.134732	3 v 3	1.70655	0.049996	0.0627394	12.5084	12.5266	12.1206	11.991	11.829	10.8412	8.98499	8.88783	10.2276	11.2092	11.1696	10.8412	5826.5	5900.3	4453.1	4070.6	3638.2	1834.6	506.7	473.7
A0A087WSE8, A0A087WSS5, Q9D902	A0A087WSE8, Q9D902	Q9D902	Q9D902	Q9D902	Gtf2e2	General transcription factor IIE subunit 2 (Transcription initiation factor IIE subunit beta) (TFIIE-beta)	reviewed	3	TRUE							8	High	2	2	2	Mouse	FALSE	3 v 3	-0.829806	0.158674	3 v 3	1.70857	0.0066717	0.0559689	7.41532	7.8716	6.5345	6.60288	6.55919	6.16993	3.88753	4.23266	4.64386	5.82018	5.89966	6.16993	170.7	234.2	92.7	97.2	94.3	72	14.8	18.8
O35658, Q8R5L1	Q8R5L1	Q8R5L1	Q8R5L1	Q8R5L1	C1qbp	Complement component 1 Q subcomponent-binding protein, mitochondrial	unreviewed	4	TRUE							24	High	6	11	6	Mouse	FALSE	3 v 3	-0.824799	0.00199436	3 v 3	1.71331	0.0492308	0.0622692	11.5254	11.5293	11.2716	10.497	10.7268	10.6282	8.00169	7.89057	9.37851	9.7151	10.0674	10.6282	2947.8	2955.8	2472.2	1445.1	1694.7	1582.7	256.3	237.3
Q01339	Q01339	Q01339	Q01339	Q01339	Apoh	Beta-2-glycoprotein 1 (APC inhibitor) (Activated protein C-binding protein) (Apolipoprotein H) (Apo-H) (Beta-2-glycoprotein I) (B2GPI) (Beta(2)GPI)	reviewed	5	TRUE							8	High	4	4	2	Mouse	FALSE	3 v 3	-0.82396	0.00508938	3 v 3	1.71366	0.0491574	0.06224	9.67737	9.69105	9.35469	8.79246	8.85736	8.6014	6.15381	6.05311	7.46189	8.01067	8.19771	8.6014	818.8	826.6	654.7	443.4	463.8	388.4	71.2	66.4
A0A6I8MWZ8, D3YVW0, D3Z3F4, G3UXX9, G3XA66, P47802, Q8R5C0	A0A6I8MWZ8, D3Z3F4, G3UXX9, Q8R5C0	A0A6I8MWZ8	Q8R5C0	A0A6I8MWZ8	Mtx1	Metaxin 1	unreviewed	2	TRUE							9	High	5	6	3	Mouse	FALSE	3 v 3	-0.823289	0.00364723	3 v 3	1.71473	0.0466469	0.0607775	9.31288	9.35315	9.03232	8.56033	8.28401	8.38414	5.78921	5.71425	7.13955	7.77808	7.62498	8.38414	636	654	523.6	377.5	311.7	334.1	55.3	52.5
Q9JJU8	Q9JJU8	Q9JJU8	Q9JJU8	Q9JJU8	Sh3bgrl	Adapter Sh3bgrl (SH3 domain-binding glutamic acid-rich-like protein 1)	reviewed	3	TRUE							84	High	9	14	9	Mouse	FALSE	3 v 3	-0.822603	0.0204533	3 v 3	1.71531	0.11793	0.124239	12.7028	12.929	13.1784	12.0915	12.1888	12.0622	9.17941	9.29048	11.2855	11.3097	11.5294	12.0622	6667.1	7798.8	9270.4	4364.2	4668.7	4276.4	579.8	626.2
E9PW69, E9Q0X0, Q8VIG1, Q9R1P0	Q9R1P0	Q9R1P0	Q9R1P0	Q9R1P0	Psma4	Proteasome subunit alpha type-4 (Macropain subunit C9) (Multicatalytic endopeptidase complex subunit C9) (Proteasome component C9) (Proteasome subunit L)	reviewed	5	TRUE							52	High	14	29	14	Mouse	FALSE	3 v 3	-0.819658	0.102874	3 v 3	1.71826	0.0265345	0.0559689	13.6545	13.7831	13.0086	12.8895	13.0293	12.0684	10.1311	10.1445	11.1156	12.1077	12.3699	12.0684	12895.2	14096.8	8241	7588.2	8360.1	4294.9	1121.4	1131.9
A0A0G2JEP2, D3YYR5, D3Z5U5, Q9JJX6, Q9Z256, Q9Z257	D3Z5U5, Q9Z257	Q9Z257	D3Z5U5	Q9Z257	P2rx4	P2X purinoceptor	unreviewed	5	TRUE							12	High	5	5	5	Mouse	FALSE	3 v 3	-0.819139	0.0530153	3 v 3	1.7188	0.144027	0.149816	11.0102	10.856	11.5495	10.1648	10.0482	10.7453	7.48704	7.21723	9.6566	9.38306	9.38888	10.7453	2062.6	1853.4	2997.5	1147.9	1058.8	1716.6	179.4	148.8
A0A075B5P6, A0A075B6A0, P01872	A0A075B5P6, A0A075B6A0, P01872	P01872	P01872	P01872	Ighm	Immunoglobulin heavy constant mu [Cleaved into: Mu' chain (55 kDa mu' chain)]	reviewed	5	TRUE							18	High	7	9	7	Mouse	FALSE	3 v 3	-0.817764	0.244901	3 v 3	1.72011	0.0494508	0.0623878	10.9079	12.0778	10.8706	10.9626	10.8691	9.57118	7.38457	8.43921	8.97757	10.1808	10.2097	9.57118	1921.3	4322.8	1872.3	1995.6	1870.4	760.7	167.1	347.1
Q3TZS1, Q8C0Y1	Q3TZS1, Q8C0Y1	Q8C0Y1	Q8C0Y1	Q8C0Y1	Tgif2	Homeobox protein TGIF2 (5'-TG-3'-interacting factor 2) (TGF-beta-induced transcription factor 2) (TGFB-induced factor 2)	reviewed	5	TRUE							3	Medium	1	1	1	Mouse	FALSE	3 v 3	-0.817409	0.337809	3 v 3	1.72033	0.0295305	0.0559689	9.36151	9.30218	8.05637	8.98128	8.35226	6.93428	5.83794	5.66391	6.1639	8.19967	7.69279	6.93428	657.8	631.3	266.2	505.4	326.8	122.3	57.2	50.7
Q9D385	Q9D385	Q9D385	Q9D385	Q9D385	Arl2bp	ADP-ribosylation factor-like protein 2-binding protein (ARF-like 2-binding protein) (Binder of ARF2 protein 1)	reviewed	4	TRUE							7	High	1	1	1	Mouse	FALSE	3 v 3	-0.815601	0.0452203	3 v 3	1.72027	0.0295679	0.0559689	6.91289	6.63662	6.17991	5.94486	5.71425	5.62352	3.39232	3	4.2854	5.16189	5.05311	5.62352	120.5	99.5	72.5	61.6	52.5	49.3	10.5	8
Q8K215	Q8K215	Q8K215	Q8K215	Q8K215	Lyrm4	LYR motif-containing protein 4	reviewed	4	TRUE							11	High	1	1	1	Mouse	FALSE	3 v 3	-0.812603	0.00719317	3 v 3	1.72463	0.0490883	0.0621942	9.30925	9.34651	8.97212	8.56872	8.41532	8.20604	5.7866	5.70874	7.07895	7.7866	7.75556	8.20604	634.4	651	502.2	379.7	341.4	295.3	55.2	52.3
Q9D115	Q9D115	Q9D115	Q9D115	Q9D115	Znf706	Zinc finger protein 706	reviewed	4	TRUE							49	High	5	5	5	Mouse	FALSE	3 v 3	-0.810086	0.0788983	3 v 3	1.72775	0.0212443	0.0559689	10.2197	10.4614	9.54168	8.95536	9.43942	9.39767	6.69627	6.82273	7.6489	8.17343	8.78005	9.39767	1192.4	1409.9	745.3	496.4	694.3	674.5	103.7	113.2
A0A0R4J0I9, D3Z5M3, Q3U5J2, Q91ZX7	A0A0R4J0I9, Q91ZX7	Q91ZX7	A0A0R4J0I9	Q91ZX7	Lrp1	Prolow-density lipoprotein receptor-related protein 1 (LRP-1) (Alpha-2-macroglobulin receptor) (A2MR) (CD antigen CD91) [Cleaved into: Low-density lipoprotein receptor-related protein 1 85 kDa subunit (LRP-85); Low-density lipoprotein receptor-related protein 1 515 kDa subunit (LRP-515); Low-density lipoprotein receptor-related protein 1 intracellular domain (LRPICD)]	reviewed	5	TRUE							7	High	30	33	30	Mouse	FALSE	3 v 3	-0.810078	0.0240523	3 v 3	1.72788	0.124069	0.130069	12.1958	12.125	12.6356	11.4671	11.2478	11.8111	8.67243	8.48623	10.7426	10.6854	10.5884	11.8111	4691.3	4466.7	6363.3	2831.1	2431.8	3593.4	408	358.6
A0A668KL36, F6UK66, Q810U5	A0A668KL36, Q810U5	Q810U5	A0A668KL36	Q810U5	Ccdc50	Coiled-coil domain-containing protein 50 (Protein Ymer)	reviewed	4	TRUE							7	High	2	2	1	Mouse	FALSE	3 v 3	-0.809007	0.115539	3 v 3	1.72766	0.168831	0.174151	8.39403	8.95216	9.51294	8.03837	8.00056	8.39318	4.87283	5.3147	7.61985	7.25644	7.34074	8.39318	336.4	495.3	730.6	262.9	256.1	336.2	29.3	39.8
A0A1Y7VKP8, A0A1Y7VM38, P52503	A0A1Y7VM38, P52503	P52503	P52503	P52503	Ndufs6	NADH dehydrogenase [ubiquinone] iron-sulfur protein 6, mitochondrial (Complex I-13kD-A) (CI-13kD-A) (NADH-ubiquinone oxidoreductase 13 kDa-A subunit)	reviewed	5	TRUE							33	High	3	4	3	Mouse	FALSE	3 v 3	-0.805228	0.00585309	3 v 3	1.7328	0.0530758	0.0650195	10.9314	11.1501	10.7717	10.1865	10.2413	10.0098	7.40769	7.51175	8.87866	9.40472	9.58195	10.0098	1952.9	2272.6	1748.3	1165.3	1210.4	1031	169.8	182.5
I7HJI5, Q9D6A7, Q9DAV6	I7HJI5, Q9D6A7, Q9DAV6	I7HJI5	I7HJI5	I7HJI5	Serpinb9c	Serine (or cysteine) peptidase inhibitor, clade B, member 9c	unreviewed	2	TRUE							3	High	1	2	1	Mouse	FALSE	3 v 3	-0.803642	0.136355	3 v 3	1.73399	0.0203853	0.0559689	9.17143	8.55305	8.00169	7.6851	7.74079	7.88935	5.64674	4.91648	6.10852	6.90328	7.08108	7.88935	576.6	375.6	256.3	205.8	213.9	237.1	50.1	30.2
Q9QXW9	Q9QXW9	Q9QXW9	Q9QXW9	Q9QXW9	Slc7a8	Large neutral amino acids transporter small subunit 2 (L-type amino acid transporter 2) (mLAT2) (Solute carrier family 7 member 8)	reviewed	5	TRUE							3	High	2	2	2	Mouse	FALSE	3 v 3	-0.802358	0.124807	3 v 3	1.7357	0.150492	0.156213	9.53002	9.24745	10.0031	8.69349	8.27146	9.40854	6.00675	5.60881	8.11009	7.91169	7.6125	9.40854	739.3	607.8	1026.2	414	309	679.6	64.3	48.8
Q8VBV3	Q8VBV3	Q8VBV3	Q8VBV3	Q8VBV3	Exosc2	Exosome complex component RRP4 (Exosome component 2) (Ribosomal RNA-processing protein 4)	reviewed	5	TRUE							12	High	2	2	2	Mouse	FALSE	3 v 3	-0.801519	0.118746	3 v 3	1.7425	0.0117871	0.0559689	5.50144	5.85549	4.8125	4.58496	4.53605	4.64386	1.96347	2.20163	2.926	3.79701	3.87774	4.64386	45.3	57.9	28.1	24	23.2	25	3.9	4.6
Q80YD1	Q80YD1	Q80YD1	Q80YD1	Q80YD1	Supv3l1	ATP-dependent RNA helicase SUPV3L1, mitochondrial (EC 3.6.4.13) (Suppressor of var1 3-like protein 1) (SUV3-like protein 1)	reviewed	5	TRUE							1	High	1	1	1	Mouse	FALSE	3 v 3	-0.798895	0.0412544	3 v 3	1.73958	0.0528894	0.0648876	8.18587	8.46148	7.96751	7.78725	7.36807	7.06286	4.66107	4.82273	6.07468	7.00562	6.70874	7.06286	291.2	352.5	250.3	220.9	165.2	133.7	25.3	28.3
P17156	P17156	P17156	P17156	P17156	Hspa2	Heat shock-related 70 kDa protein 2 (Heat shock protein 70.2)	reviewed	5	TRUE							38	High	25	74	9	Mouse	FALSE	3 v 3	-0.798333	0.00535439	3 v 3	1.73962	0.0600232	0.0705408	12.1036	12.2404	12.04	11.3248	11.3297	11.3346	8.58007	8.60177	10.1471	10.5429	10.6703	11.3346	4400.9	4838.7	4211.3	2565.1	2573.8	2582.5	382.7	388.5
A0A0A6YWV6, A0A0A6YWZ0, A0A0A6YXW5, Q3UNZ8	Q3UNZ8	Q3UNZ8	Q3UNZ8	Q3UNZ8	Cryzl2	Quinone oxidoreductase-like protein 2 (EC 1.-.-.-) (Zeta-crystallin homolog 2)	reviewed	2	TRUE							7	High	3	6	3	Mouse	FALSE	3 v 3	-0.797955	0.0102045	3 v 3	1.73983	0.0643591	0.0740346	11.1607	11.2021	11.1221	10.3311	10.2194	10.5405	7.63735	7.56377	9.22906	9.54921	9.55995	10.5405	2289.3	2356	2228.9	1288.2	1192.2	1489.4	199.1	189.2
A0A3B2WBF0, P09671	A0A3B2WBF0, P09671	P09671	P09671	P09671	Sod2	Superoxide dismutase [Mn], mitochondrial (EC 1.15.1.1)	reviewed	5	TRUE							14	High	3	3	3	Mouse	FALSE	3 v 3	-0.797754	0.0169904	3 v 3	1.74018	0.0922962	0.0995245	10.5804	10.7592	10.7397	10.016	10.0484	9.62169	7.05637	7.12102	8.84674	9.2341	9.38888	9.62169	1531.1	1733.2	1709.9	1035.4	1058.9	787.8	133.1	139.2
Q91XD7	Q91XD7	Q91XD7	Q91XD7	Q91XD7	Creld1	Protein disulfide isomerase Creld1 (EC 5.3.4.1) (Cysteine-rich with EGF-like domain protein 1)	reviewed	4	TRUE							5	High	2	2	2	Mouse	FALSE	3 v 3	-0.797564	0.0571813	3 v 3	1.74004	0.0297034	0.0559689	9.08268	8.72178	8.36107	7.84987	7.98868	7.93428	5.56071	5.08321	6.46761	7.06824	7.32912	7.93428	542.2	422.2	328.8	230.7	254	244.6	47.2	33.9
E9PVX5, G3UVU1, Q6PCN7	Q6PCN7	Q6PCN7	Q6PCN7	Q6PCN7	Hltf	Helicase-like transcription factor (EC 2.3.2.27) (EC 3.6.4.-) (P113) (RING-type E3 ubiquitin transferase HLTF) (SWI/SNF-related matrix-associated actin-dependent regulator of chromatin subfamily A member 3) (Sucrose nonfermenting protein 2-like 3) (TNF-response element-binding protein)	reviewed	5	TRUE							1	High	2	2	2	Mouse	FALSE	3 v 3	-0.796148	0.133398	3 v 3	1.73744	0.00595385	0.0559689	6.36457	6.43962	5.37851	5.49506	5.07039	5.22882	2.848	2.80735	3.48543	4.71149	4.41278	5.22882	82.4	86.8	41.6	45.1	33.6	37.5	7.2	7
A2AL20, P24270	P24270	P24270	P24270	P24270	Cat	Catalase (EC 1.11.1.6)	reviewed	5	TRUE							44	High	22	35	14	Mouse	FALSE	3 v 3	-0.795539	0.166798	3 v 3	1.74241	0.199701	0.204415	13.0857	13.0059	14.1842	12.4381	12.3223	13.1288	9.56224	9.3672	12.2913	11.6562	11.6629	13.1288	8693.4	8225.3	18615.3	5549.2	5121.3	8956.9	756	660.4
Q32PI4, Q61129	Q32PI4	Q32PI4	Q32PI4	Q32PI4	CFI	Complement factor I	unreviewed	2	TRUE							15	High	9	10	9		TRUE	3 v 3	-0.795509	0.620756	3 v 3	1.74212	0.449954	0.451965	6.93782	5.99548	9.64024	5.88753	5.56682	8.73268	3.41954	2.3505	7.74752	5.10434	4.90689	8.73268	122.6	63.8	798	59.2	47.4	425.4	10.7	5.1
Q8K0D5	Q8K0D5	Q8K0D5	Q8K0D5	Q8K0D5	Gfm1	Elongation factor G, mitochondrial (EF-Gmt) (Elongation factor G 1, mitochondrial) (mEF-G 1) (Elongation factor G1)	reviewed	3	TRUE							6	High	5	5	5	Mouse	FALSE	3 v 3	-0.788462	0.0606053	3 v 3	1.74943	0.0229979	0.0559689	9.06797	9.37265	8.59768	8.36763	8.19623	8.10905	5.54535	5.73335	6.7046	7.58571	7.53683	8.10905	536.7	662.9	387.4	330.3	293.3	276.1	46.7	53.2
A0A0G2JFP9, P29533, Q3UPN1	P29533, Q3UPN1	P29533	P29533	P29533	Vcam1	Vascular cell adhesion protein 1 (V-CAM 1) (VCAM-1) (CD antigen CD106) [Cleaved into: Soluble Vascular Cell Adhesion Molecule-1]	reviewed	5	TRUE							21	High	14	18	14	Mouse	FALSE	3 v 3	-0.787411	0.120991	3 v 3	1.75059	0.169104	0.174396	12.3523	12.2651	13.1807	11.7146	11.3929	12.3285	8.82877	8.62644	11.2877	10.9328	10.7334	12.3285	5229.1	4922.4	9285	3360.8	2689.1	5143.2	454.7	395.2
A0A0A6YXU5, Q99NB8	Q99NB8	Q99NB8	Q99NB8	Q99NB8	Ubqln4	Ubiquilin-4 (Ataxin-1 interacting ubiquitin-like protein) (A1Up) (Ataxin-1 ubiquitin-like-interacting protein A1U) (Connexin43-interacting protein of 75 kDa) (CIP75)	reviewed	5	TRUE							5	High	2	2	2	Mouse	FALSE	3 v 3	-0.787348	0.0616561	3 v 3	1.7506	0.045922	0.0604186	10.3716	10.6373	9.97628	9.82972	9.71304	9.08028	6.848	6.99887	8.08321	9.04794	9.05365	9.08028	1324.8	1592.7	1007.3	910	839.3	541.3	115.2	127.9
E9Q359	E9Q359	E9Q359	E9Q359	E9Q359	Adam8	A disintegrin and metallopeptidase domain 8	unreviewed	2	TRUE							21	High	14	21	1	Mouse	FALSE	3 v 3	-0.785687	0.239976	3 v 3	1.75274	0.00333149	0.0559689	8.34784	8.6664	7.26679	8.01458	7.19377	6.71562	4.82273	5.0268	5.37504	7.23266	6.5345	6.71562	325.8	406.3	154	258.6	146.4	105.1	28.3	32.6
F6UB40, Q3UH06	Q3UH06	Q3UH06	Q3UH06	Q3UH06	Rreb1	Ras-responsive element-binding protein 1 (RREB-1) (RAS-responsive zinc finger transcription factor RREB)	reviewed	5	TRUE							2	High	4	4	4	Mouse	FALSE	3 v 3	-0.785584	0.051887	3 v 3	1.75281	0.0236448	0.0559689	9.50343	9.42291	8.83605	8.58496	8.49065	8.33002	5.97957	5.78398	6.94251	7.80349	7.83099	8.33002	725.8	686.4	457	384	359.7	321.8	63.1	55.1
P19467	P19467	P19467	P19467	P19467	Muc13	Mucin-13 (MUC-13) (Cell surface antigen 114/A10) (Lymphocyte antigen 64)	reviewed	4	TRUE							3	High	2	2	2	Mouse	FALSE	3 v 3	-0.783854	0.022104	3 v 3	1.75556	0.060756	0.0710809	7.78594	7.79636	7.61102	7.24317	6.82909	6.76951	4.26303	4.15381	5.71699	6.46107	6.16993	6.76951	220.7	222.3	195.5	151.5	113.7	109.1	19.2	17.8
A0A0B4J1E6, A0A0B4J1G1, E9Q415, P08101	A0A0B4J1E6, E9Q415, P08101	P08101	A0A0B4J1E6	P08101	Fcgr2	Low affinity immunoglobulin gamma Fc region receptor II (Fc gamma receptor IIB) (Fc-gamma RII) (Fc-gamma-RIIB) (FcRII) (IgG Fc receptor II beta) (Lymphocyte antigen 17) (Ly-17) (CD antigen CD32)	reviewed	5	TRUE							12	High	4	5	2	Mouse	FALSE	3 v 3	-0.781704	0.0237707	3 v 3	1.75571	0.0642815	0.0740089	8.75822	8.55497	8.38759	7.96232	7.94544	7.44791	5.23649	4.91648	6.49506	7.1809	7.28633	7.44791	433	376.1	334.9	249.4	246.5	174.6	37.7	30.2
Q8VD31	Q8VD31	Q8VD31	Q8VD31	Q8VD31	Tapbpl	Tapasin-related protein (TAPASIN-R) (TAP-binding protein-like) (TAP-binding protein-related protein) (TAPBP-R) (Tapasin-like)	reviewed	4	TRUE							13	High	4	4	4	Mouse	FALSE	3 v 3	-0.781485	0.0037376	3 v 3	1.75669	0.0796224	0.0879921	8.23554	8.38414	8.31379	7.66534	7.54689	7.37678	4.71149	4.74416	6.42122	6.88264	6.88753	7.37678	301.4	334.1	318.2	203	187	166.2	26.2	26.8
Q8K3G9	Q8K3G9	Q8K3G9	Q8K3G9	Q8K3G9	Appl2	DCC-interacting protein 13-beta (Dip13-beta) (Adapter protein containing PH domain, PTB domain and leucine zipper motif 2)	reviewed	5	TRUE							2	High	1	1	1	Mouse	FALSE	3 v 3	-0.779327	0.0774717	3 v 3	1.75882	0.0759559	0.0844467	7.63807	8.53489	8.01625	7.43463	7.0433	7.3733	4.1127	4.89724	6.12309	6.65249	6.3837	7.3733	199.2	370.9	258.9	173	131.9	165.8	17.3	29.8
E9PVM9, E9Q0T0, F6SPQ1, G5E8W7, O35448	O35448	O35448	O35448	O35448	Ppt2	Lysosomal thioesterase PPT2 (PPT-2) (EC 3.1.2.-)	reviewed	3	TRUE							15	High	4	4	4	Mouse	FALSE	3 v 3	-0.777377	0.0679338	3 v 3	1.75933	0.0894065	0.0972144	8.33896	8.87006	8.69488	7.50779	7.72724	8.33673	4.81762	5.23266	6.80219	6.72656	7.06717	8.33673	323.8	467.9	414.4	182	211.9	323.3	28.2	37.6
A0A140LHK0, A0A140LHR4, P19324	A0A140LHK0, A0A140LHR4, P19324	P19324	A0A140LHK0	P19324	Serpinh1	Serpin H1 (47 kDa heat shock protein) (Collagen-binding protein) (Colligin) (Serine protease inhibitor J6)	reviewed	5	TRUE							7	High	3	3	3	Mouse	FALSE	3 v 3	-0.776952	0.0243737	3 v 3	1.76112	0.038702	0.0571035	9.82687	9.68124	9.39468	8.83983	8.84518	8.88692	6.30378	6.04221	7.50144	8.05799	8.18587	8.88692	908.2	821	673.1	458.2	459.9	473.4	79	65.9
E0CX62, E0CYL6, E0CZ34, F8WH02, O70435	O70435	O70435	O70435	O70435	Psma3	Proteasome subunit alpha type-3 (Macropain subunit C8) (Multicatalytic endopeptidase complex subunit C8) (Proteasome component C8) (Proteasome subunit K)	reviewed	5	TRUE							39	High	14	22	14	Mouse	FALSE	3 v 3	-0.776733	0.199429	3 v 3	1.76119	0.0122962	0.0559689	13.8998	14.0028	13.1531	13.3809	13.2535	12.0911	10.3763	10.3642	11.2601	12.5991	12.594	12.0911	15284.5	16416.1	9109	10667.6	9765.4	4362.9	1329.2	1318.1
Q3UP87	Q3UP87	Q3UP87	Q3UP87	Q3UP87	Elane	Neutrophil elastase (EC 3.4.21.37) (Elastase-2) (Leukocyte elastase)	reviewed	5	TRUE				Q3UP87		Q3UP87	35	High	8	53	8	Mouse	FALSE	3 v 3	-0.775657	0.0326622	3 v 3	1.76226	0.0318457	0.0559689	13.6383	13.4672	13.0852	12.7174	12.5501	12.5961	10.1148	9.82861	11.1922	11.9356	11.8907	12.5961	12750.4	11324.9	8690.3	6734.8	5997.4	6191.8	1108.8	909.3
E9Q448, E9Q450, E9Q453, E9Q456, G5E8R2, Q8BP43	E9Q450	E9Q450	E9Q450	E9Q450	Tpm1	Tropomyosin 1, alpha	unreviewed	1	TRUE							54	High	23	71	3	Mouse	FALSE	3 v 3	-0.775614	0.00043318	3 v 3	1.76209	0.0682814	0.0774117	10.0561	9.87667	9.94105	9.12928	9.13622	9.28147	6.53294	6.2384	8.04821	8.3474	8.47695	9.28147	1064.6	940.1	983	560	562.7	622.3	92.6	75.5
Q00897	Q00897	Q00897	Q00897	Q00897	Serpina1d	Alpha-1-antitrypsin 1-4 (Alpha-1 protease inhibitor 4) (Serine protease inhibitor 1-4) (Serine protease inhibitor A1d) (Serpin A1d)	reviewed	5	TRUE							14	High	6	10	1	Mouse	FALSE	3 v 3	-0.773807	0.0108107	3 v 3	1.76427	0.0515584	0.063889	9.14364	8.82909	8.76188	8.16792	7.90809	8.33718	5.62059	5.18982	6.86913	7.38629	7.24888	8.33718	565.6	454.8	434.1	287.6	240.2	323.4	49.2	36.5
A0A087WR57, A0A087WRC6, Q91XC8	A0A087WR57, Q91XC8	Q91XC8	A0A087WR57	Q91XC8	Dap	Death-associated protein 1 (DAP-1)	reviewed	3	TRUE							19	High	2	5	2	Mouse	FALSE	3 v 3	-0.773115	0.0900633	3 v 3	1.76473	0.0119247	0.0559689	11.6818	11.8754	10.9817	10.5739	10.9268	10.7188	8.15836	8.23697	9.08879	9.79214	10.2674	10.7188	3285.2	3757.1	2022.2	1524.3	1946.7	1685.3	285.7	301.7
A0A384DV91, P35175	P35175	P35175	P35175	P35175	Stfa1	Stefin-1	reviewed	4	TRUE							84	High	8	17	2	Mouse	FALSE	3 v 3	-0.770555	0.16456	3 v 3	1.76736	0.0308355	0.0559689	13.1678	13.2465	12.6447	12.7663	12.4587	11.5223	9.6444	9.60789	10.7517	11.9845	11.7992	11.5223	9202.7	9718.4	6403.6	6967	5629.1	2941.5	800.3	780.3
F7B227, O35459	O35459	O35459	O35459	O35459	Ech1	Delta(3,5)-Delta(2,4)-dienoyl-CoA isomerase, mitochondrial (EC 5.3.3.-)	reviewed	3	TRUE							43	High	14	23	14	Mouse	FALSE	3 v 3	-0.770491	0.0146055	3 v 3	1.76739	0.0391589	0.0571626	13.361	13.5057	13.0531	12.6684	12.4946	12.4453	9.83763	9.86712	11.1602	11.8866	11.8352	12.4453	10521.2	11630.8	8499.4	6510	5771.1	5577	915	933.9
A0A3B2W437, A0A3B2W4E4, A0A3B2W846, A0A3B2WB50, A0A3B2WD46, Q3TDP9, Q8K482	A0A3B2W4E4, A0A3B2WB50, Q3TDP9, Q8K482	Q8K482	A0A3B2WB50	Q8K482	Emilin2	EMILIN-2 (Basilin) (Elastin microfibril interface-located protein 2) (Elastin microfibril interfacer 2)	reviewed	5	TRUE							17	High	17	19	17	Mouse	FALSE	3 v 3	-0.768928	0.074091	3 v 3	1.76897	0.0222908	0.0559689	13.0688	12.7903	12.2919	11.9656	11.998	11.8807	9.54535	9.15178	10.399	11.1838	11.3385	11.8807	8592	7084	5014.7	3999.5	4090.2	3771	747.2	568.8
F6ZBL2, Q80SY4	Q80SY4	Q80SY4	Q80SY4	Q80SY4	Mib1	E3 ubiquitin-protein ligase MIB1 (EC 2.3.2.27) (DAPK-interacting protein 1) (DIP-1) (Mind bomb homolog 1) (RING-type E3 ubiquitin transferase MIB1)	reviewed	5	TRUE							1	Medium	2	2	2	Mouse	FALSE	3 v 3	-0.768292	0.271748	3 v 3	1.76966	0.237998	0.242412	9.08108	9.31402	10.7261	9.12593	8.81698	8.87344	5.55766	5.67525	8.83321	8.3443	8.15735	8.87344	541.6	636.5	1693.9	558.7	451	469	47.1	51.1
Q9WUH1	Q9WUH1	Q9WUH1	Q9WUH1	Q9WUH1	Tmem115	Transmembrane protein 115 (Protein PL6 homolog)	reviewed	3	TRUE							9	High	2	2	2	Mouse	FALSE	3 v 3	-0.765618	0.142408	3 v 3	1.77225	0.00448819	0.0559689	10.6457	10.5912	9.60028	9.73454	9.45861	9.34718	7.12205	6.95303	7.70736	8.95274	8.79928	9.34718	1602	1542.7	776.2	851.9	703.6	651.3	139.3	123.9
A0A5H1ZRL7, A2AU90, F6QNC8, F6ZRL3, P70399	A0A5H1ZRL7, P70399	P70399	A0A5H1ZRL7	P70399	Tp53bp1	TP53-binding protein 1 (53BP1) (p53-binding protein 1) (p53BP1)	reviewed	5	TRUE							3	High	4	5	4	Mouse	FALSE	3 v 3	-0.763804	0.0517334	3 v 3	1.77322	0.0249841	0.0559689	9.2446	9.44211	8.79474	8.41743	8.45656	8.31606	5.72247	5.80478	6.90207	7.6359	7.79701	8.31606	606.6	695.6	444.1	341.9	351.3	318.7	52.8	55.9
A2A6G4	A2A6G4	A2A6G4	A2A6G4	A2A6G4	Lasp1	LIM and SH3 protein 1	unreviewed	1	TRUE							85	High	4	13	1	Mouse	FALSE	3 v 3	-0.762437	0.093301	3 v 3	1.7754	0.126363	0.132305	10.0441	10.2937	10.6854	9.49625	9.14695	10.0928	6.52042	6.65535	8.79246	8.71425	8.48744	10.0928	1055.8	1255.2	1646.8	722.2	566.9	1092	91.8	100.8
O35405	O35405	O35405	O35405	O35405	Pld3	5'-3' exonuclease PLD3 (EC 3.1.16.1) (Choline phosphatase 3) (Phosphatidylcholine-hydrolyzing phospholipase D3) (Phospholipase D3) (PLD 3) (Schwannoma-associated protein 9) (SAM-9)	reviewed	5	TRUE							19	High	10	18	10	Mouse	FALSE	3 v 3	-0.760097	0.220461	3 v 3	1.77783	0.198787	0.203522	11.2138	11.1403	12.311	10.5744	10.3081	11.5022	7.6907	7.50144	10.418	9.79263	9.64872	11.5022	2375.2	2257.1	5081.2	1524.8	1267.8	2900.8	206.6	181.2
D3YUF7, P48678	P48678	P48678	P48678	P48678	Lmna	Prelamin-A/C [Cleaved into: Lamin-A/C]	reviewed	5	TRUE							35	High	25	32	24	Mouse	FALSE	3 v 3	-0.758872	0.0372255	3 v 3	1.77905	0.0895534	0.0972467	13.6277	13.4061	13.7064	12.5353	12.7581	13.1702	10.1042	9.76752	11.8135	11.7535	12.0987	13.1702	12657.4	10855.3	13367.5	5936.3	6927.3	9217.8	1100.7	871.6
A0A286YCT6, A0A286YCY1, A0A286YCY8, A0A286YD84, A0A286YD94, A0A286YDD0, A0A286YDY4, A0A3B2WBE1, A0A3B2WD96, A0A5F8MPE1, A0A5F8MPR1, A7YY80, D0VYV6, Q9WV92	A0A3B2WD96, A0A5F8MPR1, A7YY80, D0VYV6, Q9WV92	Q9WV92	Q9WV92	Q9WV92	Epb41l3	Band 4.1-like protein 3 (4.1B) (Differentially expressed in adenocarcinoma of the lung protein 1) (DAL-1) (DAL1P) (mDAL-1) (Erythrocyte membrane protein band 4.1-like 3) [Cleaved into: Band 4.1-like protein 3, N-terminally processed]	reviewed	5	TRUE							6	High	6	6	4	Mouse	FALSE	3 v 3	-0.758836	0.158971	3 v 3	1.77975	0.153611	0.159249	9.3262	9.33472	10.0349	8.55152	8.36282	9.50502	5.80219	5.69488	8.14211	7.76951	7.7039	9.50502	641.9	645.7	1049.1	375.2	329.2	726.6	55.8	51.8
E9Q748, P97430	E9Q748, P97430	P97430	E9Q748	P97430	Slpi	Antileukoproteinase (ALP) (Secretory leukocyte protease inhibitor)	reviewed	5	TRUE				P97430			44	High	7	11	7	Mouse	FALSE	3 v 3	-0.758519	0.153428	3 v 3	1.77943	0.0186062	0.0559689	12.0695	12.2122	11.0841	11.1924	10.684	11.2138	8.54612	8.57365	9.19106	10.4106	10.0247	11.2138	4298.2	4745	2171	2340.2	1645.2	2375.2	373.8	381
F6X4N5, F7CJY7, Q8BVI5	F6X4N5, F7CJY7, Q8BVI5	Q8BVI5	Q8BVI5	Q8BVI5	Stx16	Syntaxin-16	reviewed	5	TRUE							3	High	1	1	1	Mouse	FALSE	3 v 3	-0.757469	0.0969429	3 v 3	1.77867	0.107855	0.114478	6.84046	7.69905	7.52591	6.52513	6.69349	6.5744	3.32193	4.06178	5.63227	5.74416	6.03342	6.5744	114.6	207.8	184.3	92.1	103.5	95.3	10	16.7
P26151	P26151	P26151	P26151	P26151	Fcgr1	High affinity immunoglobulin gamma Fc receptor I (IgG Fc receptor I) (Fc-gamma RI) (FcRI) (CD antigen CD64)	reviewed	5	TRUE							8	High	2	2	2	Mouse	FALSE	3 v 3	-0.757405	0.0288998	3 v 3	1.78058	0.0670524	0.0762984	8.96953	9.11426	9.03947	8.18933	8.08693	8.57478	5.44626	5.47573	7.1467	7.40769	7.42794	8.57478	501.3	554.2	526.2	291.9	271.9	381.3	43.6	44.5
P28293	P28293	P28293	P28293	P28293	Ctsg	Cathepsin G (EC 3.4.21.20) (Vimentin-specific protease) (VSP)	reviewed	5	TRUE						P28293	52	High	12	49	12	Mouse	FALSE	3 v 3	-0.755261	0.0364545	3 v 3	1.78266	0.027138	0.0559689	14.6921	14.5667	14.1353	13.7052	13.619	13.8042	11.1687	10.9281	12.2423	12.9233	12.9596	13.8042	26471	24267.6	17994.5	13355.7	12581.4	14304.5	2302	1948.5
Q8BGA9	Q8BGA9	Q8BGA9	Q8BGA9	Q8BGA9	Oxa1l	Mitochondrial inner membrane protein OXA1L (Oxidase assembly 1-like protein) (OXA1-like protein)	reviewed	4	TRUE							5	High	2	4	2	Mouse	FALSE	3 v 3	-0.754273	0.00792812	3 v 3	1.78645	0.085889	0.0938024	6.43962	6.38716	6.51096	5.68089	5.85798	5.53605	2.90689	2.74416	4.62059	4.89724	5.19771	5.53605	86.8	83.7	91.2	51.3	58	46.4	7.5	6.7
D3Z4V3, Q80VP1, Q91W69	Q80VP1	Q80VP1	Q80VP1	Q80VP1	Epn1	Epsin-1 (EPS-15-interacting protein 1) (Intersectin-EH-binding protein 1) (Ibp1)	reviewed	5	TRUE							6	High	5	5	5	Mouse	FALSE	3 v 3	-0.753445	0.093783	3 v 3	1.78487	0.0579187	0.0687872	8.4132	8.47168	8.20359	8.09803	7.54226	7.18785	4.88753	4.83289	6.31107	7.3156	6.88264	7.18785	340.9	355	294.8	274	186.4	145.8	29.6	28.5
A2ATP5, A2ATP6, G8JL68, Q8C854	A2ATP5, A2ATP6, G8JL68, Q8C854	Q8C854	A2ATP6	Q8C854	Myef2	Myelin expression factor 2 (MEF-2) (MyEF-2)	reviewed	5	TRUE							2	High	1	1	1	Mouse	FALSE	3 v 3	-0.750814	0.011804	3 v 3	1.78667	0.0569602	0.0680023	7.67313	8.08162	7.71699	7.23936	6.93664	7.0433	4.14568	4.44626	5.82528	6.45779	6.27612	7.0433	204.1	270.9	210.4	151.1	122.5	131.9	17.7	21.8
Q9Z1J3	Q9Z1J3	Q9Z1J3	Q9Z1J3	Q9Z1J3	Nfs1	Cysteine desulfurase (m-Nfs1) (EC 2.8.1.7)	reviewed	5	TRUE							7	High	3	3	3	Mouse	FALSE	3 v 3	-0.750744	0.00485987	3 v 3	1.78759	0.0510825	0.0634903	7.39575	7.26866	7.13648	6.53761	6.46107	6.54998	3.8679	3.63227	5.24413	5.75489	5.80219	6.54998	168.4	154.2	140.7	92.9	88.1	93.7	14.6	12.4
P57716	P57716	P57716	P57716	P57716	Ncstn	Nicastrin	reviewed	5	TRUE					P57716		13	High	10	12	10	Mouse	FALSE	3 v 3	-0.750324	0.132242	3 v 3	1.7877	0.0595617	0.0702705	11.6472	11.4518	11.2507	11.1027	10.9295	10.0666	8.1236	7.81314	9.35777	10.3209	10.2701	10.0666	3207.5	2801.2	2436.7	2199.1	1950.3	1072.4	278.9	224.9
P07309	P07309	P07309	P07309	P07309	Ttr	Transthyretin (Prealbumin)	reviewed	4	TRUE						P07309	35	High	5	8	5	Mouse	FALSE	3 v 3	-0.748128	0.12851	3 v 3	1.78982	0.0694428	0.0784047	12.0282	11.6504	11.3992	10.5411	10.7206	11.5718	8.50462	8.01179	9.50621	9.75922	10.0611	11.5718	4176.9	3214.5	2700.9	1490	1687.4	3044	363.2	258.1
P20934	P20934	P20934	P20934	P20934	Evi2a	Protein EVI2A (Ecotropic viral integration site 2A protein) (EVI-2A)	reviewed	4	TRUE							4	High	1	2	1	Mouse	FALSE	3 v 3	-0.745896	0.0695482	3 v 3	1.79221	0.0169273	0.0559689	9.51728	9.62644	8.85798	8.84612	8.51531	8.40259	5.99322	5.98868	6.96463	8.06447	7.85611	8.40259	732.8	790.4	464	460.2	365.9	338.4	63.7	63.5
P00520	P00520	P00520	P00520	P00520	Abl1	Tyrosine-protein kinase ABL1 (EC 2.7.10.2) (Abelson murine leukemia viral oncogene homolog 1) (Abelson tyrosine-protein kinase 1) (Proto-oncogene c-Abl) (p150)	reviewed	5	TRUE							2	Medium	2	2	2	Mouse	FALSE	3 v 3	-0.745675	0.0122309	3 v 3	1.79273	0.10306	0.110003	9.69	9.38909	9.77017	8.88325	9.08188	8.6471	6.16591	5.74953	7.87713	8.10119	8.42249	8.6471	826	670.5	873.2	472.2	541.9	400.9	71.8	53.8
Q5SQB0, Q5SQB5, Q61937, Q9DAY9	Q61937	Q61937	Q61937	Q61937	Npm1	Nucleophosmin (NPM) (Nucleolar phosphoprotein B23) (Nucleolar protein NO38) (Numatrin)	reviewed	5	TRUE							42	High	14	32	14	Mouse	FALSE	3 v 3	-0.744357	0.0955495	3 v 3	1.79355	0.0315299	0.0559689	13.8706	14.2268	13.3312	13.359	13.1971	12.6394	10.3472	10.5882	11.4382	12.5772	12.5377	12.6394	14978.4	19173.2	10306	10506.7	9391.2	6380.3	1302.6	1539.5
A0A3B2W4I8, E9PYL4, F6SUM2, F7BK14, O70496	E9PYL4, F6SUM2, O70496	O70496	E9PYL4	O70496	Clcn7	H(+)/Cl(-) exchange transporter 7 (Chloride channel 7 alpha subunit) (Chloride channel protein 7) (ClC-7)	reviewed	5	TRUE							2	High	3	3	3	Mouse	FALSE	3 v 3	-0.743582	0.00755898	3 v 3	1.79443	0.0940594	0.101145	8.97556	8.83731	9.12541	8.28864	8.21091	8.20799	5.45286	5.19771	7.23266	7.507	7.55152	8.20799	503.4	457.4	558.5	312.7	296.3	295.7	43.8	36.7
D3Z563, M0QWU8, P31786, Q4VWZ5	P31786	P31786	P31786	P31786	Dbi	Acyl-CoA-binding protein (ACBP) (Diazepam-binding inhibitor) (DBI) (Endozepine) (EP)	reviewed	5	TRUE							64	High	6	20	6	Mouse	FALSE	3 v 3	-0.737091	0.0173771	3 v 3	1.8008	0.0471939	0.0611159	12.6384	12.9831	12.5129	12.1277	11.944	11.8515	9.11504	9.34452	10.6199	11.3458	11.2846	11.8515	6375.7	8096.7	5844.7	4475	3940	3695.3	554.5	650.1
A0A0G2JF97, Q9Z2U1	Q9Z2U1	Q9Z2U1	Q9Z2U1	Q9Z2U1	Psma5	Proteasome subunit alpha type-5 (Macropain zeta chain) (Multicatalytic endopeptidase complex zeta chain) (Proteasome zeta chain)	reviewed	5	TRUE							41	High	7	25	7	Mouse	FALSE	3 v 3	-0.734782	0.129883	3 v 3	1.80316	0.0258875	0.0559689	13.4183	13.4769	12.8388	12.6531	12.961	11.9155	9.89482	9.83826	10.9458	11.8713	12.3016	11.9155	10947.5	11400.9	7325.9	6441.2	7973.5	3863	952	915.4
A0A286YCW8, A0A286YDK9	A0A286YCW8	A0A286YCW8	A0A286YCW8	A0A286YCW8	Camk2g	Calcium/calmodulin-dependent protein kinase II gamma	unreviewed	1	TRUE							20	High	5	8	1	Mouse	FALSE	3 v 3	-0.733326	0.143503	3 v 3	1.80422	0.0070711	0.0559689	8.55766	8.87897	7.81378	7.75756	7.67596	7.61692	5.03562	5.24031	5.92125	6.97613	7.01681	7.61692	376.8	470.8	225	216.4	204.5	196.3	32.8	37.8
A0A3B2WCT0, P16332	P16332	P16332	P16332	P16332	Mmut	Methylmalonyl-CoA mutase, mitochondrial (MCM) (EC 5.4.99.2) (Methylmalonyl-CoA isomerase)	reviewed	5	TRUE							8	High	6	7	6	Mouse	FALSE	3 v 3	-0.727899	0.0900181	3 v 3	1.81009	0.145357	0.151104	9.99972	10.1571	10.8525	9.65069	9.34452	9.83036	6.47573	6.51885	8.95942	8.86882	8.6851	9.83036	1023.8	1141.8	1848.9	803.8	650.1	910.4	89	91.7
E9Q616	E9Q616	E9Q616	E9Q616	E9Q616	Ahnak	AHNAK nucleoprotein (desmoyokin)	unreviewed	4	TRUE							13	High	12	13	11	Mouse	FALSE	3 v 3	-0.727761	0.00571224	3 v 3	1.81021	0.0901406	0.0977331	12.166	12.3208	12.5074	11.4696	11.5642	11.7771	8.64241	8.68229	10.6144	10.6878	10.9049	11.7771	4595.6	5116	5822.5	2836	3028.2	3509.6	399.6	410.8
P32848	P32848	P32848	P32848	P32848	Pvalb	Parvalbumin alpha	reviewed	5	TRUE							12	High	1	1	1	Mouse	FALSE	3 v 3	-0.727596	0.0530574	3 v 3	1.80967	0.1123	0.118814	8.926	8.57667	9.19155	8.24982	7.79442	8.4672	5.40259	4.94017	7.29829	7.46842	7.13443	8.4672	486.4	381.8	584.7	304.4	222	353.9	42.3	30.7
A0A0R4J0X8	A0A0R4J0X8	A0A0R4J0X8	A0A0R4J0X8	A0A0R4J0X8	Arhgef7	Rho guanine nucleotide exchange factor (GEF7)	unreviewed	2	TRUE							18	High	12	15	1	Mouse	FALSE	3 v 3	-0.726739	0.0714822	3 v 3	1.81061	0.0892946	0.0971353	8.78888	9.09777	9.14949	8.08746	8.01625	8.75221	5.26679	5.45943	7.25644	7.30561	7.35667	8.75221	442.3	547.9	567.9	272	258.9	431.2	38.5	44
Q78J03	Q78J03	Q78J03	Q78J03	Q78J03	Msrb2	Methionine-R-sulfoxide reductase B2, mitochondrial (MsrB2) (EC 1.8.4.12) (EC 1.8.4.14)	reviewed	5	TRUE							5	High	1	1	1	Mouse	FALSE	3 v 3	-0.725605	0.049591	3 v 3	1.81218	0.0235757	0.0559689	9.04794	9.04631	8.45245	8.28679	8.10696	7.97613	5.52356	5.40939	6.55919	7.50462	7.44791	7.97613	529.3	528.7	350.3	312.3	275.7	251.8	46	42.5
Q8K389	Q8K389	Q8K389	Q8K389	Q8K389	Cdk5rap2	CDK5 regulatory subunit-associated protein 2 (CDK5 activator-binding protein C48)	reviewed	5	TRUE							0	High	1	1	1	Mouse	FALSE	3 v 3	-0.724914	0.133497	3 v 3	1.81361	0.00916395	0.0559689	7.6907	7.5947	6.7866	7.1375	6.45779	6.30195	4.16993	3.9542	4.89239	6.35579	5.79961	6.30195	206.6	193.3	110.4	140.8	87.9	78.9	18	15.5
P47791	P47791	P47791	P47791	P47791	Gsr	Glutathione reductase, mitochondrial (GR) (GRase) (EC 1.8.1.7)	reviewed	5	TRUE							35	High	16	26	16	Mouse	FALSE	3 v 3	-0.721558	0.0617906	3 v 3	1.81634	0.0199205	0.0559689	13.6517	13.6844	13.0313	12.7613	12.8622	12.5792	10.1283	10.0459	11.1383	11.9795	12.2028	12.5792	12869.7	13165.2	8371.6	6942.9	7446	6119.4	1119.2	1057.1
Q9Z0H8	Q9Z0H8	Q9Z0H8	Q9Z0H8	Q9Z0H8	Clip2	CAP-Gly domain-containing linker protein 2 (Cytoplasmic linker protein 115) (CLIP-115) (Cytoplasmic linker protein 2)	reviewed	5	TRUE							9	High	10	14	3	Mouse	FALSE	3 v 3	-0.72097	0.101031	3 v 3	1.81607	0.00928529	0.0559689	7.74953	7.74819	6.92837	7.04876	6.52513	6.6893	4.22497	4.1127	5.03562	6.26679	5.86542	6.6893	215.2	215	121.8	132.4	92.1	103.2	18.7	17.3
Q6XLQ8	Q6XLQ8	Q6XLQ8	Q6XLQ8	Q6XLQ8	Calu	Calumenin (Cardiac calumenin isoform)	unreviewed	1	TRUE							31	High	8	17	1	Mouse	FALSE	3 v 3	-0.71918	0.0161906	3 v 3	1.81862	0.047924	0.0616255	9.73623	10.1096	9.67101	9.04794	9.33405	8.97728	6.21335	6.47086	7.77808	8.26632	8.67455	8.97728	852.9	1104.8	815.2	529.3	645.4	504	74.2	88.7
Q9Z1P6	Q9Z1P6	Q9Z1P6	Q9Z1P6	Q9Z1P6	Ndufa7	NADH dehydrogenase [ubiquinone] 1 alpha subcomplex subunit 7 (Complex I-B14.5a) (CI-B14.5a) (NADH-ubiquinone oxidoreductase subunit B14.5a)	reviewed	3	TRUE							53	High	7	9	7	Mouse	FALSE	3 v 3	-0.718818	0.00771328	3 v 3	1.81911	0.0371758	0.0569007	12.0512	12.0237	11.725	11.095	11.2499	11.2986	8.52787	8.385	9.8321	10.3132	10.5905	11.2986	4244.1	4163.7	3385.2	2187.4	2435.3	2518.9	369.1	334.3
A0A0R4J256	A0A0R4J256	A0A0R4J256	A0A0R4J256	A0A0R4J256	Psmb9	Proteasome subunit beta	unreviewed	2	TRUE							24	High	4	8	1	Mouse	FALSE	3 v 3	-0.717983	0.146719	3 v 3	1.81995	0.0326119	0.0559689	11.4854	11.5717	10.9391	10.9688	10.9073	9.96607	7.96174	7.9331	9.04631	10.187	10.2479	9.96607	2867.1	3043.8	1963.4	2004.2	1920.6	1000.2	249.3	244.4
Q5SQ20, Q9EQ61	Q5SQ20, Q9EQ61	Q9EQ61	Q9EQ61	Q9EQ61	Pes1	Pescadillo homolog	reviewed	5	TRUE							3	High	2	2	2	Mouse	FALSE	3 v 3	-0.717927	0.266757	3 v 3	1.81901	0.00926569	0.0559689	8.28679	8.16591	6.81634	7.08108	6.96809	7.06609	4.76553	4.52982	4.92125	6.29829	6.30925	7.06609	312.3	287.2	112.7	135.4	125.2	134	27.2	23.1
P02788	P02788	P02788	P02788	P02788	LTF	Lactotransferrin (Lactoferrin) (EC 3.4.21.-) (Growth-inhibiting protein 12) (Talalactoferrin) [Cleaved into: Lactoferricin-H (Lfcin-H); Kaliocin-1; Lactoferroxin-A; Lactoferroxin-B; Lactoferroxin-C]	reviewed	5	TRUE							10	High	7	25	3		TRUE	3 v 3	-0.717105	0.069723	3 v 3	1.82069	0.0181255	0.0559689	10.6055	10.654	10.02	9.75622	9.66374	9.70822	7.08215	7.01569	8.12722	8.97441	9.0045	9.70822	1558	1611.3	1038.3	864.8	811.1	836.5	135.5	129.4
Q3UDE2	Q3UDE2	Q3UDE2	Q3UDE2	Q3UDE2	Ttll12	Tubulin--tyrosine ligase-like protein 12 (Inactive tubulin--tyrosine ligase-like protein 12)	reviewed	4	TRUE							3	High	2	2	2	Mouse	FALSE	3 v 3	-0.715837	0.0286418	3 v 3	1.82197	0.0741818	0.0828469	9.0348	9.34163	9.29094	8.26913	8.43087	8.81986	5.51096	5.70321	7.39832	7.48704	7.77149	8.81986	524.5	648.8	626.4	308.5	345.1	451.9	45.6	52.1
A0A1D5RM32, A0A1D5RML1, P31428	A0A1D5RM32, A0A1D5RML1, P31428	P31428	A0A1D5RML1	P31428	Dpep1	Dipeptidase 1 (DPEP-1) (EC 3.4.13.19) (Beta-lactamase) (EC 3.5.2.6) (Membrane-bound dipeptidase 1) (MBD-1) (Microsomal dipeptidase) (Renal dipeptidase)	reviewed	5	TRUE							2	High	1	1	1	Mouse	FALSE	3 v 3	-0.711723	0.283113	3 v 3	1.82471	0.198488	0.203258	6.79701	5.7761	7.36282	5.62059	5.60881	6.57137	3.27798	2.1375	5.46923	4.83794	4.94953	6.57137	111.2	54.8	164.6	49.2	48.8	95.1	9.7	4.4
D6RGB5, Q9JHI7	Q9JHI7	Q9JHI7	Q9JHI7	Q9JHI7	Exosc9	Exosome complex component RRP45 (Autoantigen PM/Scl 1) (Exosome component 9) (P75 polymyositis-scleroderma overlap syndrome-associated autoantigen) (Polymyositis/scleroderma autoantigen 1) (Polymyositis/scleroderma autoantigen 75 kDa) (PM/Scl-75)	reviewed	5	TRUE							4	High	2	3	2	Mouse	FALSE	3 v 3	-0.709413	0.0663559	3 v 3	1.8287	0.0289926	0.0559689	9.09487	9.43962	8.66534	8.52395	8.43754	8.11009	5.56986	5.80219	6.77215	7.74214	7.77808	8.11009	546.8	694.4	406	368.1	346.7	276.3	47.5	55.8
Q5U4C3	Q5U4C3	Q5U4C3	Q5U4C3	Q5U4C3	Scaf1	Splicing factor, arginine/serine-rich 19 (SR-related and CTD-associated factor 1)	reviewed	3	TRUE							1	High	1	1	1	Mouse	FALSE	3 v 3	-0.7073	0.177547	3 v 3	1.83008	0.00736464	0.0559689	7.69905	7.74416	6.75622	7.19869	6.67525	6.20359	4.17792	4.10434	4.86295	6.41616	6.01569	6.20359	207.8	214.4	108.1	146.9	102.2	73.7	18.1	17.2
Q3TMP1	Q3TMP1	Q3TMP1	Q3TMP1	Q3TMP1	Gtf3c3	General transcription factor IIIC, polypeptide 3	unreviewed	2	TRUE							6	High	4	4	4	Mouse	FALSE	3 v 3	-0.707255	0.0560443	3 v 3	1.83115	0.0197727	0.0559689	7.2317	7.26491	6.67525	6.26303	6.45615	6.33092	3.71149	3.62059	4.78136	5.47897	5.79701	6.33092	150.3	153.8	102.2	76.8	87.8	80.5	13.1	12.3
A0A0N4SW56, D3Z6B9, Q8K009, Q8R0Y6	Q8R0Y6	Q8R0Y6	Q8R0Y6	Q8R0Y6	Aldh1l1	Cytosolic 10-formyltetrahydrofolate dehydrogenase (10-FTHFDH) (FDH) (EC 1.5.1.6) (Aldehyde dehydrogenase family 1 member L1)	reviewed	5	TRUE							4	High	3	3	3	Mouse	FALSE	3 v 3	-0.70724	0.0202112	3 v 3	1.83133	0.107201	0.113931	8.22593	8.01569	8.51688	7.71218	7.35931	7.56529	4.70044	4.37851	6.62352	6.93074	6.70044	7.56529	299.4	258.8	366.3	209.7	164.2	189.4	26	20.8
P14901	P14901	P14901	P14901	P14901	Hmox1	Heme oxygenase 1 (HO-1) (EC 1.14.14.18) (P32 protein) [Cleaved into: Heme oxygenase 1 soluble form]	reviewed	5	TRUE							42	High	11	38	11	Mouse	FALSE	3 v 3	-0.707227	0.323338	3 v 3	1.83072	0.225626	0.230237	13.0438	13.2051	14.6127	12.5911	12.4952	13.6536	9.52042	9.56643	12.7197	11.8093	11.8358	13.6536	8444.8	9443.5	25052.5	6170.3	5773.5	12886.6	734.4	758.2
Q9JHI9	Q9JHI9	Q9JHI9	Q9JHI9	Q9JHI9	Slc40a1	Solute carrier family 40 member 1 (Ferroportin-1) (Iron-regulated transporter 1) (Metal transporter protein 1) (MTP1)	reviewed	5	TRUE							13	High	6	6	6	Mouse	FALSE	3 v 3	-0.705768	0.178844	3 v 3	1.83211	0.137989	0.143898	10.4214	10.428	11.0547	9.65803	9.49546	10.6334	6.89845	6.78921	9.16164	8.87621	8.83605	10.6334	1371.4	1377.7	2127.1	807.9	721.8	1588.4	119.3	110.6
A0A0R4J293, A0A2I3BQN2, A0A2I3BRW9, A0A2I3BS02, Q9JLF6	A0A0R4J293, Q9JLF6	Q9JLF6	Q9JLF6	Q9JLF6	Tgm1	Protein-glutamine gamma-glutamyltransferase K (EC 2.3.2.13) (Epidermal TGase) (Transglutaminase K) (TG(K)) (TGK) (TGase K) (Transglutaminase-1) (TGase-1)	reviewed	5	TRUE							8	High	7	7	7	Mouse	FALSE	3 v 3	-0.704774	0.0602314	3 v 3	1.8331	0.105109	0.111973	8.84392	9.01848	9.35865	8.33092	8.02126	8.75455	5.32193	5.37851	7.46597	7.54921	7.36194	8.75455	459.5	518.6	656.5	322	259.8	431.9	40	41.6
F8WI14, Q61508	F8WI14, Q61508	Q61508	F8WI14	Q61508	Ecm1	Extracellular matrix protein 1 (Secretory component p85)	reviewed	5	TRUE							3	High	2	2	2	Mouse	FALSE	3 v 3	-0.701285	0.371296	3 v 3	1.83676	0.241232	0.245604	9.66463	9.94457	11.4608	9.72724	8.92303	10.3158	6.1416	6.30561	9.56777	8.94544	8.26397	10.3158	811.6	985.4	2818.6	847.6	485.4	1274.6	70.6	79.1
P53395	P53395	P53395	P53395	P53395	Dbt	Lipoamide acyltransferase component of branched-chain alpha-keto acid dehydrogenase complex, mitochondrial (EC 2.3.1.168) (Branched-chain alpha-keto acid dehydrogenase complex component E2) (BCKAD-E2) (BCKADE2) (Dihydrolipoamide acetyltransferase component of branched-chain alpha-keto acid dehydrogenase complex) (Dihydrolipoamide branched chain transacylase) (Dihydrolipoyllysine-residue (2-methyl…	reviewed	5	TRUE							16	High	7	7	6	Mouse	FALSE	3 v 3	-0.699808	0.00243439	3 v 3	1.83761	0.0533413	0.0652355	9.44667	9.60084	9.35975	8.8009	8.82114	8.6858	5.92362	5.96347	7.46679	8.01903	8.16189	8.6858	697.8	776.5	657	446	452.3	411.8	60.7	62.4
F6ZFT1, F8WJ64, Q9CR21	F6ZFT1, F8WJ64, Q9CR21	Q9CR21	F8WJ64	Q9CR21	Ndufab1	Acyl carrier protein, mitochondrial (ACP) (CI-SDAP) (NADH-ubiquinone oxidoreductase 9.6 kDa subunit)	reviewed	4	TRUE							19	High	4	7	4	Mouse	FALSE	3 v 3	-0.699292	0.00365343	3 v 3	1.83865	0.0440311	0.0594427	10.7894	10.9449	10.6577	9.94603	10.2091	10.1389	7.26585	7.30652	8.76454	9.16415	9.54978	10.1389	1769.8	1971.2	1615.4	986.4	1183.7	1127.5	153.9	158.3
A0A0A0MQA3, A0A0R4J0X5, P07758, Q00896	A0A0A0MQA3, A0A0R4J0X5, P07758	P07758	P07758	P07758	Serpina1a	Alpha-1-antitrypsin 1-1 (AAT) (Alpha-1 protease inhibitor 1) (Alpha-1-antiproteinase) (Serine protease inhibitor 1-1) (Serine protease inhibitor A1a) (Serpin A1a)	reviewed	5	TRUE							14	High	6	8	2	Mouse	FALSE	3 v 3	-0.698645	0.0118236	3 v 3	1.83938	0.0965981	0.103688	9.60288	9.66959	9.98556	8.98442	8.98071	9.19697	6.07895	6.03122	8.09276	8.20261	8.32148	9.19697	777.6	814.4	1013.8	506.5	505.2	586.9	67.6	65.4
A0A0G2JEY4, Q9CXL3	A0A0G2JEY4, Q9CXL3	Q9CXL3	A0A0G2JEY4	Q9CXL3	NA	Uncharacterized protein C7orf50 homolog	reviewed	2	TRUE							14	High	3	5	3	Mouse	FALSE	3 v 3	-0.697591	0.0760619	3 v 3	1.83995	0.0190056	0.0559689	10.1966	10.4169	9.69627	9.48905	9.39682	9.33114	6.67384	6.77873	7.80349	8.70736	8.73742	9.33114	1173.5	1367.1	829.6	718.6	674.1	644.1	102.1	109.8
A0A494BAT3, D3Z5H3, D6RFV4, Q9D8V7	D3Z5H3, Q9D8V7	Q9D8V7	D3Z5H3	Q9D8V7	Sec11c	Signal peptidase complex catalytic subunit SEC11C (EC 3.4.21.89) (Microsomal signal peptidase 21 kDa subunit) (SPase 21 kDa subunit) (SEC11 homolog C) (SEC11-like protein 3) (SPC21)	reviewed	4	TRUE							20	High	3	3	3	Mouse	FALSE	3 v 3	-0.691488	0.0619771	3 v 3	1.84643	0.0649874	0.0745409	9.59021	10.2543	9.82655	9.5691	8.98641	9.04111	6.06609	6.61618	7.93369	8.78725	8.32688	9.04111	770.8	1221.4	908	759.6	507.2	526.8	67	98.1
Q8C0M9	Q8C0M9	Q8C0M9	Q8C0M9	Q8C0M9	Asrgl1	Isoaspartyl peptidase/L-asparaginase (EC 3.4.19.5) (EC 3.5.1.1) (Asparaginase-like protein 1) (Beta-aspartyl-peptidase) (Isoaspartyl dipeptidase) (L-asparagine amidohydrolase) [Cleaved into: Isoaspartyl peptidase/L-asparaginase alpha chain; Isoaspartyl peptidase/L-asparaginase beta chain]	reviewed	4	TRUE							29	High	9	11	9	Mouse	FALSE	3 v 3	-0.691241	0.00672534	3 v 3	1.84667	0.0451087	0.0599044	12.6648	12.8379	12.5418	11.9236	12.0579	11.9894	9.14134	9.19943	10.6488	11.1418	11.3984	11.9894	6493.6	7321.5	5962.9	3884.7	4263.6	4065.9	564.7	587.9
D6RG87, F8WIM7, F8WJI4, P57759	P57759	P57759	P57759	P57759	Erp29	Endoplasmic reticulum resident protein 29 (ERp29)	reviewed	4	TRUE							41	High	10	21	10	Mouse	FALSE	3 v 3	-0.688608	0.0985391	3 v 3	1.84926	0.142046	0.147849	12.3717	12.6432	13.2443	12.3185	11.8946	11.9804	8.84831	9.00478	11.3514	11.5367	11.2352	11.9804	5299.8	6397.3	9703.9	5107.9	3807.4	4040.7	460.9	513.7
P11881	P11881	P11881	P11881	P11881	Itpr1	Inositol 1,4,5-trisphosphate receptor type 1 (IP3 receptor isoform 1) (IP3R 1) (InsP3R1) (Inositol 1,4,5-trisphosphate-binding protein P400) (Protein PCD-6) (Purkinje cell protein 1) (Type 1 inositol 1,4,5-trisphosphate receptor) (Type 1 InsP3 receptor)	reviewed	5	TRUE							4	High	11	12	3	Mouse	FALSE	3 v 3	-0.686069	0.015449	3 v 3	1.85167	0.0342932	0.0561979	9.93	9.82766	9.51905	9.19032	8.95913	9.06905	6.40599	6.18982	7.62644	8.40854	8.29967	9.06905	975.5	908.7	733.7	584.2	497.7	537.1	84.8	73
A0A2I3BPE9, A0A2I3BPP1, A0A2I3BRT5, Q3TQ10, Q3UHB2, Q61037, Q7TT21	A0A2I3BPP1, A0A2I3BRT5, Q3UHB2, Q61037, Q7TT21	Q61037	A0A2I3BPP1	Q61037	Tsc2	Tuberin (Tuberous sclerosis 2 protein homolog)	reviewed	5	TRUE							2	High	3	3	3	Mouse	FALSE	3 v 3	-0.683348	0.311521	3 v 3	1.85459	0.000288177	0.0559689	8.30925	8.14364	6.78136	7.56377	7.1334	6.48704	4.7866	4.50462	4.88753	6.78136	6.47411	6.48704	317.2	282.8	110	189.2	140.4	89.7	27.6	22.7
D6RHP8, G5E8T3, Q9D104, Q9D7A6	G5E8T3, Q9D104	Q9D104	Q9D104	Q9D104	Srp19	Signal recognition particle 19 kDa protein	unreviewed	2	TRUE							28	High	3	5	3	Mouse	FALSE	3 v 3	-0.681835	0.357299	3 v 3	1.85597	0.00892755	0.0559689	11.8033	11.94	10.1506	10.8484	10.5253	10.4747	8.27984	8.3015	8.25786	10.0665	9.86589	10.4747	3573.9	3929.2	1136.7	1843.7	1473.8	1423	310.8	315.5
A0A668KLA4, B1AZF3, B1AZF9, Q80YE4	B1AZF3, B1AZF9, Q80YE4	Q80YE4	B1AZF3	Q80YE4	Aatk	Serine/threonine-protein kinase LMTK1 (EC 2.7.11.1) (Apoptosis-associated tyrosine kinase) (AATYK) (Brain apoptosis-associated tyrosine kinase) (Lemur tyrosine kinase 1)	reviewed	5	TRUE							8	High	9	9	8	Mouse	FALSE	3 v 3	-0.681499	0.0159254	3 v 3	1.85642	0.105103	0.111973	10.0596	10.2398	10.5037	9.64692	9.69349	9.41827	6.53605	6.6014	8.61066	8.86511	9.03397	9.41827	1067.2	1209.2	1451.9	801.7	828	684.2	92.8	97.1
A0A0G2JF16, A0A0G2JFK6, Q8R344	Q8R344	Q8R344	Q8R344	Q8R344	Ccdc12	Coiled-coil domain-containing protein 12	reviewed	2	TRUE							25	High	5	6	5	Mouse	FALSE	3 v 3	-0.680853	0.0566142	3 v 3	1.85699	0.0186674	0.0559689	11.0429	10.9586	10.4019	10.2366	9.8986	10.2257	7.51964	7.32012	8.50898	9.45492	9.23912	10.2257	2109.8	1990.1	1353	1206.5	954.5	1197.4	183.5	159.8
A0A1W2P6P7, A0A1W2P7I1, E9PXB0, E9QAC9, F7B2N8, Q8K1N1	E9PXB0, E9QAC9, Q8K1N1	Q8K1N1	E9PXB0	Q8K1N1	Pnpla8	Calcium-independent phospholipase A2-gamma (EC 3.1.1.-) (EC 3.1.1.5) (Intracellular membrane-associated calcium-independent phospholipase A2 gamma) (iPLA2-gamma) (Patatin-like phospholipase domain-containing protein 8)	reviewed	5	TRUE							10	High	7	7	7	Mouse	FALSE	3 v 3	-0.680137	0.0192883	3 v 3	1.85758	0.0381801	0.0570337	9.72417	9.59077	9.3015	8.89178	8.93103	8.75322	6.20163	5.95187	7.40854	8.11009	8.27146	8.75322	845.8	771.1	631	475	488.1	431.5	73.6	61.9
P48962	P48962	P48962	P48962	P48962	Slc25a4	ADP/ATP translocase 1 (ADP,ATP carrier protein 1) (ADP,ATP carrier protein, heart/skeletal muscle isoform T1) (Adenine nucleotide translocator 1) (ANT 1) (Solute carrier family 25 member 4)	reviewed	5	TRUE							44	High	14	38	5	Mouse	FALSE	3 v 3	-0.67943	0.0320565	3 v 3	1.85849	0.0902991	0.0978516	10.7772	10.3851	10.8545	9.87928	9.80526	10.2939	7.25361	6.74685	8.96145	9.09751	9.14593	10.2939	1754.9	1337.3	1851.5	941.8	894.7	1255.4	152.6	107.4
P97287	P97287	P97287	P97287	P97287	Mcl1	Induced myeloid leukemia cell differentiation protein Mcl-1 homolog (Bcl-2-related protein EAT/mcl1)	reviewed	5	TRUE							6	High	2	2	2	Mouse	FALSE	3 v 3	-0.678702	0.0167352	3 v 3	1.85873	0.0879981	0.0958939	8.91857	9.24413	9.35359	8.54882	8.32328	8.60807	5.39575	5.60585	7.46107	7.76686	7.66391	8.60807	483.9	606.4	654.2	374.5	320.3	390.2	42.1	48.7
F8WIT2, P14824	P14824	P14824	P14824	P14824	Anxa6	Annexin A6 (67 kDa calelectrin) (Annexin VI) (Annexin-6) (Calphobindin-II) (CPB-II) (Chromobindin-20) (Lipocortin VI) (Protein III) (p68) (p70)	reviewed	5	TRUE							51	High	40	62	38	Mouse	FALSE	3 v 3	-0.678077	0.0086883	3 v 3	1.85983	0.0898843	0.0974766	14.4963	14.4266	14.7684	13.8118	13.773	14.0722	10.9729	10.788	12.8755	13.03	13.1136	14.0722	23111.8	22020.5	27909	14380.4	13999.1	17225.4	2009.9	1768.1
P83917, Q7TPM0, Q9CYJ8	P83917	P83917	P83917	P83917	Cbx1	Chromobox protein homolog 1 (Heterochromatin protein 1 homolog beta) (HP1 beta) (Heterochromatin protein p25) (M31) (Modifier 1 protein)	reviewed	5	TRUE							61	High	11	15	10	Mouse	FALSE	3 v 3	-0.677994	0.0231432	3 v 3	1.85988	0.0493028	0.0623185	12.5087	12.5151	12.2986	11.7039	12.0285	11.556	8.98527	8.87652	10.4057	10.9221	11.3691	11.556	5827.6	5853.4	5037.8	3336	4177.6	3010.9	506.8	470
A0A0B4J1E7, D3YTN1, O35343	A0A0B4J1E7, O35343	O35343	O35343	O35343	Kpna4	Importin subunit alpha-3 (Importin alpha Q1) (Qip1) (Karyopherin subunit alpha-4)	reviewed	5	TRUE							17	High	8	10	4	Mouse	FALSE	3 v 3	-0.676735	0.325476	3 v 3	1.86149	0.213176	0.217847	9.01569	8.87621	10.364	8.38543	8.3672	9.4731	5.49185	5.23649	8.47127	7.60363	7.70736	9.4731	517.6	469.9	1317.9	334.4	330.2	710.7	45	37.7
P70445	P70445	P70445	P70445	P70445	Eif4ebp2	Eukaryotic translation initiation factor 4E-binding protein 2 (4E-BP2) (eIF4E-binding protein 2) (Phosphorylated heat- and acid-stable protein regulated by insulin 2) (PHAS-II)	reviewed	5	TRUE							48	High	3	6	3	Mouse	FALSE	3 v 3	-0.673934	0.103189	3 v 3	1.86462	0.0561362	0.0673661	8.92006	9.26866	8.7879	8.69349	8.43796	7.82337	5.39575	5.62936	6.89482	7.91169	7.77873	7.82337	484.4	616.8	442	414	346.8	226.5	42.1	49.5
Q7JJ13	Q7JJ13	Q7JJ13	Q7JJ13	Q7JJ13	Brd2	Bromodomain-containing protein 2 (Female sterile homeotic-related protein 1) (Fsrg-1) (Protein RING3)	reviewed	5	TRUE							9	High	8	9	5	Mouse	FALSE	3 v 3	-0.673376	0.497527	3 v 3	1.86444	0.00950787	0.0559689	12.3831	11.9155	9.72707	10.8074	10.6301	10.5681	8.85985	8.27705	7.83415	10.0256	9.97068	10.5681	5341.9	3863	847.5	1792	1584.8	1518.2	464.6	310.2
A0A338P703, A0A338P7G1, A0A338P7H5, P29699	A0A338P703, A0A338P7G1, A0A338P7H5, P29699	P29699	A0A338P7H5	P29699	Ahsg	Alpha-2-HS-glycoprotein (Countertrypin) (Fetuin-A)	reviewed	5	TRUE							17	High	4	4	4	Mouse	FALSE	3 v 3	-0.672471	0.0174921	3 v 3	1.86537	0.0655417	0.0750544	11.0144	10.6674	10.8656	10.0464	10.0438	10.4396	7.49105	7.02901	8.97269	9.26468	9.38457	10.4396	2068.5	1626.3	1865.8	1057.5	1055.6	1388.8	179.9	130.6
P35564, P52194	P35564	P35564	P35564	P35564	Canx	Calnexin	reviewed	5	TRUE							41	High	28	79	28	Mouse	FALSE	3 v 3	-0.670165	0.0856009	3 v 3	1.86777	0.0334654	0.0559784	15.6478	15.7468	15.177	15.2654	14.8228	14.473	12.1243	12.1082	13.2841	14.4836	14.1633	14.473	51340.7	54986	37045.9	39386.3	28979.8	22740.2	4464.7	4414.9
P99028, Q9D2Q7	P99028	P99028	P99028	P99028	Uqcrh	Cytochrome b-c1 complex subunit 6, mitochondrial (Complex III subunit 6) (Complex III subunit VIII) (Cytochrome c1 non-heme 11 kDa protein) (Mitochondrial hinge protein) (Ubiquinol-cytochrome c reductase complex 11 kDa protein)	reviewed	4	TRUE							37	High	3	10	3	Mouse	FALSE	3 v 3	-0.668137	0.0210661	3 v 3	1.8698	0.0382027	0.0570337	11.6052	11.8178	11.3574	11.031	10.9479	10.797	8.08162	8.17941	9.46434	10.2492	10.2885	10.797	3115.3	3610.1	2623.7	2092.5	1975.4	1779.2	270.9	289.9
ENSEMBL:ENSBTAP00000031360	ENSEMBL:ENSBTAP00000031360	ENSEMBL:ENSBTAP00000031360	ENSEMBL:ENSBTAP00000031360	ENSEMBL:ENSBTAP00000031360	NA	NA	NA	NA	TRUE							31	High	9	18	8		TRUE	3 v 3	-0.668088	0.716844	3 v 3	1.86986	0.466648	0.468544	11.0212	10.5049	14.6385	10.2752	10.2682	13.6169	7.49745	6.86666	12.7455	9.49346	9.60881	13.6169	2078.3	1453.1	25504.6	1239.2	1233.2	12563.3	180.7	116.7
D3Z4M3, E9PWK1, F6YTS6, Q9D379	E9PWK1, Q9D379	Q9D379	E9PWK1	Q9D379	Ephx1	Epoxide hydrolase 1 (EC 3.3.2.9) (Epoxide hydratase) (Microsomal epoxide hydrolase) (mEH)	reviewed	5	TRUE							20	High	9	13	9	Mouse	FALSE	3 v 3	-0.667967	0.242685	3 v 3	1.87005	0.175626	0.180745	11.6026	11.5005	12.6518	11.0307	10.8443	11.8761	8.07895	7.86171	10.7589	10.2488	10.1849	11.8761	3109.7	2897.4	6435.5	2092	1838.5	3758.8	270.4	232.6
F7C0X9, F8WHW6, O70161	F8WHW6, O70161	O70161	O70161	O70161	Pip5k1c	Phosphatidylinositol 4-phosphate 5-kinase type-1 gamma (PIP5K1-gamma) (PtdIns(4)P-5-kinase 1 gamma) (EC 2.7.1.68) (Phosphatidylinositol 4-phosphate 5-kinase type I gamma) (PIP5KIgamma)	reviewed	5	TRUE							2	High	2	3	2	Mouse	FALSE	3 v 3	-0.66751	0.0515664	3 v 3	1.87112	0.0239084	0.0559689	8.27938	8.21917	7.70044	7.54844	7.36632	7.2817	4.75489	4.57894	5.80735	6.76686	6.70598	7.2817	310.7	298	208	187.2	165	155.6	27	23.9
A8Y5H7	A8Y5H7	A8Y5H7	A8Y5H7	A8Y5H7	Sec14l1	SEC14-like protein 1	reviewed	3	TRUE							2	Medium	1	1	1	Mouse	FALSE	3 v 3	-0.666623	0.289197	3 v 3	1.87142	0.200912	0.205612	6.06178	6.48543	7.63154	6.07039	5.87774	6.23074	2.53605	2.848	5.73877	5.2891	5.21723	6.23074	66.8	89.6	198.3	67.2	58.8	75.1	5.8	7.2
A0A286YCU1, Q3UHH1	Q3UHH1	Q3UHH1	Q3UHH1	Q3UHH1	Zswim8	Zinc finger SWIM domain-containing protein 8	reviewed	5	TRUE							2	High	3	3	3	Mouse	FALSE	3 v 3	-0.666117	0.199616	3 v 3	1.87484	0.0484594	0.0618774	6.05311	5.90689	5.01792	4.46597	5.05745	5.45615	2.53605	2.26303	3.12102	3.6893	4.39917	5.45615	66.4	60	32.4	22.1	33.3	43.9	5.8	4.8
A0A494BAB6, G3UZW8, P28063	P28063	P28063	P28063	P28063	Psmb8	Proteasome subunit beta type-8 (EC 3.4.25.1) (Low molecular mass protein 7) (Macropain subunit C13) (Multicatalytic endopeptidase complex subunit C13) (Proteasome component C13) (Proteasome subunit beta-5i)	reviewed	5	TRUE							44	High	10	17	10	Mouse	FALSE	3 v 3	-0.665862	0.134508	3 v 3	1.87217	0.0189765	0.0559689	12.2423	12.2386	11.6086	11.3673	11.8448	10.8799	8.7187	8.59991	9.71562	10.5854	11.1854	10.8799	4845.1	4832.7	3122.8	2641.7	3678.3	1884.4	421.3	388
B1ARW4, Q99LY9	B1ARW4, Q99LY9	Q99LY9	B1ARW4	Q99LY9	Ndufs5	NADH dehydrogenase [ubiquinone] iron-sulfur protein 5 (Complex I-15 kDa) (CI-15 kDa) (NADH-ubiquinone oxidoreductase 15 kDa subunit)	reviewed	3	TRUE							49	High	5	5	5	Mouse	FALSE	3 v 3	-0.665008	0.0136714	3 v 3	1.87288	0.0905937	0.0980738	9.58815	9.71493	9.96823	9.07521	9.00534	9.19574	6.06393	6.07682	8.07521	8.29324	8.34563	9.19574	769.7	840.4	1001.7	539.4	513.9	586.4	66.9	67.5
E0CXX5, Q9D9U9	Q9D9U9	Q9D9U9	Q9D9U9	Q9D9U9	Cfap45	Cilia- and flagella-associated protein 45 (Coiled-coil domain-containing protein 19) (Nasopharyngeal epithelium-specific protein 1)	reviewed	5	TRUE							6	Medium	2	3	2	Mouse	FALSE	3 v 3	-0.664742	0.619422	3 v 3	1.87035	0.308851	0.312262	7.54612	7.54071	7.49185	5.77873	5.66107	9.14466	4.0268	3.90689	5.59991	4.99548	5.0045	9.14466	186.9	186.2	180	54.9	50.6	566	16.3	15
P10833	P10833	P10833	P10833	P10833	Rras	Ras-related protein R-Ras (EC 3.6.5.-) (p23)	reviewed	5	TRUE							6	High	1	1	1	Mouse	FALSE	3 v 2	-0.663089	0.388498	3 v 2	1.5667	0.432624	0.434823	5.01792	NA	5.99322	4.75489	4.61471	5.15785	1.48543	NA	4.10434	3.97269	3.9542	5.15785	32.4	NA	63.7	27	24.5	35.7	2.8	NA
A2ATQ5, P53995	P53995	P53995	P53995	P53995	Anapc1	Anaphase-promoting complex subunit 1 (APC1) (Cyclosome subunit 1) (Mitotic checkpoint regulator) (Testis-specific gene 24 protein)	reviewed	4	TRUE							3	High	5	5	5	Mouse	FALSE	3 v 3	-0.662869	0.061195	3 v 3	1.87502	0.0480597	0.0616716	9.02265	8.51017	8.35182	8.17642	8.00056	7.71905	5.49825	4.87283	6.45943	7.39489	7.34163	7.71905	520.1	364.6	326.7	289.3	256.1	210.7	45.2	29.3
G3UXV8, G3UZ57, G3UZG6, Q9DB73	Q9DB73	Q9DB73	Q9DB73	Q9DB73	Cyb5r1	NADH-cytochrome b5 reductase 1 (b5R.1) (EC 1.6.2.2) (NAD(P)H:quinone oxidoreductase type 3 polypeptide A2)	reviewed	3	TRUE							8	High	2	2	2	Mouse	FALSE	3 v 3	-0.662359	0.102734	3 v 3	1.87645	0.130703	0.136647	8.63771	8.54187	9.31198	8.01848	7.93487	8.55113	5.1127	4.90207	7.4187	7.23649	7.27519	8.55113	398.3	372.7	635.6	259.3	244.7	375.1	34.6	29.9
A0A1W2P6K9, Q9JI99	A0A1W2P6K9, Q9JI99	Q9JI99	Q9JI99	Q9JI99	Sgpp1	Sphingosine-1-phosphate phosphatase 1 (SPP) (SPPase1) (mSPP1) (EC 3.1.3.-) (Sphingosine-1-phosphatase 1)	reviewed	5	TRUE							8	High	3	3	3	Mouse	FALSE	3 v 3	-0.662146	0.0524923	3 v 3	1.87602	0.0309636	0.0559689	10.1358	10.1307	9.57365	9.51076	9.33427	9.00871	6.61176	6.49185	7.68089	8.72894	8.6749	9.00871	1125.1	1121.1	762	729.5	645.5	515.1	97.8	90
P61626	P61626	P61626	P61626	P61626	LYZ	Lysozyme C (EC 3.2.1.17) (1,4-beta-N-acetylmuramidase C)	reviewed	5	TRUE							29	High	5	33	1		TRUE	3 v 3	-0.661689	0.00183464	3 v 3	1.87511	0.080645	0.0889607	8.06393	7.98641	8.21091	7.52513	7.3156	7.43546	4.54226	4.3505	6.31832	6.74416	6.65678	7.43546	267.6	253.6	296.3	184.2	159.3	173.1	23.3	20.4
A0A0J9YKD4, P06732, P07310	A0A0J9YKD4, P06732, P07310	P06732	P07310	P06732	CKM	Creatine kinase M-type (EC 2.7.3.2) (Creatine kinase M chain) (Creatine phosphokinase M-type) (CPK-M) (M-CK)	reviewed	5	TRUE							8	High	4	5	2		TRUE	3 v 3	-0.657694	0.0278319	3 v 3	1.88063	0.0383491	0.0570359	9.14415	9.19943	8.75622	8.60881	8.37938	8.13853	5.62059	5.56071	6.86295	7.82718	7.72042	8.13853	565.8	587.9	432.4	390.4	333	281.8	49.2	47.2
Q9QWK4	Q9QWK4	Q9QWK4	Q9QWK4	Q9QWK4	Cd5l	CD5 antigen-like (Apoptosis inhibitor expressed by macrophages) (mAIM) (Apoptosis inhibitory 6) (SP-alpha)	reviewed	5	TRUE							18	High	7	9	6	Mouse	FALSE	3 v 3	-0.655868	0.499325	3 v 3	1.881	0.283817	0.287657	8.75489	8.44874	10.6587	8.23936	7.95012	9.70529	5.23266	4.8125	8.76587	7.45779	7.29094	9.70529	432	349.4	1616.6	302.2	247.3	834.8	37.6	28.1
E9PUZ5, Q62083	E9PUZ5, Q62083	Q62083	Q62083	Q62083	Pick1	PRKCA-binding protein (Protein interacting with C kinase 1) (Protein kinase C-alpha-binding protein)	reviewed	5	TRUE							3	High	1	1	1	Mouse	FALSE	3 v 3	-0.65422	0.133299	3 v 3	1.88203	0.00966758	0.0559689	6.95187	6.72656	6.01346	5.83542	6.1416	5.75221	3.43296	3.08746	4.12102	5.05311	5.4822	5.75221	123.8	105.9	64.6	57.1	70.6	53.9	10.8	8.5
A2AQD5, A2AQD6, Q922B9	A2AQD5, A2AQD6, Q922B9	Q922B9	A2AQD6	Q922B9	Itprid2	Protein ITPRID2 (ITPR-interacting domain-containing protein 2) (Ki-ras-induced actin-interacting protein) (Sperm-specific antigen 2 homolog)	reviewed	4	TRUE							1	Medium	1	1	1	Mouse	FALSE	3 v 3	-0.653716	0.0913557	3 v 3	1.88422	0.0182423	0.0559689	8.61102	8.38629	7.89178	7.63952	7.64313	7.6453	5.08746	4.74953	5.99774	6.85798	6.98413	7.6453	391	334.6	237.5	199.4	199.9	200.2	34	26.9
Q3THK3	Q3THK3	Q3THK3	Q3THK3	Q3THK3	Gtf2f1	General transcription factor IIF subunit 1 (Transcription initiation factor IIF subunit alpha) (TFIIF-alpha)	reviewed	5	TRUE							21	High	9	11	9	Mouse	FALSE	3 v 3	-0.653655	0.0393094	3 v 3	1.88423	0.0300088	0.0559689	11.4266	11.6261	11.0537	10.7551	10.8583	10.5321	7.90328	7.98755	9.16063	9.97327	10.1988	10.5321	2752.6	3160.8	2125.7	1728.2	1856.4	1480.7	239.4	253.8
P30412	P30412	P30412	P30412	P30412	Ppic	Peptidyl-prolyl cis-trans isomerase C (PPIase C) (EC 5.2.1.8) (Cyclophilin C) (Rotamase C)	reviewed	4	TRUE							9	High	2	12	1	Mouse	FALSE	3 v 3	-0.653234	0.0425765	3 v 3	1.88489	0.0587931	0.0696082	8.49865	8.41193	8.45615	7.53528	7.83668	8.03507	4.97728	4.77083	6.56377	6.75355	7.17792	8.03507	361.7	340.6	351.2	185.5	228.6	262.3	31.5	27.3
F8VQG4, G3UWY8, Q31093	F8VQG4	F8VQG4	F8VQG4	F8VQG4	H2-T24	Histocompatibility 2, T region locus 24	unreviewed	2	TRUE							8	High	3	3	3	Mouse	FALSE	3 v 3	-0.653132	0.0310156	3 v 3	1.88443	0.0575595	0.0685417	9.09329	9.09724	9.04549	8.6489	8.23026	8.39746	5.56986	5.45943	7.15279	7.86728	7.57061	8.39746	546.2	547.7	528.4	401.4	300.3	337.2	47.5	44
Q9R1P3	Q9R1P3	Q9R1P3	Q9R1P3	Q9R1P3	Psmb2	Proteasome subunit beta type-2 (Macropain subunit C7-I) (Multicatalytic endopeptidase complex subunit C7-I) (Proteasome component C7-I)	reviewed	4	TRUE							37	High	8	18	8	Mouse	FALSE	3 v 3	-0.652811	0.300347	3 v 3	1.88513	0.00867069	0.0559689	13.5528	13.6505	12.8038	13.241	13.0322	11.7755	10.0293	10.0119	10.9108	12.4591	12.3728	11.7755	12016.9	12859.4	7150.3	9681.1	8376.8	3505.8	1045	1032.5
A0A0A6YXE7, Q91YY2	Q91YY2	Q91YY2	Q91YY2	Q91YY2	B4galt3	Beta-1,4-galactosyltransferase 3 (Beta-1,4-GalTase 3) (Beta4Gal-T3) (b4Gal-T3) (EC 2.4.1.-) (Beta-N-acetylglucosaminyl-glycolipid beta-1,4-galactosyltransferase) (Beta-N-acetylglucosaminylglycopeptide beta-1,4-galactosyltransferase) (EC 2.4.1.38) (N-acetyllactosamine synthase) (EC 2.4.1.90) (Nal synthase) (Neolactotriaosylceramide beta-1,4-galactosyltransferase) (EC 2.4.1.275) (UDP-Gal:beta-GlcNA…	reviewed	5	TRUE							4	Medium	2	2	2	Mouse	FALSE	3 v 3	-0.652722	0.358344	3 v 3	1.88568	0.230199	0.234758	7.10014	7.15886	8.78463	7.15987	6.97957	6.94603	3.57289	3.52356	6.89118	6.37851	6.32012	6.94603	137.2	142.9	441	143	126.2	123.3	11.9	11.5
Q29443	Q29443	Q29443	Q29443	Q29443	TF	Serotransferrin (Transferrin) (Beta-1 metal-binding globulin) (Siderophilin)	reviewed	4	TRUE							28	High	20	29	17		TRUE	3 v 3	-0.652129	0.650973	3 v 3	1.88584	0.386794	0.389156	11.0239	11.0778	13.9961	10.3325	10.627	13.1819	7.50064	7.43879	12.1032	9.55055	9.96766	13.1819	2082.2	2161.4	16339.9	1289.4	1581.4	9292.8	181.1	173.5
E9Q7B0, Q60715	E9Q7B0, Q60715	Q60715	E9Q7B0	Q60715	P4ha1	Prolyl 4-hydroxylase subunit alpha-1 (4-PH alpha-1) (EC 1.14.11.2) (Procollagen-proline,2-oxoglutarate-4-dioxygenase subunit alpha-1)	reviewed	5	TRUE							4	High	3	3	3	Mouse	FALSE	3 v 3	-0.651472	0.233318	3 v 3	1.8858	0.170825	0.176135	9.32215	9.5494	10.5483	9.01067	8.81186	9.64295	5.79961	5.91169	8.65535	8.22882	8.15228	9.64295	640.1	749.3	1497.5	515.8	449.4	799.5	55.7	60.2
Q9QZQ8	Q9QZQ8	Q9QZQ8	Q9QZQ8	Q9QZQ8	Macroh2a1	Core histone macro-H2A.1 (Histone macroH2A1) (mH2A1) (H2A.y) (H2A/y)	reviewed	5	TRUE							46	High	17	38	15	Mouse	FALSE	3 v 3	-0.651284	0.0747048	3 v 3	1.88664	0.0239431	0.0559689	14.5697	14.3701	13.8479	13.4764	13.4588	13.8986	11.0462	10.7315	11.9549	12.6946	12.7994	13.8986	24317	21175.4	14744.5	11397.2	11259.1	15272.2	2114.7	1700.2
O88952	O88952	O88952	O88952	O88952	Lin7c	Protein lin-7 homolog C (Lin-7C) (mLin7C) (Mammalian lin-seven protein 3) (MALS-3) (Vertebrate lin-7 homolog 3) (Veli-3)	reviewed	5	TRUE							20	High	4	5	3	Mouse	FALSE	3 v 3	-0.651091	0.0147426	3 v 3	1.88684	0.0312734	0.0559689	9.88081	9.93502	9.56548	9.16315	9.02625	9.23864	6.35755	6.29646	7.67243	8.38154	8.36676	9.23864	942.8	978.9	757.7	573.3	521.4	604.1	82	78.6
Q9JL35	Q9JL35	Q9JL35	Q9JL35	Q9JL35	Hmgn5	High mobility group nucleosome-binding domain-containing protein 5 (Nucleosome-binding protein 1) (Nucleosome-binding protein 45) (NBP-45) (Protein GARP45)	reviewed	5	TRUE							32	High	13	19	13	Mouse	FALSE	3 v 3	-0.649327	0.192125	3 v 3	1.88861	0.0203094	0.0559689	13.7872	13.8931	13.0964	13.4051	13.1049	12.3188	10.2637	10.2546	11.2035	12.6233	12.4455	12.3188	14137.5	15214.4	8758.3	10848	8809.7	5109	1229.4	1221.6
Q91XA2	Q91XA2	Q91XA2	Q91XA2	Q91XA2	Golm1	Golgi membrane protein 1 (Golgi membrane protein GP73) (Golgi phosphoprotein 2)	reviewed	5	TRUE							11	High	4	4	4	Mouse	FALSE	3 v 3	-0.64874	0.00355434	3 v 3	1.88937	0.0498489	0.0626502	10.3753	10.3534	10.2313	9.68299	9.65338	9.67737	6.85175	6.71425	8.33851	8.90117	8.99407	9.67737	1328.2	1308.2	1202.1	822	805.3	818.8	115.5	105
F6VYQ6, P56960, Q8K366	P56960, Q8K366	P56960	P56960	P56960	Exosc10	Exosome complex component 10 (EC 3.1.13.-) (Autoantigen PM/Scl 2 homolog) (Polymyositis/scleroderma autoantigen 2 homolog)	reviewed	5	TRUE							11	High	8	8	8	Mouse	FALSE	3 v 3	-0.648227	0.0849271	3 v 3	1.88971	0.0190162	0.0559689	11.555	11.6968	10.964	10.8849	10.8232	10.563	8.03177	8.05799	9.07093	10.103	10.1638	10.563	3008.9	3319.5	1997.5	1890.9	1811.8	1512.8	261.7	266.5
Q3TB02, Q8R015	Q3TB02, Q8R015	Q8R015	Q8R015	Q8R015	Bloc1s5	Biogenesis of lysosome-related organelles complex 1 subunit 5 (BLOC-1 subunit 5) (Protein Muted homolog)	reviewed	5	TRUE							7	High	1	1	1	Mouse	FALSE	3 v 3	-0.64736	0.0205621	3 v 3	1.88925	0.0789681	0.0874025	8.05094	8.16742	8.34917	7.28355	7.61397	7.72792	4.52982	4.52982	6.45615	6.50144	6.9542	7.72792	265.2	287.5	326.1	155.8	195.9	212	23.1	23.1
A0A0J9YTU9, A0A0J9YTW0, A0A0J9YU29, Q69Z99	A0A0J9YTU9, Q69Z99	Q69Z99	Q69Z99	Q69Z99	Znf512	Zinc finger protein 512	reviewed	3	TRUE							9	High	4	4	4	Mouse	FALSE	3 v 3	-0.647119	0.0656971	3 v 3	1.89089	0.0274481	0.0559689	10.965	11.0112	10.3839	10.2909	10.2748	9.853	7.44128	7.37243	8.49105	9.50898	9.61545	9.853	1998.9	2064	1336.2	1252.8	1238.9	924.8	173.8	165.7
J3QJV7, O35551	O35551	O35551	O35551	O35551	Rabep1	Rab GTPase-binding effector protein 1 (Rabaptin-5) (Rabaptin-5alpha)	reviewed	5	TRUE							3	High	3	3	2	Mouse	FALSE	3 v 3	-0.646784	0.0853792	3 v 3	1.89002	0.0171125	0.0559689	7.37069	7.5157	6.78398	6.43796	6.5345	6.75756	3.848	3.87774	4.89239	5.65535	5.87529	6.75756	165.5	183	110.2	86.7	92.7	108.2	14.4	14.7
D3Z124, D3Z6R9, F6QA74, P28352	F6QA74, P28352	P28352	F6QA74	P28352	Apex1	DNA-(apurinic or apyrimidinic site) endonuclease (EC 3.1.11.2) (APEX nuclease) (APEN) (Apurinic-apyrimidinic endonuclease 1) (AP endonuclease 1) (REF-1) (Redox factor-1) [Cleaved into: DNA-(apurinic or apyrimidinic site) endonuclease, mitochondrial]	reviewed	5	TRUE							40	High	10	13	10	Mouse	FALSE	3 v 3	-0.646674	0.0196973	3 v 3	1.89129	0.0966731	0.103746	11.5518	11.4881	11.8552	11.0632	10.9651	10.9268	8.02846	7.84925	9.96232	10.2814	10.3057	10.9268	3002.2	2872.6	3704.9	2139.7	1999.1	1946.7	261.1	230.6
Q64674	Q64674	Q64674	Q64674	Q64674	Srm	Spermidine synthase (SPDSY) (EC 2.5.1.16) (Putrescine aminopropyltransferase)	reviewed	4	TRUE							33	High	9	11	9	Mouse	FALSE	3 v 3	-0.645573	0.00764068	3 v 3	1.8923	0.0360398	0.0564499	12.5332	12.5258	12.2578	11.627	11.8047	11.9484	9.00983	8.88722	10.3649	10.8453	11.1452	11.9484	5927.5	5897	4897.4	3162.9	3577.3	3952	515.5	473.5
B2RUR8	B2RUR8	B2RUR8	B2RUR8	B2RUR8	Otud7b	OTU domain-containing protein 7B (EC 3.4.19.12) (Cellular zinc finger anti-NF-kappa-B protein) (Zinc finger A20 domain-containing protein 1) (Zinc finger protein Cezanne)	reviewed	5	TRUE							4	High	2	2	2	Mouse	FALSE	3 v 3	-0.645044	0.189486	3 v 3	1.89244	0.0544585	0.0659937	6.82909	6.56682	6.34696	5.2555	6.2817	6.27053	3.30743	2.926	4.45286	4.47249	5.62059	6.27053	113.7	94.8	81.4	38.2	77.8	77.2	9.9	7.6
D3Z512, D3Z5U3, P56542, S4R1G0	D3Z512, P56542	P56542	D3Z512	P56542	Dnase2	Deoxyribonuclease-2-alpha (EC 3.1.22.1) (Acid DNase) (Deoxyribonuclease II alpha) (DNase II alpha) (Lysosomal DNase II)	reviewed	5	TRUE							26	High	8	14	8	Mouse	FALSE	3 v 3	-0.644904	0.222865	3 v 3	1.89308	0.165499	0.170892	12.18	12.0486	13.175	11.5171	11.6144	12.3373	8.65642	8.40982	11.282	10.7352	10.955	12.3373	4640.2	4236.2	9248.2	2930.8	3135.4	5174.7	403.5	340.1
A0A0R4J1G9, D3YTP0, E9QN92, Q8CI59	A0A0R4J1G9, D3YTP0, E9QN92, Q8CI59	Q8CI59	A0A0R4J1G9	Q8CI59	Steap3	Metalloreductase STEAP3 (EC 1.16.1.-) (Dudulin-2) (Protein nm1054) (Six-transmembrane epithelial antigen of prostate 3) (Tumor suppressor-activated pathway protein 6)	reviewed	5	TRUE							2	High	1	1	1	Mouse	FALSE	3 v 3	-0.644543	0.0182812	3 v 3	1.89349	0.0935516	0.100724	7.74886	7.74349	8.11582	7.32912	7.00113	7.3443	4.22497	4.10434	6.22304	6.54689	6.34163	7.3443	215.1	214.3	277.4	160.8	128.1	162.5	18.7	17.2
Q3KUS7	Q3KUS7	Q3KUS7	Q3KUS7	Q3KUS7	BF	C3/C5 convertase	unreviewed	1	TRUE							27	High	2	2	2		TRUE	3 v 2	-0.641871	0.597472	3 v 2	1.59074	0.51258	0.513828	5.70321	NA	7.4545	5.18982	5.90689	6.71425	2.16993	NA	5.56071	4.40599	5.24793	6.71425	52.1	NA	175.4	36.5	60	105	4.5	NA
A0A0G2JED2, A0A0G2JF42, A0A0G2JFA5, A0A0G2JFG6, A0A0G2JFR8, A0A0G2JGH3, A6PWK7, A6PWK8, A6PWK9, A6PWL2, F6RDB7, Q3TA30, Q3UY26, Q61687, Q8C2S3	Q61687	Q61687	Q61687	Q61687	Atrx	Transcriptional regulator ATRX (EC 3.6.4.12) (ATP-dependent helicase ATRX) (HP1 alpha-interacting protein) (HP1-BP38 protein) (Heterochromatin protein 2) (X-linked nuclear protein)	reviewed	5	TRUE							9	High	19	22	19	Mouse	FALSE	3 v 3	-0.641295	0.0677268	3 v 3	1.89659	0.022632	0.0559689	12.58	12.8543	12.1602	12.0788	11.8305	11.7613	9.05664	9.21578	10.2673	11.297	11.1711	11.7613	6123.1	7404.9	4577.2	4326	3642	3471.5	532.5	594.6
A6XA75, Q8K558	A6XA75, Q8K558	Q8K558	Q8K558	Q8K558	Treml1	Trem-like transcript 1 protein (TLT-1) (Triggering receptor expressed on myeloid cells-like protein 1)	reviewed	5	TRUE							10	High	2	3	2	Mouse	FALSE	3 v 3	-0.641087	0.325931	3 v 3	1.89768	0.144237	0.150003	8.62899	8.4818	9.08507	7.41109	7.80542	9.0561	5.10434	4.84298	7.1918	6.62936	7.1467	9.0561	395.9	357.5	543.1	170.2	223.7	532.3	34.4	28.7
Q62192	Q62192	Q62192	Q62192	Q62192	Cd180	CD180 antigen (Lymphocyte antigen 78) (Ly-78) (Radioprotective 105 kDa protein) (CD antigen CD180)	reviewed	5	TRUE							15	High	7	8	7	Mouse	FALSE	3 v 3	-0.636611	0.238282	3 v 3	1.9022	0.166079	0.171384	8.61213	8.58045	9.67507	8.07788	8.00619	8.87375	5.08746	4.94017	7.78202	7.29554	7.34696	8.87375	391.3	382.8	817.5	270.2	257.1	469.1	34	30.7
D3YVJ7, P45376	P45376	P45376	P45376	P45376	Akr1b1	Aldo-keto reductase family 1 member B1 (EC 1.1.1.300) (EC 1.1.1.372) (EC 1.1.1.54) (Aldehyde reductase) (Aldo-keto reductase family 1 member B3) (Aldose reductase) (AR) (EC 1.1.1.21)	reviewed	5	TRUE							61	High	19	42	18	Mouse	FALSE	3 v 3	-0.636024	0.0145306	3 v 3	1.90191	0.0550439	0.0664424	14.0317	14.0055	13.9952	13.3488	13.2493	13.5261	10.5082	10.3669	12.1022	12.567	12.5899	13.5261	16747.6	16446.8	16329.1	10432.8	9737.5	11796.7	1456.4	1320.5
A0A1B0GS57, Q91X72	Q91X72	Q91X72	Q91X72	Q91X72	Hpx	Hemopexin	reviewed	5	TRUE							26	High	11	13	11	Mouse	FALSE	3 v 3	-0.635899	0.0591043	3 v 3	1.90199	0.0220225	0.0559689	11.426	11.3501	10.8165	10.3622	10.5367	10.786	7.90268	7.71149	8.92362	9.58045	9.87728	10.786	2751.5	2610.5	1803.4	1316.2	1485.5	1765.7	239.3	209.6
Q64726	Q64726	Q64726	Q64726	Q64726	Azgp1	Zinc-alpha-2-glycoprotein (Zn-alpha-2-GP) (Zn-alpha-2-glycoprotein)	reviewed	3	TRUE							5	High	1	1	1	Mouse	FALSE	3 v 3	-0.635263	0.159044	3 v 3	1.90537	0.130256	0.136279	6.55612	5.94486	6.91409	5.60585	5.60881	6.29462	3.03562	2.29278	5.02237	4.82273	4.94953	6.29462	94.1	61.6	120.6	48.7	48.8	78.5	8.2	4.9
A0A2R8VHN2, A0A2R8VI07, A0A2R8VK72, G3X9G9, H3BJI7, Q5I0W6, Q76I24, Q76I26, Q8C6B0, Q9D7S5	A0A2R8VI07, H3BJI7, Q5I0W6, Q76I24, Q76I26, Q8C6B0, Q9D7S5	Q5I0W6	Q8C6B0	Q5I0W6	Tmt1a2	Methyltransferase like 7A2 (UbiE3)	unreviewed	2	TRUE							11	High	2	2	2	Mouse	FALSE	3 v 3	-0.634824	0.379344	3 v 3	1.90295	0.222918	0.227521	9.26515	9.65141	11.0975	9.43275	8.93251	9.74433	5.74147	6.01346	9.20457	8.65069	8.27333	9.74433	615.3	804.2	2191.2	691.1	488.6	857.7	53.5	64.6
P56394	P56394	P56394	P56394	P56394	Cox17	Cytochrome c oxidase copper chaperone	reviewed	5	TRUE							41	High	2	3	2	Mouse	FALSE	3 v 3	-0.632452	0.21497	3 v 3	1.90538	0.066258	0.0756208	10.4364	10.726	10.3577	9.17642	10.07	10.3763	6.91289	7.08746	8.46475	8.39446	9.41045	10.3763	1385.7	1693.8	1312.1	578.6	1074.9	1329.2	120.5	136
A0A0R4IZY6, F6ZK01, Q61096	A0A0R4IZY6, Q61096	Q61096	A0A0R4IZY6	Q61096	Prtn3	Myeloblastin (EC 3.4.21.76) (Proteinase 3) (PR-3)	reviewed	5	TRUE						Q61096	34	High	6	47	6	Mouse	FALSE	3 v 3	-0.631881	0.00632419	3 v 3	1.90606	0.0396746	0.0573297	13.7337	13.6485	13.454	12.8386	13.1392	12.9627	10.2102	10.0098	11.561	12.0567	12.4798	12.9627	13622.1	12841.1	11221.3	7324.8	9021.8	7982.8	1184.6	1031
E9Q6T8, E9QP01, Q924A2	Q924A2	Q924A2	Q924A2	Q924A2	Cic	Protein capicua homolog	reviewed	5	TRUE							1	High	3	3	3	Mouse	FALSE	3 v 3	-0.629841	0.15699	3 v 3	1.90727	0.00768728	0.0559689	6.88264	6.83036	5.99548	5.98868	5.853	5.97728	3.36457	3.18587	4.10434	5.20555	5.19377	5.97728	118	113.8	63.8	63.5	57.8	63	10.3	9.1
B7ZCR6, Q6PHP4	B7ZCR6, Q6PHP4	Q6PHP4	B7ZCR6	Q6PHP4	Zfp512b	Zinc finger protein 512B (Znf512b protein)	unreviewed	2	TRUE							2	High	1	1	1	Mouse	FALSE	3 v 3	-0.629755	0.180231	3 v 3	1.90675	0.00662325	0.0559689	7.80671	8.1298	7.05311	7.17393	7.05853	6.8679	4.2854	4.49185	5.16189	6.39232	6.39917	6.8679	223.9	280.1	132.8	144.4	133.3	116.8	19.5	22.5
E0CXB1, E0CYT2, Q9QUM9	Q9QUM9	Q9QUM9	Q9QUM9	Q9QUM9	Psma6	Proteasome subunit alpha type-6 (Macropain iota chain) (Multicatalytic endopeptidase complex iota chain) (Proteasome iota chain)	reviewed	5	TRUE							56	High	13	36	13	Mouse	FALSE	3 v 3	-0.629455	0.292786	3 v 3	1.90844	0.0117368	0.0559689	14.0742	14.1092	13.3673	13.6876	13.6253	12.3494	10.5507	10.4707	11.4744	12.9058	12.9659	12.3494	17248.5	17672.4	10567.2	13193.9	12636.7	5218.5	1500	1419
F8WJE3, Q8BQR4	F8WJE3, Q8BQR4	Q8BQR4	F8WJE3	Q8BQR4	Kansl2	KAT8 regulatory NSL complex subunit 2 (NSL complex protein NSL2) (Non-specific lethal 2 homolog)	reviewed	4	TRUE							2	High	1	1	1	Mouse	FALSE	3 v 3	-0.629426	0.0908461	3 v 3	1.90608	0.0319766	0.0559689	6.2211	6.39575	5.73064	5.80735	5.53916	5.1127	2.70044	2.76553	3.83794	5.0268	4.88264	5.1127	74.6	84.2	53.1	56	46.5	34.6	6.5	6.8
A0A087WQ40, Q3U422, Q8BK30	Q3U422	Q3U422	Q3U422	Q3U422	Ndufv3	NADH dehydrogenase [ubiquinone] flavoprotein 3, mitochondrial (Complex I-9kD) (NADH-ubiquinone oxidoreductase 9 kDa subunit)	unreviewed	2	TRUE							21	High	8	9	8	Mouse	FALSE	3 v 3	-0.629382	0.0825453	3 v 3	1.90857	0.020352	0.0559689	11.6367	11.8946	11.1604	10.9666	11.0804	10.7566	8.11322	8.25597	9.26749	10.1848	10.421	10.7566	3184.2	3807.5	2288.9	2001.1	2165.4	1730.1	276.9	305.7
Q9D819	Q9D819	Q9D819	Q9D819	Q9D819	Ppa1	Inorganic pyrophosphatase (EC 3.6.1.1) (Pyrophosphate phospho-hydrolase) (PPase)	reviewed	3	TRUE							35	High	10	13	10	Mouse	FALSE	3 v 3	-0.628998	0.0234531	3 v 3	1.909	0.0894469	0.0972248	12.5564	12.8533	12.9962	12.2968	12.0781	12.144	9.03287	9.21456	11.1032	11.515	11.4187	12.144	6023.6	7399.7	8170.5	5031.6	4323.8	4525.9	523.8	594.1
Q91XV3	Q91XV3	Q91XV3	Q91XV3	Q91XV3	Basp1	Brain acid soluble protein 1 (22 kDa neuronal tissue-enriched acidic protein) (Neuronal axonal membrane protein NAP-22)	reviewed	5	TRUE							49	High	8	11	8	Mouse	FALSE	3 v 3	-0.628946	0.00929757	3 v 3	1.90899	0.0770059	0.085422	12.8887	12.9913	13.1315	12.3743	12.3465	12.4039	9.36523	9.35271	11.2385	11.5925	11.687	12.4039	7583.8	8142.9	8973.7	5309.4	5207.8	5419.3	659.5	653.8
A0A494BA05, Q61823	Q61823	Q61823	Q61823	Q61823	Pdcd4	Programmed cell death protein 4 (Protein MA-3) (Topoisomerase-inhibitor suppressed protein)	reviewed	5	TRUE							11	High	6	6	6	Mouse	FALSE	3 v 3	-0.62891	0.0200033	3 v 3	1.90899	0.0602418	0.0706968	9.84753	10.2032	9.88615	9.53158	9.40408	9.11452	6.32373	6.56529	7.99322	8.74987	8.74483	9.11452	921.3	1178.9	946.3	740.1	677.5	554.3	80.1	94.7
A0A1L1SSJ7, P23780	P23780	P23780	P23780	P23780	Glb1	Beta-galactosidase (EC 3.2.1.23) (Acid beta-galactosidase) (Lactase)	reviewed	5	TRUE						P23780	22	High	14	23	13	Mouse	FALSE	3 v 3	-0.628363	0.235709	3 v 3	1.90958	0.158545	0.164055	12.4652	12.378	13.4273	11.8509	11.8094	12.7251	8.94163	8.73944	11.5343	11.069	11.15	12.7251	5654.5	5322.8	11015.6	3693.7	3589.1	6770.6	491.7	427.4
D3Z2V1, D3Z4U8, D6RCG5, Q91VU6	Q91VU6	Q91VU6	Q91VU6	Q91VU6	Dcaf11	DDB1- and CUL4-associated factor 11 (WD repeat-containing protein 23)	reviewed	3	TRUE							5	High	3	3	3	Mouse	FALSE	3 v 3	-0.626462	0.149177	3 v 3	1.91231	0.108346	0.11495	6.00899	6.91886	6.78921	6.03342	6.03342	5.77083	2.48543	3.27798	4.89724	5.25172	5.37504	5.77083	64.4	121	110.6	65.5	65.5	54.6	5.6	9.7
D3Z6P4, E9Q0N0, E9Q3I4, E9Q3I5, E9Q3I8, E9Q3I9, ENSEMBL:ENSBTAP00000001528, Q6NZJ5, Q9Z0R4	E9Q0N0, Q9Z0R4	Q9Z0R4	E9Q0N0	Q9Z0R4	Itsn1	Intersectin-1 (EH and SH3 domains protein 1)	reviewed	5	TRUE							2	High	3	3	2	Mouse	FALSE	3 v 3	-0.626159	0.136609	3 v 3	1.91203	0.132426	0.138331	8.97728	9.17143	9.86666	8.46475	8.60659	9.06555	5.45286	5.53294	7.97384	7.68299	7.9472	9.06555	504	576.6	933.6	353.3	389.8	535.8	43.8	46.3
A0A0U1RPD8, Q8K284	A0A0U1RPD8, Q8K284	Q8K284	Q8K284	Q8K284	Gtf3c1	General transcription factor 3C polypeptide 1 (TF3C-alpha) (TFIIIC box B-binding subunit) (Transcription factor IIIC 220 kDa subunit) (TFIIIC 220 kDa subunit) (TFIIIC220) (Transcription factor IIIC subunit alpha)	reviewed	4	TRUE							1	High	2	2	2	Mouse	FALSE	3 v 3	-0.625799	0.0810041	3 v 3	1.91207	0.0189163	0.0559689	9.53489	9.76105	9.10748	8.80703	8.84862	8.87036	6.01123	6.12309	7.21432	8.02514	8.18933	8.87036	741.8	867.7	551.6	447.9	461	468	64.5	69.7
A0A338P7C0, A0A338P7F1, O09061	A0A338P7C0, O09061	O09061	O09061	O09061	Psmb1	Proteasome subunit beta type-1 (Macropain subunit C5) (Multicatalytic endopeptidase complex subunit C5) (Proteasome component C5) (Proteasome gamma chain)	reviewed	5	TRUE							35	High	9	15	9	Mouse	FALSE	3 v 3	-0.625226	0.211503	3 v 3	1.91265	0.0137951	0.0559689	12.3757	12.3393	11.6045	11.6489	11.9513	10.8437	8.85237	8.70079	9.71149	10.867	11.2919	10.8437	5314.6	5182	3113.9	3211.2	3960	1837.7	462.2	416.1
A0A087WP98, A0A087WPN6, A0A087WQN2, P26350	P26350	P26350	P26350	P26350	Ptma	Prothymosin alpha [Cleaved into: Prothymosin alpha, N-terminally processed; Thymosin alpha]	reviewed	5	TRUE							37	High	4	12	4	Mouse	FALSE	3 v 3	-0.624759	0.166121	3 v 3	1.91325	0.00687818	0.0559689	12.62	12.8895	11.8697	11.6481	12.1295	11.7273	9.09645	9.25077	9.97671	10.8664	11.47	11.7273	6295.1	7587.9	3742.2	3209.5	4480.6	3390.5	547.4	609.2
Q8BIF9	Q8BIF9	Q8BIF9	Q8BIF9	Q8BIF9	Znf787	Zinc finger protein 787	reviewed	3	TRUE							4	High	1	1	1	Mouse	FALSE	3 v 3	-0.62233	0.0184271	3 v 3	1.91505	0.0308298	0.0559689	9.0561	9.1004	8.73708	8.53138	8.13545	8.35975	5.53294	5.46271	6.84423	7.74953	7.47573	8.35975	532.3	548.9	426.7	370	281.2	328.5	46.3	44.1
D3Z1G7, Q9D273	D3Z1G7, Q9D273	Q9D273	D3Z1G7	Q9D273	Mmab	Corrinoid adenosyltransferase MMAB (EC 2.5.1.-) (ATP:co(I)rrinoid adenosyltransferase MMAB) (Methylmalonic aciduria type B homolog)	reviewed	4	TRUE							8	High	2	2	2	Mouse	FALSE	3 v 3	-0.621636	0.0273081	3 v 3	1.91661	0.0319665	0.0559689	8.20848	8.20653	7.85736	7.43962	7.52904	7.43879	4.6837	4.56682	5.96578	6.65821	6.86913	7.43879	295.8	295.4	231.9	173.6	184.7	173.5	25.7	23.7
P07339	P07339	P07339	P07339	P07339	CTSD	Cathepsin D (EC 3.4.23.5) [Cleaved into: Cathepsin D light chain; Cathepsin D heavy chain]	reviewed	5	TRUE							10	High	3	22	1		TRUE	3 v 3	-0.620333	0.339103	3 v 3	1.92211	0.175298	0.180483	7.12619	6.73335	8.09803	7.49346	6.1819	6.42122	3.59694	3.08746	6.20555	6.71149	5.52356	6.42122	139.7	106.4	274	180.2	72.6	85.7	12.1	8.5
Q80TF6	Q80TF6	Q80TF6	Q80TF6	Q80TF6	Stard9	StAR-related lipid transfer protein 9 (Kinesin-like protein Kif16a) (START domain-containing protein 9) (StARD9)	reviewed	4	TRUE							1	High	3	3	2	Mouse	FALSE	3 v 3	-0.618182	0.511551	3 v 3	1.91961	0.186796	0.191722	9.72792	9.81618	9.81938	7.68089	9.50601	10.322	6.20359	6.17792	7.92659	6.89845	8.84643	10.322	848	901.5	903.5	205.2	727.1	1280.1	73.7	72.4
P99026	P99026	P99026	P99026	P99026	Psmb4	Proteasome subunit beta type-4 (Low molecular mass protein 3) (Macropain beta chain) (Multicatalytic endopeptidase complex beta chain) (Proteasome beta chain) (Proteasome chain 3)	reviewed	5	TRUE							32	High	6	13	6	Mouse	FALSE	3 v 3	-0.618055	0.286052	3 v 3	1.91991	0.0106179	0.0559689	12.2704	12.3947	11.5618	11.9575	11.7781	10.6371	8.74685	8.75589	9.66888	11.1757	11.1186	10.6371	4940.5	5384.7	3023	3977.2	3512	1592.5	429.6	432.3
A0A338P7D7, B7ZMS4, Q9CWH6, Q9Z2U0	Q9Z2U0	Q9Z2U0	Q9Z2U0	Q9Z2U0	Psma7	Proteasome subunit alpha type-7 (Proteasome subunit RC6-1)	reviewed	5	TRUE							45	High	13	24	13	Mouse	FALSE	3 v 3	-0.615482	0.206681	3 v 3	1.92241	0.0241804	0.0559689	13.6612	13.7246	13.0496	13.1897	13.2009	12.1983	10.1378	10.086	11.1567	12.4079	12.5415	12.1983	12954.5	13536.6	8478.5	9343.1	9416.3	4699.4	1126.6	1086.9
Q9DBT3	Q9DBT3	Q9DBT3	Q9DBT3	Q9DBT3	Ccdc97	Coiled-coil domain-containing protein 97	reviewed	2	TRUE							3	High	1	1	1	Mouse	FALSE	3 v 3	-0.615294	0.156982	3 v 3	1.92218	0.00954377	0.0559689	10.1153	10.1618	9.26679	9.35557	9.35315	8.98925	6.59246	6.52356	7.37417	8.57365	8.69384	8.98925	1109.2	1145.5	616	655.1	654	508.2	96.5	92
A0A2I3BQB7, Q3UCV8	Q3UCV8	Q3UCV8	Q3UCV8	Q3UCV8	Otulin	Ubiquitin thioesterase otulin (EC 3.4.19.12) (Deubiquitinating enzyme otulin) (OTU domain-containing deubiquitinase with linear linkage specificity) (Ubiquitin thioesterase Gumby)	reviewed	5	TRUE							4	High	2	2	2	Mouse	FALSE	3 v 3	-0.61526	0.100563	3 v 3	1.92264	0.014216	0.0559689	9.13827	9.27915	8.54844	8.50541	8.32418	8.29048	5.61471	5.64097	6.65535	7.72383	7.66463	8.29048	563.5	621.3	374.4	363.4	320.5	313.1	49	49.9
A0A0G2JEG1, D3Z4B0, D6RE22, E9Q6E5, F6RDI8, F6TN80, Q3UIX4	E9Q6E5, F6RDI8, Q3UIX4	E9Q6E5	F6RDI8	E9Q6E5	Srsf11	Serine and arginine-rich splicing factor 11	unreviewed	2	TRUE							9	High	5	6	5	Mouse	FALSE	3 v 3	-0.614943	0.0320787	3 v 3	1.92328	0.0310692	0.0559689	9.22448	9.18165	8.80896	8.53411	8.46025	8.37591	5.70044	5.54226	6.91648	7.75221	7.8009	8.37591	598.2	580.7	448.5	370.7	352.2	332.2	52	46.6
A0A0U1RP06, P51612	A0A0U1RP06, P51612	P51612	A0A0U1RP06	P51612	Xpc	DNA repair protein complementing XP-C cells homolog (Xeroderma pigmentosum group C-complementing protein homolog) (p125)	reviewed	5	TRUE							2	High	1	1	1	Mouse	FALSE	3 v 3	-0.614289	0.219112	3 v 3	1.92278	0.00596182	0.0559689	8.38543	8.00113	7.19673	7.2317	7.35491	7.15381	4.86295	4.36457	5.30378	6.44956	6.69627	7.15381	334.4	256.2	146.7	150.3	163.7	142.4	29.1	20.6
A0A0R4J0I1, E9Q499, F2Z405, G3X8T9, P07759, P29621, Q03734, Q5I2A0, Q80X76, Q91WP6	A0A0R4J0I1	A0A0R4J0I1	A0A0R4J0I1	A0A0R4J0I1	Serpina3k	Serine (or cysteine) peptidase inhibitor, clade A, member 3K	unreviewed	1	TRUE							30	High	8	11	8	Mouse	FALSE	3 v 3	-0.61326	0.0127456	3 v 3	1.92473	0.0772084	0.0856274	11.8981	11.7773	12.0318	11.2727	11.2862	11.3085	8.3746	8.13853	10.1388	10.4909	10.6268	11.3085	3816.6	3510	4187.3	2474.1	2497.4	2536.2	331.9	281.8
P62315	P62315	P62315	P62315	P62315	Snrpd1	Small nuclear ribonucleoprotein Sm D1 (Sm-D1) (Sm-D autoantigen) (snRNP core protein D1)	reviewed	5	TRUE							11	High	2	2	2	Mouse	FALSE	3 v 3	-0.613249	0.114497	3 v 3	1.92409	0.0228135	0.0559689	8.78267	8.79149	8.09645	7.99661	7.57969	8.25456	5.25927	5.15381	6.20359	7.21432	6.92006	8.25456	440.4	443.1	273.7	255.4	191.3	305.4	38.3	35.6
Q11136	Q11136	Q11136	Q11136	Q11136	Pepd	Xaa-Pro dipeptidase (X-Pro dipeptidase) (EC 3.4.13.9) (Imidodipeptidase) (Peptidase 4) (Peptidase D) (Proline dipeptidase) (Prolidase)	reviewed	4	TRUE							8	High	4	4	4	Mouse	FALSE	3 v 3	-0.612973	0.00176598	3 v 3	1.92493	0.0533003	0.0652355	10.8401	11.0011	10.824	10.3082	10.312	10.2062	7.31651	7.36282	8.93103	9.5265	9.65249	10.2062	1833.2	2049.6	1812.8	1267.9	1271.2	1181.3	159.4	164.6
Q5U3K5	Q5U3K5	Q5U3K5	Q5U3K5	Q5U3K5	Rabl6	Rab-like protein 6 (GTP-binding protein Parf) (Rab-like protein 1) (RBEL1)	reviewed	3	TRUE							9	High	4	4	4	Mouse	FALSE	3 v 3	-0.611462	0.12105	3 v 3	1.92683	0.0311057	0.0559689	6.88996	7.5345	6.69905	6.7046	6.33092	6.25361	3.36457	3.89724	4.80735	5.92362	5.67243	6.25361	118.6	185.4	103.9	104.3	80.5	76.3	10.3	14.9
Q9CRB2	Q9CRB2	Q9CRB2	Q9CRB2	Q9CRB2	Nhp2	H/ACA ribonucleoprotein complex subunit 2 (Nucleolar protein family A member 2) (snoRNP protein NHP2)	reviewed	4	TRUE							25	High	3	3	3	Mouse	FALSE	3 v 3	-0.609488	0.121535	3 v 3	1.92837	0.0130052	0.0559689	10.0938	9.88585	9.25668	9.35821	9.03397	9.01569	6.56986	6.24793	7.3637	8.5763	8.3746	9.01569	1092.8	946.1	611.7	656.3	524.2	517.6	95	76
E9PZ69, P58021	P58021	P58021	P58021	P58021	Tm9sf2	Transmembrane 9 superfamily member 2	reviewed	3	TRUE							12	High	8	10	8	Mouse	FALSE	3 v 3	-0.60826	0.00586468	3 v 3	1.92966	0.0817623	0.0899913	10.2772	10.4133	10.5664	9.96174	9.72775	9.74265	6.75355	6.77479	8.67349	9.17991	9.06824	9.74265	1240.9	1363.7	1516.4	997.2	847.9	856.7	107.9	109.5
A0A0A0MQL9, F8WGZ9, P11247	P11247	P11247	P11247	P11247	Mpo	Myeloperoxidase (MPO) (EC 1.11.2.2) [Cleaved into: Myeloperoxidase light chain; Myeloperoxidase heavy chain]	reviewed	5	TRUE						P11247	62	High	52	430	32	Mouse	FALSE	3 v 3	-0.606233	0.00982516	3 v 3	1.93169	0.036884	0.0568499	16.899	16.7309	16.5653	16.0992	16.0401	16.2372	13.3756	13.0923	14.6724	15.3174	15.3806	16.2372	122211	108767	96976.4	70203.2	67381.1	77249.5	10627.8	8733.1
A0A494B8Z5, E0CZ13, Q7TSG2	Q7TSG2	Q7TSG2	Q7TSG2	Q7TSG2	Ctdp1	RNA polymerase II subunit A C-terminal domain phosphatase (EC 3.1.3.16) (TFIIF-associating CTD phosphatase)	reviewed	5	TRUE							9	High	8	9	8	Mouse	FALSE	3 v 3	-0.604525	0.198764	3 v 3	1.93354	0.00560053	0.0559689	11.4015	11.7356	10.6544	10.6938	10.6521	10.6319	7.87774	8.09698	8.76122	9.91199	9.99266	10.6319	2705.2	3410	1611.7	1656.4	1609.2	1586.8	235.2	273.8
Q64433, Q9JI95	Q64433	Q64433	Q64433	Q64433	Hspe1	10 kDa heat shock protein, mitochondrial (Hsp10) (10 kDa chaperonin) (Chaperonin 10) (CPN10)	reviewed	3	TRUE							75	High	9	16	9	Mouse	FALSE	3 v 3	-0.603982	0.0277537	3 v 3	1.93401	0.0919841	0.0992643	12.6844	12.6663	13.0331	12.2509	12.12	12.201	9.16088	9.02763	11.1401	11.469	11.4606	12.201	6582.6	6500.5	8382.1	4873.9	4451.4	4708.4	572.4	521.9
B2RXC1	B2RXC1	B2RXC1	B2RXC1	B2RXC1	Trappc11	Trafficking protein particle complex subunit 11	reviewed	3	TRUE							8	High	8	8	8	Mouse	FALSE	3 v 3	-0.603975	0.333921	3 v 3	1.93408	0.197236	0.202017	10.1134	10.1111	11.5495	9.7705	10.0188	10.1728	6.58946	6.47249	9.6566	8.98868	9.35931	10.1728	1107.7	1106	2997.4	873.4	1037.4	1154.3	96.3	88.8
H3BJT2, H3BLB7, P47879	H3BLB7, P47879	P47879	H3BLB7	P47879	Igfbp4	Insulin-like growth factor-binding protein 4 (IBP-4) (IGF-binding protein 4) (IGFBP-4)	reviewed	5	TRUE							10	High	3	3	3	Mouse	FALSE	3 v 3	-0.602789	0.0771697	3 v 3	1.93526	0.0193852	0.0559689	8.94457	8.88234	8.37981	8.15381	8.11166	8.13289	5.41954	5.24413	6.48704	7.37156	7.45204	8.13289	492.7	471.9	333.1	284.8	276.6	280.7	42.8	37.9
Q9JIK5	Q9JIK5	Q9JIK5	Q9JIK5	Q9JIK5	Ddx21	Nucleolar RNA helicase 2 (EC 3.6.4.13) (DEAD box protein 21) (Gu-alpha) (Nucleolar RNA helicase Gu) (Nucleolar RNA helicase II) (RH II/Gu)	reviewed	5	TRUE							18	High	15	22	15	Mouse	FALSE	3 v 3	-0.602392	0.184214	3 v 3	1.93555	0.00538815	0.0559689	13.5091	13.6876	12.6893	12.7658	12.7583	12.5548	9.98556	10.049	10.7964	11.984	12.0989	12.5548	11658.3	13194	6604.9	6964.3	6928.2	6016.8	1013.8	1059.4
E9PV10, Q31125	Q31125	Q31125	Q31125	Q31125	Slc39a7	Zinc transporter SLC39A7 (Histidine-rich membrane protein Ke4) (Solute carrier family 39 member 7) (Zrt-, Irt-like protein 7) (ZIP7)	reviewed	5	TRUE							4	High	2	3	2	Mouse	FALSE	3 v 3	-0.601598	0.0590176	3 v 3	1.93617	0.108843	0.115428	10.441	10.2248	10.8316	10.0573	9.78562	9.84972	6.91767	6.58646	8.9387	9.27543	9.12619	9.84972	1390.1	1196.7	1822.4	1065.5	882.6	922.7	120.9	96.1
A0A6I8MWV7, Q3TIW9, Q8BTJ4	Q8BTJ4	Q8BTJ4	Q8BTJ4	Q8BTJ4	Enpp4	Bis(5'-adenosyl)-triphosphatase enpp4 (EC 3.6.1.29) (AP3A hydrolase) (AP3Aase) (Ectonucleotide pyrophosphatase/phosphodiesterase family member 4) (E-NPP 4) (NPP-4)	reviewed	5	TRUE							9	High	4	5	4	Mouse	FALSE	3 v 3	-0.601556	0.0949384	3 v 3	1.93556	0.114518	0.121005	8.75255	8.42836	9.14822	8.2555	8.08905	8.17991	5.22882	4.79181	7.2555	7.4733	7.42962	8.17991	431.3	344.5	567.4	305.6	272.3	290	37.5	27.7
A0A0R4J165, A0A338P6W1, D3YZU8, P97868	A0A338P6W1, P97868	P97868	P97868	P97868	Rbbp6	E3 ubiquitin-protein ligase RBBP6 (EC 2.3.2.27) (Proliferation potential-related protein) (Protein P2P-R) (RING-type E3 ubiquitin transferase RBBP6) (Retinoblastoma-binding protein 6) (p53-associated cellular protein of testis)	reviewed	5	TRUE							7	High	14	15	14	Mouse	FALSE	3 v 3	-0.60134	0.0681054	3 v 3	1.93668	0.0214515	0.0559689	11.2753	11.2819	10.7096	10.6527	10.4691	10.341	7.75154	7.64313	8.81666	9.87083	9.80961	10.341	2478.6	2489.9	1674.6	1609.8	1417.5	1297	215.5	199.9
E9PUY9, E9PVM6, E9PY42, E9PYA9, E9PYC6, E9Q7A8, E9Q858, Q3TCD4, Q78JN3, Q9WUR2	E9PUY9, E9PVM6, E9PYA9, E9PYC6, E9Q858, Q3TCD4, Q9WUR2	Q9WUR2	Q9WUR2	Q9WUR2	Eci2	Enoyl-CoA delta isomerase 2 (EC 5.3.3.8) (Delta(3),delta(2)-enoyl-CoA isomerase) (D3,D2-enoyl-CoA isomerase) (Dodecenoyl-CoA isomerase) (Peroxisomal 3,2-trans-enoyl-CoA isomerase) (pECI)	reviewed	5	TRUE							10	High	4	4	4	Mouse	FALSE	3 v 3	-0.600444	0.0119445	3 v 3	1.93717	0.046219	0.0605314	10.6616	10.6016	10.5306	9.84737	9.98584	10.1592	7.13853	6.96347	8.63771	9.06555	9.32643	10.1592	1619.8	1553.8	1479.2	921.2	1014	1143.5	140.9	124.8
A0A338P6D9, Q8CHW4	Q8CHW4	Q8CHW4	Q8CHW4	Q8CHW4	Eif2b5	Translation initiation factor eIF-2B subunit epsilon (eIF-2B GDP-GTP exchange factor subunit epsilon)	reviewed	5	TRUE							6	High	6	6	6	Mouse	FALSE	3 v 3	-0.600439	0.0263791	3 v 3	1.93733	0.0264295	0.0559689	8.87314	8.83731	8.45204	8.26772	7.95594	8.1375	5.3505	5.19771	6.55919	7.48543	7.29646	8.1375	468.9	457.4	350.2	308.2	248.3	281.6	40.8	36.7
E9Q2S9, Q9CR29	E9Q2S9, Q9CR29	Q9CR29	E9Q2S9	Q9CR29	Ccdc43	Coiled-coil domain-containing protein 43	reviewed	2	TRUE							7	High	2	2	2	Mouse	FALSE	3 v 3	-0.596939	0.00122837	3 v 3	1.94062	0.0487139	0.0620135	9.36632	9.51037	9.34895	8.74416	8.848	8.84266	5.84298	5.87283	7.45615	7.96232	8.18884	8.84266	660	729.3	652.1	428.8	460.8	459.1	57.4	58.6
Q6NXL1	Q6NXL1	Q6NXL1	Q6NXL1	Q6NXL1	Sec24d	Sec24 related gene family, member D (S. cerevisiae)	unreviewed	3	TRUE							3	High	3	3	3	Mouse	FALSE	3 v 3	-0.596687	0.0170783	3 v 3	1.94112	0.0485851	0.0619438	9.14211	9.01207	8.9847	8.58909	8.24127	8.51846	5.61765	5.37504	7.0917	7.80735	7.58195	8.51846	565	516.3	506.6	385.1	302.6	366.7	49.1	41.5
Q8K2C9	Q8K2C9	Q8K2C9	Q8K2C9	Q8K2C9	Hacd3	Very-long-chain (3R)-3-hydroxyacyl-CoA dehydratase 3 (EC 4.2.1.134) (3-hydroxyacyl-CoA dehydratase 3) (HACD3) (Butyrate-induced protein 1) (B-ind1) (Protein-tyrosine phosphatase-like A domain-containing protein 1)	reviewed	5	TRUE							8	High	3	3	3	Mouse	FALSE	3 v 3	-0.595192	0.0160347	3 v 3	1.94212	0.0336048	0.0559784	9.10407	8.95623	8.74113	8.33851	8.24982	8.42752	5.58195	5.31832	6.848	7.55689	7.59021	8.42752	550.3	496.7	427.9	323.7	304.4	344.3	47.9	39.9
A0A2I3BPQ5, E9Q784	A0A2I3BPQ5, E9Q784	E9Q784	E9Q784	E9Q784	Zc3h13	Zinc finger CCCH domain-containing protein 13	reviewed	5	TRUE							3	High	6	6	6	Mouse	FALSE	3 v 3	-0.594456	0.119256	3 v 3	1.94347	0.0195181	0.0559689	10.5102	10.6947	9.90087	9.87437	9.9935	9.4545	6.98641	7.05637	8.00787	9.09249	9.33405	9.4545	1458.4	1657.4	956	938.6	1019.4	701.6	126.8	133.1
Q99JP4	Q99JP4	Q99JP4	Q99JP4	Q99JP4	Cdc26	Anaphase-promoting complex subunit CDC26 (Cell division cycle protein 26 homolog)	reviewed	3	TRUE							36	High	2	2	2	Mouse	FALSE	3 v 3	-0.593775	0.0371392	3 v 3	1.94413	0.0317573	0.0559689	6.37678	6.46107	5.98641	5.71149	5.87529	5.45615	2.848	2.82782	4.09592	4.93074	5.21723	5.45615	83.1	88.1	63.4	52.4	58.7	43.9	7.2	7.1
Q61830	Q61830	Q61830	Q61830	Q61830	Mrc1	Macrophage mannose receptor 1 (MMR) (CD antigen CD206)	reviewed	5	TRUE							19	High	29	40	29	Mouse	FALSE	3 v 3	-0.593204	0.280837	3 v 3	1.94474	0.162432	0.167936	13.4489	13.4108	14.5313	12.764	13.075	13.7724	9.92541	9.77215	12.6384	11.9822	12.4155	13.7724	11181.9	10890.7	23679.1	6955.8	8628.9	13993.2	972.4	874.4
A0A1W2P6H5, A0A1W2P6R8, Q3TC93	Q3TC93	Q3TC93	Q3TC93	Q3TC93	Hs1bp3	HCLS1-binding protein 3 (HS1-binding protein 3) (HSP1BP-3)	reviewed	4	TRUE							19	High	5	6	5	Mouse	FALSE	3 v 3	-0.592899	0.0326443	3 v 3	1.94453	0.0883942	0.0962619	9.23386	9.42249	9.69227	8.83731	8.77347	8.95913	5.71149	5.78398	7.79961	8.05528	8.11426	8.95913	602.1	686.2	827.3	457.4	437.6	497.7	52.4	55.1
A0A1B0GS70, Q9R1P4	Q9R1P4	Q9R1P4	Q9R1P4	Q9R1P4	Psma1	Proteasome subunit alpha type-1 (Macropain subunit C2) (Multicatalytic endopeptidase complex subunit C2) (Proteasome component C2) (Proteasome nu chain)	reviewed	5	TRUE							50	High	14	29	14	Mouse	FALSE	3 v 3	-0.59124	0.142311	3 v 3	1.94668	0.0326587	0.0559689	14.0881	14.168	13.5251	13.6226	13.5455	12.8394	10.5647	10.5293	11.6321	12.8408	12.8861	12.8394	17416.1	18407.2	11788.5	12612.8	11956.5	7328.9	1514.6	1477.9
Q80X80, Q8CAA2	Q80X80, Q8CAA2	Q80X80	Q80X80	Q80X80	C2cd2l	Phospholipid transfer protein C2CD2L (C2 domain-containing protein 2-like) (Transmembrane protein 24)	reviewed	5	TRUE							1	High	1	1	1	Mouse	FALSE	3 v 3	-0.590465	0.313581	3 v 3	1.94391	0.187352	0.192252	6.36807	6.39917	7.71287	6.51412	6.00675	6.18785	2.848	2.76553	5.82018	5.73064	5.34696	6.18785	82.6	84.4	209.8	91.4	64.3	72.9	7.2	6.8
A0A0G2JEY9, A0A1D5RLX6, E9PUP1	A0A0G2JEY9, A0A1D5RLX6, E9PUP1	E9PUP1	E9PUP1	E9PUP1	Syde2	Synapse defective 1, Rho GTPase, homolog 2 (C. elegans)	unreviewed	2	TRUE							2	Medium	2	2	2	Mouse	FALSE	3 v 3	-0.589777	0.265479	3 v 3	1.94699	0.164997	0.170445	6.93782	7.32912	8.24793	6.67243	7.2114	6.86171	3.41954	3.6893	6.35579	5.89239	6.55152	6.86171	122.6	160.8	304	102	148.2	116.3	10.7	12.9
Q8CGP7	Q8CGP7	Q8CGP7	Q8CGP7	Q8CGP7	H2ac15	Histone H2A type 1-K	reviewed	5	TRUE							52	High	10	75	1	Mouse	FALSE	3 v 3	-0.589692	0.380825	3 v 3	1.94832	0.0101562	0.0559689	11.999	11.7654	10.4325	10.6011	11.4569	10.3698	8.47533	8.1267	8.53955	9.81922	10.7975	10.3698	4093.1	3481.3	1382	1553.3	2811.1	1323.2	355.9	279.5
O35969	O35969	O35969	O35969	O35969	Gamt	Guanidinoacetate N-methyltransferase (EC 2.1.1.2)	reviewed	5	TRUE							6	Medium	1	1	1	Mouse	FALSE	3 v 3	-0.587827	0.00541817	3 v 3	1.94982	0.039552	0.057249	7.07361	6.94134	6.80993	6.32733	6.29278	6.44128	3.54844	3.30743	4.91648	5.54535	5.63517	6.44128	134.7	122.9	112.2	80.3	78.4	86.9	11.7	9.9
Q8BIL5	Q8BIL5	Q8BIL5	Q8BIL5	Q8BIL5	Hook1	Protein Hook homolog 1 (mHK1)	reviewed	5	TRUE							3	High	2	2	1	Mouse	FALSE	3 v 3	-0.58737	0.0912679	3 v 3	1.95192	0.0226611	0.0559689	7.64746	7.91049	7.18488	7.1467	7.04221	6.79181	4.12102	4.27053	5.29278	6.36457	6.3837	6.79181	200.5	240.6	145.5	141.7	131.8	110.8	17.4	19.3
Q9D964	Q9D964	Q9D964	Q9D964	Q9D964	Gatm	Glycine amidinotransferase, mitochondrial (EC 2.1.4.1) (L-arginine:glycine amidinotransferase) (Transamidinase)	reviewed	5	TRUE							32	High	14	21	14	Mouse	FALSE	3 v 3	-0.587186	0.0332549	3 v 3	1.95074	0.0624543	0.0724845	12.6425	12.6146	12.5751	12.2167	12.0356	11.8184	9.11894	8.97613	10.6822	11.4348	11.3762	11.8184	6394	6271.6	6102.3	4759.7	4198.4	3611.6	556	503.6
Q7TPV4	Q7TPV4	Q7TPV4	Q7TPV4	Q7TPV4	Mybbp1a	Myb-binding protein 1A (Myb-binding protein of 160 kDa)	reviewed	5	TRUE							15	High	21	31	20	Mouse	FALSE	3 v 3	-0.586853	0.141061	3 v 3	1.95112	0.0132872	0.0559689	12.749	12.9871	12.1114	12.1974	12.062	11.8275	9.22545	9.34851	10.2184	11.4156	11.4026	11.8275	6883.9	8119.3	4424.8	4696.6	4276	3634.5	598.6	651.9
Q9JLV1	Q9JLV1	Q9JLV1	Q9JLV1	Q9JLV1	Bag3	BAG family molecular chaperone regulator 3 (BAG-3) (Bcl-2-associated athanogene 3) (Bcl-2-binding protein Bis)	reviewed	5	TRUE							1	Medium	1	1	1	Mouse	FALSE	3 v 3	-0.586074	0.0232073	3 v 3	1.95098	0.0610579	0.0713666	7.83605	8.17393	8.05039	7.44377	7.39403	7.46434	4.3147	4.53605	6.15785	6.66249	6.73471	7.46434	228.5	288.8	265.1	174.1	168.2	176.6	19.9	23.2
Q61666	Q61666	Q61666	Q61666	Q61666	Hira	Protein HIRA (TUP1-like enhancer of split protein 1)	reviewed	5	TRUE							4	High	4	4	4	Mouse	FALSE	3 v 3	-0.585269	0.0323814	3 v 3	1.95319	0.0499642	0.0627394	8.71973	8.83826	8.53294	8.26397	8.24079	7.83036	5.19771	5.19771	6.63952	7.4822	7.58195	7.83036	421.6	457.7	370.4	307.4	302.5	227.6	36.7	36.7
A0A1B0GS58, A0A1B0GT04, Q9CQM9	Q9CQM9	Q9CQM9	Q9CQM9	Q9CQM9	Glrx3	Glutaredoxin-3 (PKC-interacting cousin of thioredoxin) (PICOT) (PKC-theta-interacting protein) (PKCq-interacting protein) (Thioredoxin-like protein 2)	reviewed	5	TRUE							36	High	12	26	12	Mouse	FALSE	3 v 3	-0.584681	0.0248228	3 v 3	1.95325	0.0318022	0.0559689	13.9329	13.8847	13.5393	13.1983	13.3133	13.0913	10.4095	10.246	11.6463	12.4165	12.6539	13.0913	15639.9	15125.1	11904.9	9399	10178.8	8726.9	1360.1	1214.4
P01008, P41361	P41361	P41361	P41361	P41361	SERPINC1	Antithrombin-III (ATIII) (Serpin C1)	reviewed	5	TRUE							13	High	7	7	5		TRUE	3 v 3	-0.584503	0.194102	3 v 3	1.9536	0.0270463	0.0559689	10.4639	10.2403	9.94383	9.25148	10.2508	9.39232	6.94017	6.6014	8.05094	8.46964	9.59134	9.39232	1412.4	1209.6	984.9	609.5	1218.4	672	122.8	97.1
Q14AX6	Q14AX6	Q14AX6	Q14AX6	Q14AX6	Cdk12	Cyclin-dependent kinase 12 (EC 2.7.11.22) (EC 2.7.11.23) (Cdc2-related kinase, arginine/serine-rich) (CrkRS) (Cell division cycle 2-related protein kinase 7) (CDC2-related protein kinase 7) (Cell division protein kinase 12)	reviewed	5	TRUE							2	High	3	4	3	Mouse	FALSE	3 v 3	-0.583595	0.115052	3 v 3	1.95445	0.0127601	0.0559689	9.61213	9.62826	8.92214	8.98385	8.74315	8.68475	6.08958	5.98868	7.02901	8.20212	8.08375	8.68475	782.6	791.4	485.1	506.3	428.5	411.5	68.1	63.5
Q99JT9	Q99JT9	Q99JT9	Q99JT9	Q99JT9	Adi1	Acireductone dioxygenase (Acireductone dioxygenase (Fe(2+)-requiring)) (ARD') (Fe-ARD) (EC 1.13.11.54) (Acireductone dioxygenase (Ni(2+)-requiring)) (ARD) (Ni-ARD) (EC 1.13.11.53) (Membrane-type 1 matrix metalloproteinase cytoplasmic tail-binding protein 1) (MTCBP-1)	reviewed	5	TRUE							5	High	1	1	1	Mouse	FALSE	3 v 3	-0.583302	0.120252	3 v 3	1.95365	0.106054	0.112761	7.54689	8.03782	8.35667	7.31741	7.16189	7.71218	4.0268	4.39917	6.46434	6.53605	6.50303	7.71218	187	262.8	327.8	159.5	143.2	209.7	16.3	21.1
D3Z1V4, D6RHS6, E9QLE5, P70296, Q8VIN1	P70296	P70296	P70296	P70296	Pebp1	Phosphatidylethanolamine-binding protein 1 (PEBP-1) (HCNPpp) [Cleaved into: Hippocampal cholinergic neurostimulating peptide (HCNP)]	reviewed	5	TRUE							55	High	7	19	7	Mouse	FALSE	3 v 3	-0.582269	0.0965624	3 v 3	1.95564	0.112203	0.118737	12.8882	13.0334	13.5936	12.318	12.7752	12.6751	9.36479	9.39468	11.7006	11.5362	12.1157	12.6751	7580.9	8383.6	12361.5	5106.2	7009.8	6540	659.3	673.1
E9PV44, O35143	E9PV44	E9PV44	E9PV44	E9PV44	Atp5if1	ATPase inhibitor, mitochondrial (ATP synthase F1 subunit epsilon)	unreviewed	2	TRUE							57	High	6	11	6	Mouse	FALSE	3 v 3	-0.581696	0.0131508	3 v 3	1.95629	0.0487151	0.0620135	11.4542	11.7086	11.4975	10.9586	10.944	11.0126	7.93074	8.06985	9.60455	10.1768	10.2846	11.0126	2805.9	3346.8	2891.3	1990.1	1970	2066	244	268.7
B1AX77, B1AX78, Q2TPA8	Q2TPA8	Q2TPA8	Q2TPA8	Q2TPA8	Hsdl2	Hydroxysteroid dehydrogenase-like protein 2 (EC 1.-.-.-)	reviewed	3	TRUE							14	High	8	11	8	Mouse	FALSE	3 v 3	-0.580359	0.00284991	3 v 3	1.95761	0.0448473	0.0597388	11.7632	11.7426	11.5735	11.165	11.1252	11.0481	8.23984	8.10381	9.68054	10.3832	10.4658	11.0481	3476	3426.6	3047.7	2296.1	2233.6	2117.4	302.3	275.1
D3Z7M5, Q9CPT5	D3Z7M5, Q9CPT5	Q9CPT5	Q9CPT5	Q9CPT5	Nop16	Nucleolar protein 16	reviewed	3	TRUE							15	High	3	3	3	Mouse	FALSE	3 v 3	-0.579503	0.118929	3 v 3	1.95867	0.0666645	0.0760145	7.40769	7.60585	7.62936	7.41701	6.64818	6.8392	3.88753	3.96347	5.73606	6.63517	5.98868	6.8392	169.8	194.8	198	170.9	100.3	114.5	14.8	15.6
D3Z494, G5E895, P45377, S4R2G9	D3Z494, G5E895	G5E895	D3Z494	G5E895	Akr1b10	Aldo-keto reductase family 1, member B10 (aldose reductase)	unreviewed	3	TRUE							29	High	10	13	4	Mouse	FALSE	3 v 3	-0.578621	0.140586	3 v 3	1.95931	0.102153	0.109129	10.5722	10.7069	11.1698	9.91886	10.0646	10.7296	7.04876	7.06824	9.27682	9.13699	9.40514	10.7296	1522.5	1671.5	2303.8	968	1070.9	1698	132.4	134.2
A0A087WQG9, A0A087WRA4, D0QMC3	D0QMC3	D0QMC3	D0QMC3	D0QMC3	Mndal	Myeloid cell nuclear differentiation antigen-like protein	reviewed	5	TRUE						D0QMC3	12	High	7	7	2	Mouse	FALSE	3 v 3	-0.577876	0.321302	3 v 3	1.95914	0.184587	0.189573	6.1375	6.1416	7.41363	6.42962	5.98413	5.54535	2.60881	2.51096	5.52042	5.64674	5.32553	5.54535	70.4	70.6	170.5	86.2	63.3	46.7	6.1	5.7
A0A140LIU0, F8WH78, Q9ER63	A0A140LIU0, F8WH78, Q9ER63	Q9ER63	Q9ER63	Q9ER63	Tnfrsf23	Tumor necrosis factor receptor superfamily member 23 (Decoy TRAIL receptor 1) (TNF receptor family member SOB) (TNF receptor homolog 1) (Tumor necrosis factor receptor p60 homolog 1)	reviewed	5	TRUE							11	High	2	2	2	Mouse	FALSE	3 v 3	-0.577627	0.193227	3 v 3	1.96078	0.00543882	0.0559689	9.73386	9.65195	8.77479	8.99746	8.76421	8.66605	6.20945	6.01346	6.88142	8.21578	8.10486	8.66605	851.5	804.5	438	511.1	434.8	406.2	74	64.6
Q61578	Q61578	Q61578	Q61578	Q61578	Fdxr	NADPH:adrenodoxin oxidoreductase, mitochondrial (AR) (Adrenodoxin reductase) (EC 1.18.1.6) (Ferredoxin--NADP(+) reductase) (Ferredoxin reductase)	reviewed	4	TRUE							7	High	4	5	4	Mouse	FALSE	3 v 3	-0.576105	0.00690187	3 v 3	1.96171	0.0562883	0.0674773	9.66569	9.43942	9.54632	9.09011	8.80896	9.02403	6.1416	5.80219	7.6532	8.30834	8.14975	9.02403	812.2	694.3	747.7	545	448.5	520.6	70.6	55.8
B7FAU7, Q3TKX1, Q9R1Q9	Q9R1Q9	Q9R1Q9	Q9R1Q9	Q9R1Q9	Atp6ap1	V-type proton ATPase subunit S1 (V-ATPase subunit S1) (Protein C7-1) (V-ATPase Ac45 subunit) (V-ATPase S1 accessory protein) (Vacuolar proton pump subunit S1)	reviewed	5	TRUE							8	High	5	5	4	Mouse	FALSE	3 v 3	-0.57576	0.249394	3 v 3	1.96176	0.146623	0.152388	10.3884	10.3426	11.227	10.4777	10.2992	9.45389	6.86542	6.7046	9.33405	9.69575	9.6397	9.45389	1340.4	1298.5	2396.9	1425.9	1260	701.3	116.6	104.3
A0A0N4SVS6, P53996	A0A0N4SVS6, P53996	P53996	A0A0N4SVS6	P53996	Cnbp	CCHC-type zinc finger nucleic acid binding protein (Cellular nucleic acid-binding protein) (CNBP) (Zinc finger protein 9)	reviewed	5	TRUE							30	High	5	8	5	Mouse	FALSE	3 v 3	-0.574693	0.0798981	3 v 3	1.96311	0.024438	0.0559689	11.5984	11.7443	11.2437	10.5949	11.2434	11.0241	8.07521	8.10591	9.35072	9.81314	10.5839	11.0241	3100.7	3430.8	2424.9	1546.6	2424.3	2082.5	269.7	275.5
P04443, P04444	P04443, P04444	P04444	P04444	P04444	Hbb-bh1	Hemoglobin subunit beta-H1 (Beta-H1-globin) (Hemoglobin beta-H1 chain) (Protein Z)	reviewed	5	TRUE							7	Medium	1	2	1	Mouse	FALSE	3 v 3	-0.573992	0.401846	3 v 3	1.95935	0.181122	0.186247	6.17193	5.73335	7.11686	5.30378	5.31832	6.67807	2.65535	2.10434	5.22497	4.52356	4.66107	6.67807	72.1	53.2	138.8	39.5	39.9	102.4	6.3	4.3
Q5NCR5, Q60857	Q5NCR5, Q60857	Q60857	Q60857	Q60857	Slc6a4	Sodium-dependent serotonin transporter (SERT) (5HT transporter) (5HTT) (Solute carrier family 6 member 4)	reviewed	5	TRUE							2	Medium	1	1	1	Mouse	FALSE	3 v 3	-0.573445	0.180797	3 v 3	1.96482	0.063944	0.0736825	8.20799	8.73098	8.32508	8.24079	8.0268	7.27612	4.6837	5.0917	6.43296	7.45861	7.36807	7.27612	295.7	424.9	320.7	302.5	260.8	155	25.7	34.1
A0A1Y7VJ32, Q9EQ20	Q9EQ20	Q9EQ20	Q9EQ20	Q9EQ20	Aldh6a1	Methylmalonate-semialdehyde/malonate-semialdehyde dehydrogenase [acylating], mitochondrial (MMSDH) (EC 1.2.1.27) (Aldehyde dehydrogenase family 6 member A1) (Malonate-semialdehyde dehydrogenase [acylating])	reviewed	5	TRUE							31	High	16	19	16	Mouse	FALSE	3 v 3	-0.572218	0.204262	3 v 3	1.96567	0.131412	0.137301	12.4515	12.3091	13.2144	11.8702	11.802	12.5862	8.92807	8.67066	11.3214	11.0883	11.1426	12.5862	5601.1	5074.8	9504.5	3743.5	3570.7	6149.3	487.1	407.5
A0A1B0GRG8, A0A338P684, A0A338P797, P48758, Q8K354	P48758	P48758	P48758	P48758	Cbr1	Carbonyl reductase [NADPH] 1 (EC 1.1.1.184) (15-hydroxyprostaglandin dehydrogenase [NADP(+)]) (EC 1.1.1.196, EC 1.1.1.197) (20-beta-hydroxysteroid dehydrogenase) (Alcohol dehydrogenase [NAD(P)+] CBR1) (EC 1.1.1.71) (NADPH-dependent carbonyl reductase 1) (Prostaglandin 9-ketoreductase) (PG-9-KR) (Prostaglandin-E(2) 9-reductase) (EC 1.1.1.189)	reviewed	5	TRUE							21	High	6	6	6	Mouse	FALSE	3 v 3	-0.572129	0.0198929	3 v 3	1.96584	0.0687005	0.077762	10.8091	10.8186	10.9838	10.444	10.0799	10.3712	7.2854	7.17991	9.09091	9.66213	9.42038	10.3712	1794.2	1806	2025.1	1393	1082.3	1324.5	156	145
Q99MR8	Q99MR8	Q99MR8	Q99MR8	Q99MR8	Mccc1	Methylcrotonoyl-CoA carboxylase subunit alpha, mitochondrial (MCCase subunit alpha) (EC 6.4.1.4) (3-methylcrotonyl-CoA carboxylase 1) (3-methylcrotonyl-CoA carboxylase biotin-containing subunit) (3-methylcrotonyl-CoA:carbon dioxide ligase subunit alpha)	reviewed	5	TRUE							2	High	2	2	1	Mouse	FALSE	3 v 3	-0.571145	0.0752511	3 v 3	1.96527	0.06016	0.0706524	7.11686	6.46434	6.7252	6.39917	5.97269	6.2211	3.59694	2.82782	4.83289	5.61765	5.3147	6.2211	138.8	88.3	105.8	84.4	62.8	74.6	12.1	7.1
Q80YR4	Q80YR4	Q80YR4	Q80YR4	Q80YR4	Znf598	E3 ubiquitin-protein ligase ZNF598 (EC 2.3.2.27) (Zinc finger protein 598)	reviewed	5	TRUE							5	High	3	3	3	Mouse	FALSE	3 v 3	-0.56968	0.182449	3 v 3	1.96778	0.00653946	0.0559689	9.22954	9.36829	8.43338	8.59208	8.43546	8.29462	5.70598	5.73064	6.54071	7.80993	7.7761	8.29462	600.3	660.9	345.7	385.9	346.2	314	52.2	53.1
O35737, Q8C2Q7	O35737, Q8C2Q7	O35737	Q8C2Q7	O35737	Hnrnph1	Heterogeneous nuclear ribonucleoprotein H (hnRNP H) [Cleaved into: Heterogeneous nuclear ribonucleoprotein H, N-terminally processed]	reviewed	4	TRUE							29	High	10	33	3	Mouse	FALSE	3 v 3	-0.569577	0.217146	3 v 3	1.96838	0.0707769	0.0796563	11.5944	11.665	11.6718	11.6093	11.1128	10.5003	8.07093	8.02625	9.7789	10.8275	10.4534	10.5003	3092.1	3247.2	3262.6	3124.3	2214.5	1448.5	268.9	260.7
D3Z7W0, Q9D7P6	Q9D7P6	Q9D7P6	Q9D7P6	Q9D7P6	Iscu	Iron-sulfur cluster assembly enzyme ISCU (NifU-like N-terminal domain-containing protein) (NifU-like protein)	reviewed	5	TRUE							10	High	2	2	2	Mouse	FALSE	3 v 3	-0.567724	0.00516959	3 v 3	1.96903	0.0459508	0.0604195	8.80768	8.59096	8.58158	8.09645	8.01067	8.16993	5.2854	4.9542	6.6893	7.3147	7.35138	8.16993	448.1	385.6	383.1	273.7	257.9	288	39	31
J3QP71, K3W4Q8, P18572	J3QP71, K3W4Q8, P18572	P18572	K3W4Q8	P18572	Bsg	Basigin (Basic immunoglobulin superfamily) (HT7 antigen) (Membrane glycoprotein gp42) (CD antigen CD147)	reviewed	5	TRUE							13	High	4	5	4	Mouse	FALSE	3 v 3	-0.567599	0.0214419	3 v 3	1.97039	0.0330056	0.0559689	10.4016	10.4276	10.0786	9.74433	9.82496	9.63572	6.87774	6.78921	8.18587	8.96261	9.16566	9.63572	1352.7	1377.3	1081.3	857.7	907	795.5	117.6	110.6
P29416	P29416	P29416	P29416	P29416	Hexa	Beta-hexosaminidase subunit alpha (EC 3.2.1.52) (Beta-N-acetylhexosaminidase subunit alpha) (Hexosaminidase subunit A) (N-acetyl-beta-glucosaminidase subunit alpha)	reviewed	5	TRUE							29	High	15	30	15	Mouse	FALSE	3 v 3	-0.567596	0.0581198	3 v 3	1.97031	0.0798795	0.0882334	12.822	12.6697	13.0628	12.0416	12.1993	12.6108	9.29852	9.03122	11.1698	11.2598	11.5399	12.6108	7241.2	6515.7	8556.3	4215.9	4702.8	6254.9	629.7	523.2
A0A0U1RP32, A0A0U1RP98, A0A0U1RPG5, A0A0U1RPK4, A0A0U1RPL8, P10852	P10852	P10852	P10852	P10852	Slc3a2	Amino acid transporter heavy chain SLC3A2 (4F2 cell-surface antigen heavy chain) (4F2hc) (Solute carrier family 3 member 2) (CD antigen CD98)	reviewed	5	TRUE							20	High	11	13	11	Mouse	FALSE	3 v 3	-0.567474	0.143486	3 v 3	1.9704	0.0939256	0.101061	12.2916	12.0122	12.5829	11.5925	11.3764	12.2155	8.76818	8.37374	10.69	10.8107	10.717	12.2155	5013.5	4130.8	6135.4	3088	2658.5	4755.8	436	331.7
Q8BTI8	Q8BTI8	Q8BTI8	Q8BTI8	Q8BTI8	Srrm2	Serine/arginine repetitive matrix protein 2	reviewed	4	TRUE							7	High	16	20	13	Mouse	FALSE	3 v 3	-0.566965	0.105837	3 v 3	1.971	0.0169927	0.0559689	13.5049	13.5626	12.8835	12.8715	12.804	12.5746	9.98142	9.92392	10.9905	12.0897	12.1446	12.5746	11625	12098.9	7556.4	7494.1	7151.4	6099.9	1010.9	971.4
A0A0G2JDC3, Q3UTZ3	Q3UTZ3	Q3UTZ3	Q3UTZ3	Q3UTZ3	Trappc14	Trafficking protein particle complex subunit 14 (Microtubule-associated protein 11)	reviewed	3	TRUE							6	High	4	4	4	Mouse	FALSE	3 v 3	-0.566527	0.0384174	3 v 3	1.97156	0.0290946	0.0559689	10.0688	10.0917	9.66249	9.44667	9.43045	9.24627	6.54535	6.45286	7.76951	8.66498	8.77116	9.24627	1074	1091.2	810.4	697.8	690	607.3	93.4	87.6
A0A1W2P7X0, E9QMV2, Q4KML4	A0A1W2P7X0, E9QMV2, Q4KML4	Q4KML4	A0A1W2P7X0	Q4KML4	Abracl	Costars family protein ABRACL (ABRA C-terminal-like protein)	reviewed	2	TRUE							27	High	2	5	2	Mouse	FALSE	3 v 3	-0.566513	0.00559734	3 v 3	1.97212	0.0454893	0.0601332	8.12825	7.90207	7.88448	7.47168	7.2817	7.46189	4.60288	4.26303	5.99095	6.6893	6.62205	7.46189	279.8	239.2	236.3	177.5	155.6	176.3	24.3	19.2
A0A0J9YTZ7, D3Z3I9, E9Q0U7, Q61699	Q61699	Q61699	Q61699	Q61699	Hsph1	Heat shock protein 105 kDa (42 degrees C-HSP) (Heat shock 110 kDa protein) (Heat shock-related 100 kDa protein E7I) (HSP-E7I)	reviewed	5	TRUE							18	High	13	17	11	Mouse	FALSE	3 v 3	-0.563985	0.0557582	3 v 3	1.97384	0.024093	0.0559689	12.1802	12.3616	11.8191	11.5234	11.6812	11.4642	8.65678	8.72315	9.92615	10.7416	11.0218	11.4642	4640.8	5262.7	3613.3	2943.7	3284	2825.4	403.6	422.6
Q80VJ3	Q80VJ3	Q80VJ3	Q80VJ3	Q80VJ3	Dnph1	2'-deoxynucleoside 5'-phosphate N-hydrolase 1 (EC 3.2.2.-) (c-Myc-responsive protein Rcl)	reviewed	4	TRUE							8	High	1	1	1	Mouse	FALSE	3 v 3	-0.563268	0.000310306	3 v 3	1.97512	0.0502359	0.0629126	8.55113	8.65284	8.55651	7.95361	8.05691	8.06016	5.0268	5.01346	6.66391	7.17193	7.39746	8.06016	375.1	402.5	376.5	247.9	266.3	266.9	32.6	32.3
D3Z0L4, F6QFL0, Q9CRB9, Q9D9P1, S4R238	Q9CRB9	Q9CRB9	Q9CRB9	Q9CRB9	Chchd3	MICOS complex subunit Mic19 (Coiled-coil-helix-coiled-coil-helix domain-containing protein 3)	reviewed	5	TRUE							28	High	8	11	8	Mouse	FALSE	3 v 3	-0.562943	0.0392961	3 v 3	1.97496	0.0393303	0.0571626	12.1455	12.1175	11.7698	11.683	11.4621	11.1988	8.62205	8.47897	9.87682	10.9012	10.8027	11.1988	4530.5	4443.5	3492	3288.1	2821.2	2350.6	394	356.8
A0A087WPR7, A0A087WSP0, E9Q9X1, Q91ZU6, S4R1P5	E9Q9X1, Q91ZU6, S4R1P5	Q91ZU6	E9Q9X1	Q91ZU6	Dst	Dystonin (Bullous pemphigoid antigen 1) (BPA) (Dystonia musculorum protein) (Hemidesmosomal plaque protein) (Microtubule actin cross-linking factor 2)	reviewed	5	TRUE							1	High	6	6	3	Mouse	FALSE	3 v 3	-0.562646	0.214398	3 v 3	1.97519	0.0175438	0.0559689	10.8791	10.9784	10.0466	10.3343	10.281	9.60084	7.35579	7.33985	8.15381	9.55248	9.62169	9.60084	1883.4	2017.5	1057.6	1291	1244.2	776.5	163.8	162
A2AC16, Q91X52	Q91X52	Q91X52	Q91X52	Q91X52	Dcxr	L-xylulose reductase (XR) (EC 1.1.1.10) (Dicarbonyl/L-xylulose reductase)	reviewed	5	TRUE							30	High	7	9	6	Mouse	FALSE	3 v 3	-0.562586	0.04578	3 v 3	1.97529	0.0706631	0.0795644	10.7042	10.9047	11.0373	10.2306	10.1089	10.6189	7.1809	7.26585	9.1444	9.44874	9.44936	10.6189	1668.4	1917.1	2101.6	1201.5	1104.3	1572.6	145.1	153.9
D3YTQ8, Q9CPP6	Q9CPP6	Q9CPP6	Q9CPP6	Q9CPP6	Ndufa5	NADH dehydrogenase [ubiquinone] 1 alpha subcomplex subunit 5 (Complex I subunit B13) (Complex I-13kD-B) (CI-13kD-B) (NADH-ubiquinone oxidoreductase 13 kDa-B subunit)	reviewed	5	TRUE							43	High	5	5	5	Mouse	FALSE	3 v 3	-0.561982	0.0065765	3 v 3	1.97598	0.0726638	0.0814091	11.0913	10.979	11.2582	10.4794	10.502	10.6612	7.56758	7.34074	9.36523	9.69766	9.84266	10.6612	2181.8	2018.4	2449.4	1427.6	1450.2	1619.3	189.7	162.1
Q91YK2	Q91YK2	Q91YK2	Q91YK2	Q91YK2	Rrp1b	Ribosomal RNA processing protein 1 homolog B (RRP1-like protein B)	reviewed	5	TRUE							5	High	3	3	3	Mouse	FALSE	3 v 3	-0.561656	0.0824243	3 v 3	1.97589	0.0279352	0.0559689	9.12541	9.40109	8.75889	8.81762	8.48864	8.29416	5.60288	5.76288	6.86542	8.03562	7.82909	8.29416	558.5	676.1	433.2	451.2	359.2	313.9	48.6	54.3
A0A0N4SW50, Q91VX9	A0A0N4SW50, Q91VX9	Q91VX9	Q91VX9	Q91VX9	Tmem168	Transmembrane protein 168	reviewed	3	TRUE							2	High	1	1	1	Mouse	FALSE	3 v 3	-0.561489	0.0311886	3 v 3	1.97781	0.0553705	0.066739	7.42291	6.96232	7.1639	6.66249	6.43796	6.76421	3.89724	3.32193	5.27053	5.8802	5.77873	6.76421	171.6	124.7	143.4	101.3	86.7	108.7	14.9	10
Q6R5N8	Q6R5N8	Q6R5N8	Q6R5N8	Q6R5N8	Tlr13	Toll-like receptor 13	reviewed	5	TRUE							4	High	4	4	4	Mouse	FALSE	3 v 3	-0.561059	0.352265	3 v 3	1.97684	0.18356	0.188597	10.1486	10.0408	11.47	9.95739	9.65517	10.3637	6.62498	6.40259	9.57705	9.17567	8.99577	10.3637	1135.1	1053.4	2836.7	994.2	806.3	1317.6	98.7	84.6
A0A0N4SVE5, Q9DCM2	Q9DCM2	Q9DCM2	Q9DCM2	Q9DCM2	Gstk1	Glutathione S-transferase kappa 1 (EC 2.5.1.18) (GST 13-13) (GST class-kappa) (GSTK1-1) (mGSTK1) (Glutathione S-transferase subunit 13)	reviewed	5	TRUE							23	High	5	5	5	Mouse	FALSE	3 v 3	-0.560218	0.164729	3 v 3	1.97744	0.120612	0.126794	10.5117	10.3592	11.1848	9.82988	10.0228	10.5223	6.98868	6.7211	9.29186	9.04821	9.36348	10.5223	1459.9	1313.5	2327.8	910.1	1040.3	1470.7	127	105.5
A0A087WP03, A0A0G2JEI3, A0A0G2JER9, A0A0G2JGN9, F6YRQ2, G3X8S5, O54946, Q9QYI5, Q9QYI8	A0A0G2JER9, O54946	O54946	O54946	O54946	Dnajb6	DnaJ homolog subfamily B member 6 (Heat shock protein J2) (HSJ-2) (MRJ) (mDj4)	reviewed	5	TRUE							14	High	4	5	4	Mouse	FALSE	3 v 3	-0.5602	0.0826803	3 v 3	1.97764	0.0204346	0.0559689	11.188	11.3465	10.7206	10.5695	10.6143	10.3906	7.66463	7.70805	8.8275	9.78758	9.95492	10.3906	2333	2603.9	1687.4	1519.6	1567.6	1342.4	202.9	209.1
Q59J78	Q59J78	Q59J78	Q59J78	Q59J78	Ndufaf2	NADH dehydrogenase [ubiquinone] 1 alpha subcomplex assembly factor 2 (Mimitin) (Myc-induced mitochondrial protein) (MMTN) (NDUFA12-like protein)	reviewed	3	TRUE							7	High	1	2	1	Mouse	FALSE	3 v 3	-0.559986	0.0716914	3 v 3	1.97833	0.0447012	0.0596861	8.69488	8.84455	8.42249	8.27566	8.27566	7.73064	5.16993	5.20555	6.52982	7.49346	7.61618	7.73064	414.4	459.7	343.1	309.9	309.9	212.4	36	36.9
A0A338P7A0, E9QPX3, Q9CXZ1	E9QPX3, Q9CXZ1	Q9CXZ1	Q9CXZ1	Q9CXZ1	Ndufs4	NADH dehydrogenase [ubiquinone] iron-sulfur protein 4, mitochondrial (Complex I-18 kDa) (CI-18 kDa) (Complex I-AQDQ) (CI-AQDQ) (NADH-ubiquinone oxidoreductase 18 kDa subunit)	reviewed	5	TRUE							27	High	5	6	5	Mouse	FALSE	3 v 3	-0.559977	0.0321318	3 v 3	1.97799	0.0905542	0.0980525	11.5628	11.4463	11.8508	11.1321	11.0599	10.9879	8.03947	7.80735	9.95783	10.3503	10.4005	10.9879	3025.1	2790.4	3693.6	2244.4	2134.8	2030.9	263.1	224
A0A0N4SV57, A0A0N4SW89, D3Z0S1, F7ANV6, P97429, S4R1F2	P97429	P97429	P97429	P97429	Anxa4	Annexin A4 (Annexin IV) (Annexin-4)	reviewed	4	TRUE							36	High	11	13	10	Mouse	FALSE	3 v 3	-0.55922	0.0150418	3 v 3	1.97863	0.0763488	0.0847711	11.4146	11.2189	11.5729	10.8198	10.7493	10.9597	7.89118	7.58045	9.68001	10.038	10.0898	10.9597	2729.9	2383.5	3046.5	1807.5	1721.3	1991.6	237.4	191.4
A3KG57, Q3TFP0, Q9R0U0	Q9R0U0	Q9R0U0	Q9R0U0	Q9R0U0	Srsf10	Serine/arginine-rich splicing factor 10 (FUS-interacting serine-arginine-rich protein 1) (Neural-salient serine/arginine-rich protein) (Neural-specific SR protein) (Splicing factor, arginine/serine-rich 13A) (TLS-associated protein with Ser-Arg repeats) (TASR) (TLS-associated protein with SR repeats) (TLS-associated serine-arginine protein) (TLS-associated SR protein)	reviewed	5	TRUE							15	High	4	5	4	Mouse	FALSE	3 v 3	-0.558553	0.0683262	3 v 3	1.9794	0.0271171	0.0559689	9.54206	9.70009	9.10329	9.03782	8.96521	8.66676	6.01792	6.06178	7.21043	8.25597	8.30561	8.66676	745.5	831.8	550	525.6	499.8	406.4	64.8	66.8
A0A087WNW0, A0A087WP00, A0A087WQ46, A0A087WSL8, A0A087WSU5, A0A0A0MQ76, Q6DFW4	Q6DFW4	Q6DFW4	Q6DFW4	Q6DFW4	Nop58	Nucleolar protein 58 (MSSP) (Nucleolar protein 5) (SIK-similar protein)	reviewed	5	TRUE							29	High	14	27	14	Mouse	FALSE	3 v 3	-0.558484	0.0880416	3 v 3	1.97945	0.018688	0.0559689	13.7666	13.8376	13.221	13.0847	13.1624	12.9027	10.2432	10.1989	11.3281	12.3029	12.503	12.9027	13936.9	14639.7	9548.4	8687.5	9168	7657.7	1212	1175.4
A0A2R8VK26, A0A2R8W747, D3Z4A3, D3Z4S9, D3Z606, D3Z6P2, Q6NZQ6	A0A2R8W747, Q6NZQ6	Q6NZQ6	Q6NZQ6	Q6NZQ6	Znf740	Zinc finger protein 740	reviewed	3	TRUE							22	High	3	4	3	Mouse	FALSE	3 v 3	-0.55846	0.0778886	3 v 3	1.9793	0.0384354	0.0570359	10.8112	10.7973	10.3695	10.2617	10.304	9.73691	7.28817	7.15886	8.47654	9.47998	9.64458	9.73691	1796.8	1779.6	1322.9	1227.7	1264.2	853.3	156.3	142.9
Q61263	Q61263	Q61263	Q61263	Q61263	Soat1	Sterol O-acyltransferase 1 (EC 2.3.1.26) (Acyl-coenzyme A:cholesterol acyltransferase 1) (ACAT-1) (Cholesterol acyltransferase 1)	reviewed	5	TRUE							7	High	4	7	1	Mouse	FALSE	3 v 3	-0.555608	0.013835	3 v 3	1.98228	0.0687777	0.0778315	10.0772	10.0523	10.1388	9.61121	9.61783	9.37243	6.55305	6.41447	8.24603	8.82941	8.95855	9.37243	1080.3	1061.8	1127.4	782.1	785.7	662.8	93.9	85.3
A0A2R8VHK1, A0A2R8VI32, Q9D0M3	Q9D0M3	Q9D0M3	Q9D0M3	Q9D0M3	Cyc1	Cytochrome c1, heme protein, mitochondrial (EC 7.1.1.8) (Complex III subunit 4) (Complex III subunit IV) (Cytochrome b-c1 complex subunit 4) (Ubiquinol-cytochrome-c reductase complex cytochrome c1 subunit) (Cytochrome c-1)	reviewed	5	TRUE							18	High	7	9	7	Mouse	FALSE	3 v 3	-0.555564	0.0548521	3 v 3	1.98244	0.0912769	0.0986405	11.1783	11.323	11.7127	10.718	10.7328	11.0965	7.65464	7.6844	9.8197	9.9362	10.0733	11.0965	2317.4	2561.9	3356.4	1684.4	1701.7	2189.7	201.5	205.7
Q9CR02	Q9CR02	Q9CR02	Q9CR02	Q9CR02	Tma16	Translation machinery-associated protein 16	reviewed	3	TRUE							21	High	4	4	4	Mouse	FALSE	3 v 3	-0.555301	0.143634	3 v 3	1.98259	0.0443936	0.059535	10.8701	11.0636	10.6484	10.7398	10.3048	9.8716	7.34696	7.42459	8.75556	9.95797	9.6453	9.8716	1871.7	2140.3	1605	1710	1264.9	936.8	162.8	171.8
F6YCA7, O88543	O88543	O88543	O88543	O88543	Cops3	COP9 signalosome complex subunit 3 (SGN3) (Signalosome subunit 3) (JAB1-containing signalosome subunit 3)	reviewed	5	TRUE							18	High	5	8	5	Mouse	FALSE	3 v 3	-0.555285	0.0195135	3 v 3	1.98278	0.0401639	0.057413	11.3604	11.5987	11.2115	10.9824	10.8238	10.6986	7.83668	7.96	9.31854	10.2005	10.1644	10.6986	2629.2	3101.3	2371.4	2023.1	1812.5	1661.9	228.6	249
A0A338P6E5, A0A338P6H5, A0A338P6I6, A0A338P6J0, A0A338P6L4, A0A338P713, A0A338P7H1, A0A571BEK3, A0A571BEZ4, A2BEE9, A2BEF2, B1AR31, D3YUZ8, D3YWU0, D3Z3B8, E9Q2L2, E9Q3Z8, E9Q9H0, F6UDT8, G3UZL5, H7BWY4, J3QMR8, P70175, Q52KF7, Q62108, Q811D0, Q91XM9, S4R2T8	E9Q9H0, H7BWY4, Q811D0	Q811D0	H7BWY4	Q811D0	Dlg1	Disks large homolog 1 (Embryo-dlg/synapse-associated protein 97) (E-dlg/SAP97) (Synapse-associated protein 97) (SAP-97) (SAP97)	reviewed	5	TRUE							10	High	10	13	10	Mouse	FALSE	3 v 3	-0.554705	0.0409941	3 v 3	1.98343	0.0294086	0.0559689	10.758	10.93	10.5155	10.2007	10.142	10.1967	7.23458	7.29094	8.62242	9.41891	9.48261	10.1967	1731.7	1951	1463.8	1176.8	1129.9	1173.6	150.6	156.6
A0A0G2JEG3, Q8VE96	A0A0G2JEG3, Q8VE96	Q8VE96	A0A0G2JEG3	Q8VE96	Slc35f6	Solute carrier family 35 member F6 (ANT2-binding protein) (ANT2BP) (Transport and Golgi organization 9 homolog)	reviewed	4	TRUE							6	High	2	3	2	Mouse	FALSE	3 v 2	-0.553741	0.201566	3 v 2	1.73061	0.345605	0.348709	NA	5.2211	5.6893	4.95884	4.64962	5.09592	NA	1.58496	3.79701	4.17792	3.99095	5.09592	NA	37.3	51.6	31.1	25.1	34.2	NA	3
A0A087WRI8, A0A0R4J2B5, G5E8E3, Q8R3Y5	A0A087WRI8, A0A0R4J2B5, G5E8E3, Q8R3Y5	Q8R3Y5	A0A0R4J2B5	Q8R3Y5	NA	Uncharacterized protein C19orf47 homolog	reviewed	2	TRUE							2	High	1	1	1	Mouse	FALSE	3 v 3	-0.550404	0.155441	3 v 3	1.98845	0.0158332	0.0559689	6.66391	7.08215	6.18587	6.30378	6.05094	5.926	3.1375	3.44626	4.29278	5.52356	5.39232	5.926	101.4	135.5	72.8	79	66.3	60.8	8.8	10.9
ENSEMBL:ENSBTAP00000007350, P01030	ENSEMBL:ENSBTAP00000007350, P01030	P01030	P01030	P01030	C4	Complement C4 [Cleaved into: Complement C4 alpha chain; C4a anaphylatoxin; Complement C4 gamma chain]	reviewed	4	TRUE							6	High	6	18	4		TRUE	3 v 3	-0.550344	0.696475	3 v 3	1.98747	0.359769	0.362556	10.5734	10.6177	13.5215	10.2433	10.0489	12.7694	7.04985	6.97957	11.6285	9.46148	9.38952	12.7694	1523.7	1571.3	11759	1212.1	1059.3	6981.7	132.5	126.2
D3YYK0, Q8K4F5	D3YYK0, Q8K4F5	Q8K4F5	Q8K4F5	Q8K4F5	Abhd11	Protein ABHD11 (EC 3.-.-.-) (Alpha/beta hydrolase domain-containing protein 11) (Abhydrolase domain-containing protein 11) (Williams-Beuren syndrome chromosomal region 21 protein homolog)	reviewed	3	TRUE							14	High	4	4	4	Mouse	FALSE	3 v 3	-0.549292	0.0318357	3 v 3	1.98852	0.0774358	0.085841	9.96506	10.0674	10.1901	9.76769	9.47228	9.33472	6.44128	6.42962	8.29692	8.98584	8.81282	9.33472	999.5	1073	1168.2	871.7	710.3	645.7	86.9	86.2
A0A2R8VKL5, A0A2R8W6Y5, E9Q066, G3X9Q6, Q8BWW4	A0A2R8VKL5, E9Q066, G3X9Q6, Q8BWW4	Q8BWW4	G3X9Q6	Q8BWW4	Larp4	La-related protein 4 (La ribonucleoprotein domain family member 4)	reviewed	3	TRUE							3	High	3	3	3	Mouse	FALSE	3 v 3	-0.548454	0.162827	3 v 3	1.98771	0.00949273	0.0559689	8.37504	8.25644	7.53916	7.6489	7.47978	7.3966	4.853	4.62059	5.64674	6.86666	6.82018	7.3966	332	305.8	186	200.7	178.5	168.5	28.9	24.6
A0A0U1RP31, A0A0U1RPA7, E9PWW9	E9PWW9	E9PWW9	E9PWW9	E9PWW9	Rsf1	Remodeling and spacing factor 1	unreviewed	2	TRUE							5	High	7	7	7	Mouse	FALSE	3 v 3	-0.548069	0.0281189	3 v 3	1.98993	0.0414671	0.0581318	11.3519	11.4553	11.0923	10.9186	10.8191	10.5177	7.82845	7.81634	9.19943	10.1367	10.1596	10.5177	2613.8	2807.9	2183.3	1935.6	1806.6	1466	227.3	225.4
Q8BH80, Q9QY76	Q8BH80, Q9QY76	Q9QY76	Q9QY76	Q9QY76	Vapb	Vesicle-associated membrane protein-associated protein B (VAMP-B) (VAMP-associated protein B) (VAP-B) (VAMP-associated protein 33b)	reviewed	5	TRUE							37	High	9	15	8	Mouse	FALSE	3 v 3	-0.547941	0.00169507	3 v 3	1.99005	0.063555	0.0733316	11.6388	11.6182	11.7672	11.0519	11.0966	11.2319	8.1153	7.97957	9.87421	10.2701	10.4372	11.2319	3188.9	3143.6	3485.6	2123	2189.8	2405.2	277.3	252.4
Q8VE18, Q99LS6	Q8VE18	Q8VE18	Q8VE18	Q8VE18	Smg8	Nonsense-mediated mRNA decay factor SMG8 (Protein smg-8 homolog)	reviewed	2	TRUE							5	High	4	4	4	Mouse	FALSE	3 v 3	-0.547819	0.0420766	3 v 3	1.99079	0.0241953	0.0559689	7.50859	7.63445	7.16491	6.79442	7.01458	6.85549	3.98185	4	5.27053	6.01346	6.35579	6.85549	182.1	198.7	143.5	111	129.3	115.8	15.8	16
A0A0R4J092, D6RGR1, Q8K2I4	A0A0R4J092, Q8K2I4	Q8K2I4	A0A0R4J092	Q8K2I4	Manba	Beta-mannosidase (EC 3.2.1.25) (Lysosomal beta A mannosidase) (Mannanase) (Mannase)	reviewed	5	TRUE					Q8K2I4		19	High	16	19	16	Mouse	FALSE	3 v 3	-0.547047	0.0751153	3 v 3	1.99085	0.0987723	0.105769	11.5679	11.5242	12.0892	11.0505	11.0727	11.4169	8.04439	7.8857	10.1962	10.2687	10.4133	11.4169	3035.9	2945.4	4357.1	2121	2153.9	2734.2	264	236.5
O09043	O09043	O09043	O09043	O09043	Napsa	Napsin-A (EC 3.4.23.-) (KDAP-1) (Kidney-derived aspartic protease-like protein) (KAP)	reviewed	5	TRUE							2	High	1	2	1	Mouse	FALSE	3 v 3	-0.545103	0.0256857	3 v 3	1.99243	0.0418398	0.0584055	8.62461	8.54805	8.47046	7.89603	7.88874	8.22304	5.10014	4.91169	6.57743	7.11374	7.22978	8.22304	394.7	374.3	354.7	238.2	237	298.8	34.3	30.1
A0A087WSI8, A0A0R4J0I6, D3YTQ5, F6U473, Q80XL6	A0A0R4J0I6, Q80XL6	Q80XL6	A0A0R4J0I6	Q80XL6	Acad11	Acyl-CoA dehydrogenase family member 11 (ACAD-11) (EC 1.3.8.-)	reviewed	4	TRUE							11	High	8	8	8	Mouse	FALSE	3 v 3	-0.544246	0.117135	3 v 3	1.99372	0.0154021	0.0559689	11.9792	11.8408	11.3021	11.1969	11.1732	11.1193	8.45574	8.20212	9.40918	10.4151	10.5138	11.1193	4037.4	3668.1	2525.1	2347.5	2309.3	2224.5	351.1	294.5
Q99K28	Q99K28	Q99K28	Q99K28	Q99K28	Arfgap2	ADP-ribosylation factor GTPase-activating protein 2 (ARF GAP 2) (GTPase-activating protein ZNF289) (Zinc finger protein 289)	reviewed	5	TRUE							8	High	6	6	6	Mouse	FALSE	3 v 3	-0.544009	0.1283	3 v 3	1.99374	0.0135496	0.0559689	11.2526	11.4243	10.6833	10.6115	10.6519	10.4649	7.72928	7.78594	8.79051	9.82972	9.99237	10.4649	2439.9	2748.2	1644.4	1564.5	1608.9	1413.3	212.2	220.7
Q9D8M4	Q9D8M4	Q9D8M4	Q9D8M4	Q9D8M4	Rpl7l1	Large ribosomal subunit protein uL30-like 1 (60S ribosomal protein L7-like 1)	reviewed	2	TRUE							7	High	3	3	3	Mouse	FALSE	3 v 3	-0.542606	0.085292	3 v 3	1.99543	0.023381	0.0559689	10.5656	10.6378	10.033	9.99605	9.96867	9.64386	7.04221	6.99887	8.14006	9.21432	9.30925	9.64386	1515.5	1593.3	1047.7	1021.2	1002	800	131.8	127.9
A0A286YDU2, E9QM77, F6U2C2, F6V8M6, F7B6X4, O70305	E9QM77, O70305	O70305	O70305	O70305	Atxn2	Ataxin-2 (Spinocerebellar ataxia type 2 protein homolog)	reviewed	5	TRUE							4	High	6	6	5	Mouse	FALSE	3 v 3	-0.5395	0.178949	3 v 3	1.9985	0.0237174	0.0559689	10.7665	10.9064	10.1221	10.3966	10.1517	9.62826	7.24317	7.26772	8.22882	9.61471	9.49225	9.62826	1742	1919.4	1114.4	1348	1137.5	791.4	151.5	154.1
Q61908	Q61908	Q61908	Q61908	Q61908	Cmc4	Cx9C motif-containing protein 4 (Mature T-cell proliferation 1 neighbor protein) (Mature T-cell proliferation-1 type A) (MTCP-1 type A) (Protein p8 MTCP-1) (p8MTCP1)	reviewed	3	TRUE							34	High	2	2	2	Mouse	FALSE	3 v 3	-0.539042	0.0124287	3 v 3	1.99813	0.0355724	0.0563836	8.04385	8.20016	7.92896	7.33807	7.56529	7.65249	4.52356	4.56071	6.03562	6.55612	6.90569	7.65249	263.9	294.1	243.7	161.8	189.4	201.2	23	23.6
A0A140LHU0, E9Q638, Q61072	A0A140LHU0, E9Q638, Q61072	Q61072	A0A140LHU0	Q61072	Adam9	Disintegrin and metalloproteinase domain-containing protein 9 (ADAM 9) (EC 3.4.24.-) (Meltrin-gamma) (Metalloprotease/disintegrin/cysteine-rich protein 9) (Myeloma cell metalloproteinase)	reviewed	5	TRUE							4	High	3	3	3	Mouse	FALSE	3 v 3	-0.538406	0.0245756	3 v 3	2.00088	0.0421886	0.0586159	6.43962	6.53605	6.39403	5.90929	5.73877	6.10643	2.90689	2.90689	4.49825	5.12928	5.07895	6.10643	86.8	92.8	84.1	60.1	53.4	68.9	7.5	7.5
A2A5J7, A2A5J8, A2A5J9, G3X8T3, P16675	G3X8T3	G3X8T3	G3X8T3	G3X8T3	Ctsa	Carboxypeptidase (EC 3.4.16.-)	unreviewed	2	TRUE							23	High	11	16	11	Mouse	FALSE	3 v 3	-0.538342	0.269782	3 v 3	1.99962	0.111988	0.118535	12.2219	11.9497	12.6703	11.3366	11.4558	12.4346	8.69836	8.31107	10.7774	10.5548	10.7964	12.4346	4777.1	3955.7	6518.6	2586.2	2808.9	5535.7	415.4	317.6
Q4VA53	Q4VA53	Q4VA53	Q4VA53	Q4VA53	Pds5b	Sister chromatid cohesion protein PDS5 homolog B (Androgen-induced proliferation inhibitor) (Androgen-induced prostate proliferative shutoff-associated protein AS3)	reviewed	5	TRUE							26	High	39	47	1	Mouse	FALSE	3 v 3	-0.537928	0.363848	3 v 3	1.99965	0.0849722	0.0930066	7.25456	7.47005	7.12928	5.94486	6.75221	7.54303	3.73335	3.82782	5.23649	5.16189	6.0917	7.54303	152.7	177.3	140	61.6	107.8	186.5	13.3	14.2
D3Z3C3, Q6YGZ1	D3Z3C3, Q6YGZ1	Q6YGZ1	D3Z3C3	Q6YGZ1	Hpse	Heparanase (EC 3.2.1.166) (Endo-glucoronidase) [Cleaved into: Heparanase 8 kDa subunit; Heparanase 50 kDa subunit]	reviewed	5	TRUE				Q6YGZ1			2	High	1	1	1	Mouse	FALSE	3 v 3	-0.537857	0.246522	3 v 3	1.99477	0.0733292	0.0820059	6.63807	6.05961	6.42626	5.84549	5.2555	6.40939	3.12102	2.43296	4.52982	5.06178	4.59694	6.40939	99.6	66.7	86	57.5	38.2	85	8.7	5.4
A0A0R4J146, Q3UFY7	Q3UFY7	Q3UFY7	Q3UFY7	Q3UFY7	Nt5c3b	7-methylguanosine phosphate-specific 5'-nucleotidase (7-methylguanosine nucleotidase) (EC 3.1.3.91) (Cytosolic 5'-nucleotidase 3B) (Cytosolic 5'-nucleotidase III-like protein) (cN-III-like protein) (EC 3.1.3.5) (N(7)-methylguanylate 5'-phosphatase)	reviewed	5	TRUE							5	High	2	3	2	Mouse	FALSE	3 v 3	-0.537765	0.031004	3 v 3	1.99956	0.026922	0.0559689	7.84423	7.71699	7.42543	7.17692	6.99774	7.19869	4.32193	4.07895	5.53294	6.39575	6.33807	7.19869	229.8	210.4	171.9	144.7	127.8	146.9	20	16.9
G3UYJ2, O70200	O70200	O70200	O70200	O70200	Aif1	Allograft inflammatory factor 1 (AIF-1) (Ionized calcium-binding adapter molecule 1)	reviewed	5	TRUE							41	High	7	11	7	Mouse	FALSE	3 v 3	-0.537433	0.526677	3 v 3	2.00048	0.247013	0.251283	10.4223	10.6155	12.5899	10.6556	10.2646	11.0953	6.89845	6.97728	10.697	9.87375	9.60511	11.0953	1372.2	1568.9	6165.2	1613.1	1230.1	2187.8	119.3	126
Q3V493, Q9ES56	Q3V493, Q9ES56	Q9ES56	Q3V493	Q9ES56	Trappc4	Trafficking protein particle complex subunit 4 (Synbindin) (TRS23 homolog)	reviewed	5	TRUE							5	Medium	1	2	1	Mouse	FALSE	3 v 3	-0.535559	0.0331643	3 v 3	2.00215	0.032266	0.0559689	5.46271	5.51728	5.15785	5.0917	4.71699	4.72247	1.926	1.88753	3.26303	4.30743	4.05311	4.72247	44.1	45.8	35.7	34.1	26.3	26.4	3.8	3.7
A0A0A6YW05, A0A0A6YXB9, A0A0A6YXI2, O08716, P04117, P05413, P24526	P04117	P04117	P04117	P04117	Fabp4	Fatty acid-binding protein, adipocyte (3T3-L1 lipid-binding protein) (Adipocyte lipid-binding protein) (ALBP) (Adipocyte-type fatty acid-binding protein) (A-FABP) (AFABP) (Fatty acid-binding protein 4) (Myelin P2 protein homolog) (P15) (P2 adipocyte protein) (Protein 422)	reviewed	5	TRUE							56	High	8	18	8	Mouse	FALSE	3 v 3	-0.535007	0.376717	3 v 3	2.00291	0.156254	0.161786	11.9527	12.0472	13.0581	11.4365	11.3903	12.6262	8.4292	8.40854	11.1652	10.6546	10.7308	12.6262	3963.9	4232.2	8528.6	2771.6	2684.2	6322.1	344.7	339.8
D3Z6N5, Q9DCV7	Q9DCV7	Q9DCV7	Q9DCV7	Q9DCV7	Krt7	Keratin, type II cytoskeletal 7 (Cytokeratin-7) (CK-7) (Keratin-7) (K7) (Type-II keratin Kb7)	reviewed	4	TRUE							11	High	5	11	1	Mouse	TRUE	3 v 3	-0.534942	0.289058	3 v 3	2.00295	0.0299939	0.0559689	10.9091	10.0308	9.74786	9.19451	10.0147	9.87375	7.38543	6.39232	7.85487	8.41236	9.35535	9.87375	1923	1046.1	859.8	585.9	1034.5	938.2	167.2	84
P00735	P00735	P00735	P00735	P00735	F2	Prothrombin (EC 3.4.21.5) (Coagulation factor II) [Cleaved into: Activation peptide fragment 1; Activation peptide fragment 2; Thrombin light chain; Thrombin heavy chain]	reviewed	5	TRUE							16	High	8	17	6		TRUE	3 v 3	-0.534747	0.636097	3 v 3	2.00267	0.298426	0.302031	9.31016	8.83447	11.4619	8.65535	8.69592	10.6511	5.7866	5.19771	9.56891	7.87344	8.03672	10.6511	634.8	456.5	2820.9	403.2	414.7	1608	55.2	36.7
A0A1Y7VMD8, B2RQV3, Q3UDP0, S4R290	Q3UDP0	Q3UDP0	Q3UDP0	Q3UDP0	Wdr41	WD repeat-containing protein 41	reviewed	4	TRUE							9	High	4	4	4	Mouse	FALSE	3 v 3	-0.534376	0.0466656	3 v 3	1.99508	0.0526696	0.0646822	6.12102	6.05961	6.0917	5.75756	5.33271	5.57894	2.60881	2.43296	4.20163	4.97728	4.67243	5.57894	69.6	66.7	68.2	54.1	40.3	47.8	6.1	5.4
Q8BTE6	Q8BTE6	Q8BTE6	Q8BTE6	Q8BTE6	Wfdc21	Protein Wfdc21 (Wdnm1-like protein)	reviewed	4	TRUE							37	High	1	9	1	Mouse	FALSE	3 v 3	-0.533961	0.189381	3 v 3	2.00399	0.0222056	0.0559689	11.2836	11.1005	10.6142	9.98242	10.9008	10.5131	7.76022	7.46189	8.7211	9.20065	10.2414	10.5131	2492.9	2195.7	1567.4	1011.6	1911.9	1461.4	216.8	176.3
Q922Q4, Q922W5	Q922Q4	Q922Q4	Q922Q4	Q922Q4	Pycr2	Pyrroline-5-carboxylate reductase 2 (P5C reductase 2) (P5CR 2) (EC 1.5.1.2)	reviewed	4	TRUE							15	High	4	4	4	Mouse	FALSE	3 v 3	-0.533764	0.174301	3 v 3	2.00449	0.0479959	0.0616716	10.5562	10.6322	10.4493	9.53489	10.063	10.4385	7.03232	6.99322	8.55612	8.75322	9.40344	10.4385	1505.7	1587.1	1398.1	741.8	1069.7	1387.7	130.9	127.4
D3YYB0, D6RH49, Q6ZWY3	Q6ZWY3	Q6ZWY3	Q6ZWY3	Q6ZWY3	Rps27l	Small ribosomal subunit protein eS27-like (40S ribosomal protein S27-like)	reviewed	3	TRUE							23	High	2	3	1	Mouse	FALSE	3 v 3	-0.533665	0.216926	3 v 3	2.00483	0.0176805	0.0559689	9.79295	9.71836	9.22376	8.90929	9.61894	8.60585	6.26866	6.07895	7.33092	8.12774	8.95942	8.60585	887.1	842.4	597.9	480.8	786.3	389.6	77.1	67.6
O08538	O08538	O08538	O08538	O08538	Angpt1	Angiopoietin-1 (ANG-1)	reviewed	5	TRUE							3	High	1	1	1	Mouse	FALSE	3 v 3	-0.533342	0.271375	3 v 3	2.00602	0.105142	0.111984	7.3443	7.28448	7.83857	6.41278	6.83542	7.61912	3.81762	3.64386	5.94486	5.62936	6.17592	7.61912	162.5	155.9	228.9	85.2	114.2	196.6	14.1	12.5
F7BB92, Q6P8N8, Q9JHS4	Q6P8N8, Q9JHS4	Q9JHS4	Q6P8N8	Q9JHS4	Clpx	ATP-dependent Clp protease ATP-binding subunit clpX-like, mitochondrial	reviewed	5	TRUE							9	High	5	5	5	Mouse	FALSE	3 v 3	-0.532525	0.00995698	3 v 3	2.00549	0.0470805	0.061073	10.178	10.315	10.0773	9.80929	9.65696	9.50661	6.65392	6.67666	8.18438	9.02735	8.99746	9.50661	1158.5	1273.9	1080.4	897.2	807.3	727.4	100.7	102.3
A0A338P6L9, A0A338P6T6, A0A338P7L3, B2KF67, H3BJY4, H3BLR8, I1E4X7, P0C027, Q9JI46	Q9JI46	Q9JI46	Q9JI46	Q9JI46	Nudt3	Diphosphoinositol polyphosphate phosphohydrolase 1 (DIPP-1) (muDIPP1) (EC 3.6.1.52) (Diadenosine hexaphosphate hydrolase) (Ap6A hydrolase) (EC 3.6.1.61) (Endopolyphosphatase) (EC 3.6.1.10) (Nucleoside diphosphate-linked moiety X motif 3) (Nudix motif 3) (m7GpppN-mRNA hydrolase) (EC 3.6.1.62) (m7GpppX diphosphatase) (EC 3.6.1.59)	reviewed	5	TRUE							46	High	8	10	7	Mouse	FALSE	3 v 3	-0.532134	0.0195841	3 v 3	2.00575	0.0342822	0.0561979	11.8332	11.871	11.5405	11.3035	11.2348	11.11	8.3097	8.23266	9.64746	10.5216	10.5754	11.11	3648.8	3745.7	2978.8	2527.5	2410	2210.3	317.3	300.8
F7DBT7, Q8VCG9	F7DBT7, Q8VCG9	Q8VCG9	Q8VCG9	Q8VCG9	Rfxap	Regulatory factor X-associated protein (RFX-associated protein)	reviewed	3	TRUE							8	High	1	1	1	Mouse	FALSE	3 v 3	-0.531052	0.263427	3 v 3	2.00779	0.0174399	0.0559689	7.37504	6.95652	6.22497	6.64097	6.39403	5.92837	3.848	3.32193	4.32912	5.85798	5.73606	5.92837	166	124.2	74.8	99.8	84.1	60.9	14.4	10
A0A0J9YTX6, A0A0J9YUF2, A0A0J9YUK0, A0A0J9YUY4, A0A0J9YV26, A0A0J9YVG1, A0A140LHS2, A0A140LI50, O08759	O08759	O08759	O08759	O08759	Ube3a	Ubiquitin-protein ligase E3A (EC 2.3.2.26) (HECT-type ubiquitin transferase E3A) (Oncogenic protein-associated protein E6-AP)	reviewed	5	TRUE							17	High	13	16	13	Mouse	FALSE	3 v 3	-0.53099	0.0120917	3 v 3	2.00694	0.0462769	0.060547	11.9311	12.0819	11.8252	11.5781	11.408	11.2593	8.40769	8.44336	9.93221	10.7963	10.7485	11.2593	3905.1	4335.4	3628.6	3057.4	2717.3	2451.2	339.6	348.1
P50428	P50428	P50428	P50428	P50428	Arsa	Arylsulfatase A (ASA) (EC 3.1.6.8) (Cerebroside-sulfatase)	reviewed	5	TRUE						P50428	9	High	5	6	4	Mouse	FALSE	3 v 3	-0.530266	0.287114	3 v 3	2.00751	0.146772	0.152511	9.47269	9.44543	10.5164	9.05907	9.03947	9.74517	5.94953	5.80735	8.62352	8.27752	8.38024	9.74517	710.5	697.2	1464.7	533.4	526.2	858.2	61.8	56
A0A140T8V9, Q8VDC1	A0A140T8V9, Q8VDC1	Q8VDC1	Q8VDC1	Q8VDC1	Fyco1	FYVE and coiled-coil domain-containing protein 1	reviewed	4	TRUE							1	High	2	2	2	Mouse	FALSE	3 v 3	-0.529176	0.00900091	3 v 3	2.00762	0.0495326	0.0624751	7.72383	7.44294	7.54071	6.98185	6.99548	7.14262	4.20163	3.80735	5.64674	6.19967	6.33628	7.14262	211.4	174	186.2	126.4	127.6	141.3	18.4	14
Q9JHI5	Q9JHI5	Q9JHI5	Q9JHI5	Q9JHI5	Ivd	Isovaleryl-CoA dehydrogenase, mitochondrial (IVD) (EC 1.3.8.4) (Butyryl-CoA dehydrogenase) (EC 1.3.8.1)	reviewed	5	TRUE							31	High	13	22	13	Mouse	FALSE	3 v 3	-0.528786	0.161208	3 v 3	2.00923	0.113211	0.119727	12.7971	12.6254	13.4234	12.2968	12.1867	12.7761	9.27356	8.9867	11.5304	11.515	11.5273	12.7761	7117.2	6318.8	10986	5031.5	4661.8	7014.4	618.9	507.3
A0A5F8MPJ5, B2BBR6, Q4U4S6, Q9ERG0	Q9ERG0	Q9ERG0	Q9ERG0	Q9ERG0	Lima1	LIM domain and actin-binding protein 1 (Epithelial protein lost in neoplasm) (mEPLIN)	reviewed	5	TRUE							10	High	9	12	8	Mouse	FALSE	3 v 3	-0.528708	0.00149629	3 v 3	2.00924	0.0621293	0.0722236	11.4927	11.5598	11.6122	11.1222	10.9591	10.9973	7.96924	7.92125	9.71922	10.3404	10.2998	10.9973	2881.7	3018.8	3130.6	2229	1990.8	2044.1	250.6	242.4
D3YTU3, D3Z287, Q8CCK9, Q8CD15	D3YTU3, D3Z287, Q8CCK9, Q8CD15	Q8CD15	D3YTU3	Q8CD15	Riox2	Ribosomal oxygenase 2 (Bifunctional lysine-specific demethylase and histidyl-hydroxylase MINA) (EC 1.14.11.79) (Histone lysine demethylase MINA) (MYC-induced nuclear antigen)	reviewed	5	TRUE							3	High	1	1	1	Mouse	FALSE	3 v 3	-0.527403	0.491805	3 v 3	2.0094	0.00946601	0.0559689	9.13699	9.11296	7.5932	8.77314	8.31288	7.17493	5.61471	5.47573	5.70044	7.99095	7.6532	7.17493	563	553.7	193.1	437.5	318	144.5	49	44.5
D3Z2X5, D3Z7E6, Q61205	D3Z7E6, Q61205	Q61205	Q61205	Q61205	Pafah1b3	Platelet-activating factor acetylhydrolase IB subunit alpha1 (EC 3.1.1.47) (PAF acetylhydrolase 29 kDa subunit) (PAF-AH 29 kDa subunit) (PAF-AH subunit gamma) (PAFAH subunit gamma)	reviewed	5	TRUE							7	High	2	2	2	Mouse	FALSE	3 v 3	-0.527104	0.131986	3 v 3	2.01148	0.0446591	0.0596508	8.39703	7.65678	7.79572	7.34074	7.30469	7.62278	4.87283	4.01792	5.90207	6.55919	6.6453	7.62278	337.1	201.8	222.2	162.1	158.1	197.1	29.3	16.2
E9QPC5, G3UXL6, G3UYS3, Q3UIK4	G3UYS3, Q3UIK4	Q3UIK4	Q3UIK4	Q3UIK4	Mettl14	N6-adenosine-methyltransferase non-catalytic subunit (Methyltransferase-like protein 14)	reviewed	5	TRUE							4	High	2	3	2	Mouse	FALSE	3 v 3	-0.525907	0.0423662	3 v 3	2.01189	0.060161	0.0706524	6.8125	6.8125	6.81378	6.50462	6.22304	6.1334	3.29278	3.16993	4.92125	5.72247	5.56377	6.1334	112.4	112.4	112.5	90.8	74.7	70.2	9.8	9
Q62313	Q62313	Q62313	Q62313	Q62313	Tgoln1	Trans-Golgi network integral membrane protein 1 (TGN38A)	reviewed	5	TRUE							18	High	3	3	3	Mouse	FALSE	3 v 3	-0.525146	0.0720171	3 v 3	2.01097	0.0258161	0.0559689	7.05745	7.40003	6.86419	6.51885	6.58496	6.64241	3.53605	3.76553	4.97269	5.73877	5.926	6.64241	133.2	168.9	116.5	91.7	96	99.9	11.6	13.6
B1AUB6, B1AUB8, B1AUB9, B1AUC0, D3YZ00, E9PUH7, P70257, Q02780, Q3TYK3	B1AUB6, B1AUB8, B1AUB9, B1AUC0, D3YZ00, E9PUH7, P70257, Q02780, Q3TYK3	P70257	B1AUB9	P70257	Nfix	Nuclear factor 1 X-type (NF1-X) (Nuclear factor 1/X) (CCAAT-box-binding transcription factor) (CTF) (Nuclear factor I/X) (NF-I/X) (NFI-X) (TGGCA-binding protein)	reviewed	5	TRUE							5	High	2	2	1	Mouse	FALSE	3 v 3	-0.524401	0.0467191	3 v 3	2.01192	0.0829428	0.0910891	7.56529	7.77479	8.0634	7.1467	7.23649	7.44708	4.04439	4.1375	6.16993	6.36457	6.57592	7.44708	189.4	219	267.5	141.7	150.8	174.5	16.5	17.6
P97379	P97379	P97379	P97379	P97379	G3bp2	Ras GTPase-activating protein-binding protein 2 (G3BP-2) (GAP SH3 domain-binding protein 2)	reviewed	4	TRUE							12	High	6	8	4	Mouse	FALSE	3 v 3	-0.522966	0.181784	3 v 3	2.01501	0.0147695	0.0559689	11.1563	11.2798	10.4392	10.7265	10.4493	10.1307	7.633	7.64097	8.54612	9.94457	9.78986	10.1307	2282.3	2486.4	1388.4	1694.3	1398.1	1121.1	198.5	199.6
A0A1B0GS69, F8VPM7, Q3UHT7, Q6PH08, Q99MI1, V9GWT6, V9GX53, V9GXF0, V9GXH3, V9GXL1, V9GXP8	F8VPM7, Q99MI1, V9GXF0, V9GXH3, V9GXP8	Q99MI1	F8VPM7	Q99MI1	Erc1	ELKS/Rab6-interacting/CAST family member 1 (ERC-1) (CAZ-associated structural protein 2) (CAST2) (Rab6-interacting protein 2)	reviewed	5	TRUE							7	High	7	7	7	Mouse	FALSE	3 v 3	-0.522109	0.0945504	3 v 3	2.01573	0.0226751	0.0559689	9.6632	9.62004	9.07842	9.18388	8.89754	8.7139	6.13955	5.98185	7.18587	8.40216	8.2384	8.7139	810.8	786.9	540.6	581.6	476.9	419.9	70.5	63.2
A2A6A1	A2A6A1	A2A6A1	A2A6A1	A2A6A1	Gpatch8	G patch domain-containing protein 8	reviewed	3	TRUE							2	High	2	2	2	Mouse	FALSE	3 v 3	-0.522027	0.426102	3 v 3	2.01659	0.00458507	0.0559689	8.4417	8.5691	7.56529	8.3746	7.89664	6.73877	4.91648	4.93074	5.67243	7.5932	7.23745	6.73877	347.7	379.8	189.4	331.9	238.3	106.8	30.2	30.5
D3Z039, Q80VZ7, Q99JG7	D3Z039, Q80VZ7, Q99JG7	Q99JG7	Q99JG7	Q99JG7	Tnip2	TNFAIP3-interacting protein 2 (A20-binding inhibitor of NF-kappa-B activation 2) (ABIN-2)	reviewed	5	TRUE							2	Medium	1	1	1	Mouse	FALSE	3 v 3	-0.521835	0.38534	3 v 3	2.01546	0.00404276	0.0559689	8.96694	8.69453	7.48059	8.08746	8.10538	7.3837	5.44294	5.05745	5.58796	7.30561	7.44543	7.3837	500.4	414.3	178.6	272	275.4	167	43.5	33.3
Q3UVG3	Q3UVG3	Q3UVG3	Q3UVG3	Q3UVG3	Fam91a1	Protein FAM91A1	reviewed	3	TRUE							2	High	2	2	2	Mouse	FALSE	3 v 3	-0.52066	0.117951	3 v 3	2.0162	0.0135013	0.0559689	8.32823	8.29324	7.70529	7.52513	7.57289	7.66676	4.80735	4.65535	5.8125	6.74416	6.91289	7.66676	321.4	313.7	208.7	184.2	190.4	203.2	28	25.2
Q78YY6	Q78YY6	Q78YY6	Q78YY6	Q78YY6	Dnajc15	DnaJ homolog subfamily C member 15	reviewed	5	TRUE							6	High	1	1	1	Mouse	FALSE	3 v 3	-0.519828	0.0140137	3 v 3	2.01836	0.0732163	0.0819167	8.27798	8.32867	8.51964	7.87406	7.87897	7.81378	4.75489	4.6893	6.62644	7.09276	7.21917	7.81378	310.4	321.5	367	234.6	235.4	225	27	25.8
A0A2R8VHJ0, P16045	P16045	P16045	P16045	P16045	Lgals1	Galectin-1 (Gal-1) (14 kDa lectin) (Beta-galactoside-binding lectin L-14-I) (Galaptin) (Lactose-binding lectin 1) (Lectin galactoside-binding soluble 1) (S-Lac lectin 1)	reviewed	5	TRUE							51	High	7	20	7	Mouse	FALSE	3 v 3	-0.518837	0.263601	3 v 3	2.01903	0.138688	0.144506	12.7628	12.8431	13.7983	12.486	12.3731	12.9886	9.23936	9.20457	11.9054	11.7042	11.7137	12.9886	6949.8	7347.7	14246.6	5736.6	5304.9	8127.3	604.4	590
E9PYH2, Q91V12	E9PYH2, Q91V12	Q91V12	E9PYH2	Q91V12	Acot7	Cytosolic acyl coenzyme A thioester hydrolase (EC 3.1.2.2) (Acyl-CoA thioesterase 7) (Brain acyl-CoA hydrolase) (BACH) (CTE-IIa) (CTE-II) (Long chain acyl-CoA thioester hydrolase)	reviewed	5	TRUE							29	High	10	19	10	Mouse	FALSE	3 v 3	-0.518827	0.0024766	3 v 3	2.01915	0.0379176	0.0570337	12.0987	12.1421	11.9558	11.4714	11.5591	11.6097	8.57516	8.50343	10.0629	10.6896	10.8997	11.6097	4386.1	4519.9	3972.5	2839.4	3017.4	3125.1	381.4	362.9
F6WNE9, Q9ESC8	Q9ESC8	Q9ESC8	Q9ESC8	Q9ESC8	Aff4	AF4/FMR2 family member 4	reviewed	5	TRUE							3	High	3	4	2	Mouse	FALSE	3 v 3	-0.515684	0.00903192	3 v 3	2.02136	0.0404869	0.0575936	7.5744	7.71768	7.46352	7.07468	7.12825	7.00562	4.05311	4.07895	5.56986	6.29278	6.46761	7.00562	190.6	210.5	176.5	134.8	139.9	128.5	16.6	16.9
Q3UGR5	Q3UGR5	Q3UGR5	Q3UGR5	Q3UGR5	Hdhd2	Haloacid dehalogenase-like hydrolase domain-containing protein 2	reviewed	3	TRUE							25	High	4	4	4	Mouse	FALSE	3 v 3	-0.515309	0.0104118	3 v 3	2.02245	0.0610859	0.0713825	9.41849	9.49845	9.60622	8.82496	9.05555	9.09672	5.89482	5.86047	7.71356	8.0433	8.39618	9.09672	684.3	723.3	779.4	453.5	532.1	547.5	59.5	58.1
P02672	P02672	P02672	P02672	P02672	FGA	Fibrinogen alpha chain [Cleaved into: Fibrinopeptide A; Fibrinogen alpha chain]	reviewed	5	TRUE							5	High	3	3	3		TRUE	3 v 3	-0.515005	0.618663	3 v 3	2.0236	0.271825	0.275899	9.61361	9.34585	11.6562	8.97298	9.18488	10.9127	6.08958	5.70598	9.76321	8.19131	8.52552	10.9127	783.4	650.7	3227.4	502.5	582	1927.8	68.1	52.2
A2I7N3, REFSEQ:XP_001252647	REFSEQ:XP_001252647	REFSEQ:XP_001252647	REFSEQ:XP_001252647	REFSEQ:XP_001252647	NA	NA	NA	NA	TRUE							3	Medium	2	2	1		TRUE	3 v 3	-0.513958	0.267977	3 v 3	2.02482	0.110686	0.117282	9.01011	8.06663	9.0728	7.77545	8.37156	8.46066	5.48543	4.42626	7.17991	6.99322	7.71218	8.46066	515.6	268.1	538.5	219.1	331.2	352.3	44.8	21.5
D3YUP4, D3Z2H4, D3Z4G9, Q3TDN2	D3Z2H4, Q3TDN2	Q3TDN2	D3Z2H4	Q3TDN2	Faf2	FAS-associated factor 2 (UBX domain-containing protein 8)	reviewed	5	TRUE						Q3TDN2	16	High	4	6	4	Mouse	FALSE	3 v 3	-0.513302	0.150415	3 v 3	2.02484	0.0170307	0.0559689	10.7832	10.5986	10.0049	9.69052	9.96694	10.1893	7.25927	6.96	8.11166	8.90869	9.30743	10.1893	1762.2	1550.6	1027.5	826.3	1000.8	1167.6	153.2	124.5
A0A0R4J073, A0A0R4J183, E9Q577, Q5U5Q9	A0A0R4J073, E9Q577, Q5U5Q9	Q5U5Q9	Q5U5Q9	Q5U5Q9	Uimc1	BRCA1-A complex subunit RAP80 (Receptor-associated protein 80) (Ubiquitin interaction motif-containing protein 1)	reviewed	5	TRUE							4	High	3	3	3	Mouse	FALSE	3 v 3	-0.51307	0.182133	3 v 3	2.02482	0.00827089	0.0559689	8.51531	8.48945	7.72178	7.83542	7.73132	7.62059	4.99095	4.853	5.82782	7.0542	7.07146	7.62059	365.9	359.4	211.1	228.4	212.5	196.8	31.8	28.9
E9PV38	E9PV38	E9PV38	E9PV38	E9PV38	Ces2g	Carboxylic ester hydrolase (EC 3.1.1.-)	unreviewed	2	TRUE							4	High	2	2	2	Mouse	FALSE	3 v 3	-0.512775	0.245598	3 v 3	2.02584	0.00578164	0.0559689	7.23936	6.94134	6.16591	6.45943	6.08958	6.25927	3.71149	3.30743	4.27053	5.67807	5.42962	6.25927	151.1	122.9	71.8	88	68.1	76.6	13.1	9.9
A0A1D5RML2, Q9Z0G0	Q9Z0G0	Q9Z0G0	Q9Z0G0	Q9Z0G0	Gipc1	PDZ domain-containing protein GIPC1 (GAIP C-terminus-interacting protein) (RGS-GAIP-interacting protein) (RGS19-interacting protein 1) (SemaF cytoplasmic domain-associated protein 1) (SEMCAP-1) (Synectin)	reviewed	5	TRUE							7	High	2	2	2	Mouse	FALSE	3 v 3	-0.512661	0.01614	3 v 3	2.02657	0.0397323	0.0573638	7.17193	7.30469	7.07146	6.6837	6.66249	6.66391	3.64386	3.66676	5.17792	5.90207	6.00225	6.66391	144.2	158.1	134.5	102.8	101.3	101.4	12.5	12.7
Q8K039	Q8K039	Q8K039	Q8K039	Q8K039	NA	Uncharacterized protein KIAA1143 homolog	reviewed	2	TRUE							6	High	1	2	1	Mouse	FALSE	3 v 3	-0.511876	0.237533	3 v 3	2.02617	0.0045947	0.0559689	9.29186	9.50124	8.47938	8.60251	8.72622	8.40812	5.76818	5.86295	6.58646	7.82082	8.06717	8.40812	626.8	724.7	356.9	388.7	423.5	339.7	54.5	58.2
Q3UP38	Q3UP38	Q3UP38	Q3UP38	Q3UP38	Cracr2a	EF-hand calcium-binding domain-containing protein 4B (Calcium release-activated channel regulator 2A) (Ras-related protein Rab-46)	reviewed	5	TRUE				Q3UP38			2	High	2	2	2	Mouse	FALSE	3 v 3	-0.510897	0.0573885	3 v 3	2.02679	0.0268622	0.0559689	9.28679	9.21917	8.80478	8.6893	8.64746	8.44128	5.76288	5.58195	6.91169	7.90749	7.98812	8.44128	624.6	596	447.2	412.8	401	347.6	54.3	47.9
Q9CZX7	Q9CZX7	Q9CZX7	Q9CZX7	Q9CZX7	Pip4p2	Type 2 phosphatidylinositol 4,5-bisphosphate 4-phosphatase (Type 2 PtdIns-4,5-P2 4-Ptase) (EC 3.1.3.78) (PtdIns-4,5-P2 4-Ptase II) (Transmembrane protein 55A)	reviewed	5	TRUE							4	High	1	2	1	Mouse	FALSE	3 v 3	-0.510125	0.00144091	3 v 3	2.02771	0.0443079	0.0595338	10.0982	10.1333	9.98499	9.60492	9.57194	9.50918	6.5744	6.49506	8.09223	8.82305	8.91259	9.50918	1096.1	1123.1	1013.4	778.7	761.1	728.7	95.3	90.2
Q8CCI5, Q99LW6	Q8CCI5	Q8CCI5	Q8CCI5	Q8CCI5	Rybp	RING1 and YY1-binding protein (Death effector domain-associated factor) (DED-associated factor)	reviewed	5	TRUE							17	High	3	4	3	Mouse	FALSE	3 v 3	-0.509933	0.0353576	3 v 3	2.02784	0.0351938	0.0562622	10.8867	11.1401	10.7118	10.4606	10.4767	10.2715	7.3637	7.50144	8.8189	9.67878	9.8173	10.2715	1893.3	2256.9	1677.1	1409.1	1425	1236	164.7	181.2
A0A0R4J138, P50429, Q32KI9	A0A0R4J138, P50429	P50429	A0A0R4J138	P50429	Arsb	Arylsulfatase B (ASB) (EC 3.1.6.12) (N-acetylgalactosamine-4-sulfatase) (G4S)	reviewed	5	TRUE						P50429	25	High	14	38	14	Mouse	FALSE	3 v 3	-0.509922	0.0514809	3 v 3	2.02803	0.0852716	0.0932724	13.2422	13.1669	13.6099	12.7887	12.7708	12.9298	9.7187	9.52826	11.717	12.0069	12.1114	12.9298	9689.6	9196.7	12502.6	7075.9	6988.5	7803.1	842.6	738.4
E9QAD4, Q7TQK5	E9QAD4, Q7TQK5	Q7TQK5	Q7TQK5	Q7TQK5	Ccdc93	Coiled-coil domain-containing protein 93	reviewed	3	TRUE							8	High	6	8	6	Mouse	FALSE	3 v 3	-0.509062	0.0307788	3 v 3	2.02876	0.0434164	0.0591693	11.0672	11.3717	11.1003	10.6971	10.6383	10.6766	7.54381	7.73335	9.20726	9.91528	9.97885	10.6766	2145.6	2649.9	2195.4	1660.2	1593.8	1636.7	186.6	212.8
E9Q397, P15508, Q3UGX2	E9Q397, P15508, Q3UGX2	P15508	P15508	P15508	Sptb	Spectrin beta chain, erythrocytic (Beta-I spectrin)	reviewed	5	TRUE							6	High	14	20	5	Mouse	FALSE	3 v 3	-0.508275	0.176331	3 v 3	2.02867	0.0758127	0.0843121	7.86666	8.108	8.2891	7.31922	7.32643	8.09329	4.34341	4.47249	6.39575	6.53761	6.66676	8.09329	233.4	275.9	312.8	159.7	160.5	273.1	20.3	22.2
P26645	P26645	P26645	P26645	P26645	Marcks	Myristoylated alanine-rich C-kinase substrate (MARCKS)	reviewed	5	TRUE							21	High	6	11	6	Mouse	FALSE	3 v 3	-0.508152	0.0802223	3 v 3	2.02981	0.0939031	0.101059	12.0639	12.0568	12.5549	11.7375	11.6209	11.7927	8.54032	8.41827	10.662	10.9557	10.9615	11.7927	4281.4	4260.6	6017.5	3414.7	3149.5	3547.9	372.3	342.1
E9Q6J5, Q5SQY2	E9Q6J5	E9Q6J5	E9Q6J5	E9Q6J5	Bod1l	Biorientation of chromosomes in cell division protein 1-like 1	reviewed	4	TRUE							5	High	16	20	16	Mouse	FALSE	3 v 3	-0.507918	0.130811	3 v 3	2.02989	0.0161377	0.0559689	12.2081	12.3664	11.6503	11.7026	11.5989	11.3995	8.68475	8.72792	9.75739	10.9207	10.9395	11.3995	4731.4	5280.3	3214.3	3332.9	3101.9	2701.4	411.5	424
A2AE94, A2AE95, Q99N80	A2AE94, A2AE95, Q99N80	Q99N80	Q99N80	Q99N80	Sytl1	Synaptotagmin-like protein 1 (Exophilin-7)	reviewed	5	TRUE							7	High	4	6	3	Mouse	FALSE	3 v 3	-0.507698	0.0122104	3 v 3	2.03018	0.0516336	0.0639501	10.9142	10.9673	10.8484	10.5212	10.4309	10.2547	7.3906	7.32912	8.95536	9.73944	9.77149	10.2547	1929.7	2002.1	1843.7	1469.6	1380.4	1221.7	167.8	160.8
A0A0U1RQ55, Q78JW9	Q78JW9	Q78JW9	Q78JW9	Q78JW9	Ubfd1	Ubiquitin domain-containing protein UBFD1	reviewed	2	TRUE							11	High	4	5	4	Mouse	FALSE	3 v 3	-0.507027	0.0192703	3 v 3	2.03086	0.0378016	0.0569848	12.0627	12.2417	11.8874	11.6374	11.611	11.4223	8.53916	8.60326	9.99449	10.8556	10.9516	11.4223	4277.9	4843	3788.6	3185.8	3128	2744.4	372	388.9
M0QWG6, M0QWR1, O55057	M0QWG6, O55057	O55057	O55057	O55057	Pde6d	Retinal rod rhodopsin-sensitive cGMP 3',5'-cyclic phosphodiesterase subunit delta (GMP-PDE delta)	reviewed	4	TRUE							13	High	2	3	2	Mouse	FALSE	3 v 3	-0.506432	0.156723	3 v 3	2.0305	0.012464	0.0559689	9.18413	9.14797	8.45327	8.54303	8.46189	8.26115	5.66107	5.51096	6.56071	7.76089	7.80219	8.26115	581.7	567.3	350.5	373	352.6	306.8	50.6	45.6
Q99L88	Q99L88	Q99L88	Q99L88	Q99L88	Sntb1	Beta-1-syntrophin (59 kDa dystrophin-associated protein A1 basic component 1) (DAPA1B) (Syntrophin-2)	reviewed	5	TRUE							4	High	2	2	1	Mouse	FALSE	3 v 3	-0.506317	0.00538657	3 v 3	2.03091	0.0415547	0.058201	9.12567	9.08321	8.94193	8.5672	8.56682	8.49785	5.60288	5.44626	7.04876	7.78529	7.90749	8.49785	558.6	542.4	491.8	379.3	379.2	361.5	48.6	43.6
B7ZP52, D3YUB9, D3Z055, D3Z5F7, G3UWS5, G3UY42, Q5XFR0, Q8CCS6	D3YUB9, D3Z055, D3Z5F7, G3UWS5, G3UY42, Q8CCS6	Q8CCS6	G3UWS5	Q8CCS6	Pabpn1	Polyadenylate-binding protein 2 (PABP-2) (Poly(A)-binding protein 2) (Nuclear poly(A)-binding protein 1) (Poly(A)-binding protein II) (PABII) (Polyadenylate-binding nuclear protein 1)	reviewed	5	TRUE							16	High	5	11	5	Mouse	FALSE	3 v 3	-0.505763	0.111764	3 v 3	2.03224	0.0912107	0.0985905	11.1852	11.6263	11.8263	11.1053	10.9858	11.0296	7.66178	7.98755	9.9334	10.3234	10.3264	11.0296	2328.6	3161.4	3631.5	2203	2027.9	2090.5	202.5	253.8
A0A286YCG8, A0A286YCT4, A0A286YDB7, Q9CY50	A0A286YCG8, A0A286YCT4, A0A286YDB7, Q9CY50	Q9CY50	A0A286YDB7	Q9CY50	Ssr1	Translocon-associated protein subunit alpha (TRAP-alpha) (Signal sequence receptor subunit alpha) (SSR-alpha)	reviewed	4	TRUE							12	High	3	6	3	Mouse	FALSE	3 v 3	-0.50477	0.381002	3 v 3	2.03316	0.167762	0.173084	11.1231	11.6512	12.6613	11.2734	11.1011	11.5467	7.59991	8.01235	10.7683	10.4917	10.4417	11.5467	2230.4	3216.3	6477.8	2475.4	2196.6	2991.7	194	258.2
Q8BGR2	Q8BGR2	Q8BGR2	Q8BGR2	Q8BGR2	Lrrc8d	Volume-regulated anion channel subunit LRRC8D (Leucine-rich repeat-containing protein 5) (Leucine-rich repeat-containing protein 8D)	reviewed	5	TRUE							2	High	2	2	2	Mouse	FALSE	3 v 3	-0.503611	0.103186	3 v 3	2.03429	0.0140187	0.0559689	8.21965	8.28123	7.67455	7.71493	7.37678	7.57289	4.69488	4.64386	5.78136	6.9331	6.71699	7.57289	298.1	311.1	204.3	210.1	166.2	190.4	25.9	25
Q2UVX4	Q2UVX4	Q2UVX4	Q2UVX4	Q2UVX4	C3	Complement C3 [Cleaved into: Complement C3 beta chain; Complement C3 alpha chain; C3a anaphylatoxin; C3-beta-c (C3bc); Acylation stimulating protein (ASP) (C3adesArg); Complement C3b alpha' chain; Complement C3c alpha' chain fragment 1; Complement C3dg fragment; Complement C3g fragment; Complement C3d fragment; Complement C3f fragment; Complement C3c alpha' chain fragment 2]	reviewed	5	TRUE							10	High	20	35	7		TRUE	3 v 3	-0.503518	0.75932	3 v 3	2.03397	0.401223	0.403591	9.6339	9.25503	13.0813	8.94808	9.54612	11.9655	6.11061	5.61765	11.1883	8.16641	8.88661	11.9655	794.5	611	8667	493.9	747.6	3999.2	69.1	49.1
D3Z7C0, Q9Z2Q5	D3Z7C0, Q9Z2Q5	Q9Z2Q5	Q9Z2Q5	Q9Z2Q5	Mrpl40	Large ribosomal subunit protein mL40 (39S ribosomal protein L40, mitochondrial) (L40mt) (MRP-L40) (Nuclear localization signal-containing protein deleted in velocardiofacial syndrome homolog)	reviewed	3	TRUE							4	Medium	1	1	1	Mouse	FALSE	3 v 3	-0.503059	0.0159514	3 v 3	2.03429	0.0423458	0.0586482	9.00028	8.79442	8.72144	8.39832	8.32463	8.28401	5.47573	5.15785	6.82909	7.61618	7.66534	8.28401	512.1	444	422.1	337.4	320.6	311.7	44.5	35.7
Q9EQG9	Q9EQG9	Q9EQG9	Q9EQG9	Q9EQG9	Cert1	Ceramide transfer protein (CERT) (Collagen type IV alpha-3-binding protein) (Goodpasture antigen-binding protein) (GPBP) (START domain-containing protein 11) (StARD11) (StAR-related lipid transfer protein 11)	reviewed	5	TRUE							22	High	15	21	15	Mouse	FALSE	3 v 3	-0.502811	0.232464	3 v 3	2.03509	0.00718433	0.0559689	12.4691	12.5109	11.5849	11.8157	11.8023	11.4384	8.94574	8.87221	9.69192	11.0338	11.1429	11.4384	5669.8	5836.5	3071.8	3604.8	3571.4	2775.3	493.1	468.6
A0A5H1ZRL5, A0A5H1ZRL8, A0A5H1ZRP0, Q3ULW8	Q3ULW8	Q3ULW8	Q3ULW8	Q3ULW8	Parp3	Protein mono-ADP-ribosyltransferase PARP3 (EC 2.4.2.-) (ADP-ribosyltransferase diphtheria toxin-like 3) (ARTD3) (DNA ADP-ribosyltransferase PARP3) (EC 2.4.2.-) (NAD(+) ADP-ribosyltransferase 3) (ADPRT-3) (Poly [ADP-ribose] polymerase 3) (PARP-3) (Poly[ADP-ribose] synthase 3) (pADPRT-3)	reviewed	5	TRUE							11	High	5	6	5	Mouse	FALSE	3 v 3	-0.502572	0.141227	3 v 3	2.03516	0.0703596	0.0792769	7.97728	8.02181	8.03727	7.82782	7.59544	7.10538	4.45286	4.38543	6.14364	7.04658	6.93546	7.10538	252	259.9	262.7	227.2	193.4	137.7	21.9	20.9
D3YUI3, Q61838	Q61838	Q61838	Q61838	Q61838	Pzp	Pregnancy zone protein (Alpha-2-macroglobulin) (Alpha-2-M) [Cleaved into: Alpha-2-macroglobulin 165 kDa subunit; Alpha-2-macroglobulin 35 kDa subunit]	reviewed	5	TRUE							8	High	13	17	13	Mouse	FALSE	3 v 3	-0.502236	0.290557	3 v 3	2.03583	0.12349	0.129489	11.8269	11.8227	12.6533	11.2441	11.3443	12.2078	8.30332	8.18388	10.7603	10.4623	10.6849	12.2078	3632.9	3622.4	6441.9	2425.6	2600	4730.5	315.9	290.8
D3Z4M7, Q9CX33, Q9CZR8	Q9CZR8	Q9CZR8	Q9CZR8	Q9CZR8	Tsfm	Elongation factor Ts, mitochondrial (EF-Ts) (EF-TsMt)	reviewed	2	TRUE							16	High	4	5	4	Mouse	FALSE	3 v 3	-0.502184	0.0661276	3 v 3	2.03533	0.0224636	0.0559689	9.49366	9.52317	9.08614	8.91379	8.82464	8.85798	5.97039	5.88509	7.19377	8.13186	8.16541	8.85798	720.9	735.8	543.5	482.3	453.4	464	62.7	59.1
Q9R0N0	Q9R0N0	Q9R0N0	Q9R0N0	Q9R0N0	Galk1	Galactokinase (EC 2.7.1.6) (Galactose kinase)	reviewed	5	TRUE							17	High	6	8	6	Mouse	FALSE	3 v 3	-0.502115	0.017344	3 v 3	2.03565	0.0717113	0.0805428	11.4308	11.6082	11.7649	11.1778	10.9856	11.1341	7.90749	7.96982	9.87191	10.396	10.3261	11.1341	2760.6	3121.8	3480	2316.6	2027.6	2247.5	240.1	250.7
Q9ER00	Q9ER00	Q9ER00	Q9ER00	Q9ER00	Stx12	Syntaxin-12	reviewed	5	TRUE							14	High	4	4	4	Mouse	FALSE	3 v 3	-0.50057	0.0325165	3 v 3	2.03745	0.0729968	0.0816897	10.4997	10.5394	10.8308	10.1081	9.93162	10.3286	6.97613	6.90087	8.93782	9.32643	9.27216	10.3286	1447.9	1488.3	1821.4	1103.7	976.6	1285.9	125.9	119.5
Q9CY97	Q9CY97	Q9CY97	Q9CY97	Q9CY97	Ssu72	RNA polymerase II subunit A C-terminal domain phosphatase SSU72 (CTD phosphatase SSU72) (EC 3.1.3.16)	reviewed	4	TRUE							23	High	4	4	4	Mouse	FALSE	3 v 3	-0.495485	0.137305	3 v 3	2.04261	0.0865396	0.0944086	8.19967	8.76984	8.89845	8.07361	8.04439	8.2635	4.67807	5.12928	7.00562	7.29186	7.38543	8.2635	294	436.5	477.2	269.4	264	307.3	25.6	35
A0A0G2JDW7, A0A0G2JG29, Q6ZWU9	A0A0G2JDW7, Q6ZWU9	Q6ZWU9	Q6ZWU9	Q6ZWU9	Rps27	Small ribosomal subunit protein eS27 (40S ribosomal protein S27)	reviewed	5	TRUE							24	High	3	4	2	Mouse	FALSE	3 v 3	-0.495031	0.524079	3 v 3	2.04285	0.0382638	0.0570337	10.8137	10.8518	9.47695	9.58496	10.9429	9.12954	7.29002	7.21335	7.58421	8.80316	10.2834	9.12954	1799.9	1848.1	712.6	768	1968.5	560.1	156.5	148.4
Q8CGP5	Q8CGP5	Q8CGP5	Q8CGP5	Q8CGP5	Hist1h2af	Histone H2A type 1-F	reviewed	5	TRUE							54	High	11	74	2	Mouse	FALSE	3 v 3	-0.49483	0.388316	3 v 3	2.04298	0.0107802	0.0559689	12.0084	11.7323	10.7327	10.6463	11.66	10.6825	8.48502	8.09381	8.83983	9.8645	11.0006	10.6825	4119.8	3402.2	1701.6	1602.7	3236.1	1643.4	358.3	273.2
D3YYS7, D3Z478, D3Z4K1, Q9D0L8	Q9D0L8	Q9D0L8	Q9D0L8	Q9D0L8	Rnmt	mRNA cap guanine-N7 methyltransferase (EC 2.1.1.56) (RG7MT1) (mRNA (guanine-N(7))-methyltransferase) (mRNA cap methyltransferase)	reviewed	5	TRUE							26	High	11	15	11	Mouse	FALSE	3 v 3	-0.491402	0.101236	3 v 3	2.04649	0.0172429	0.0559689	12.1461	12.198	11.6581	11.489	11.5551	11.4838	8.62278	8.55919	9.7652	10.7072	10.8957	11.4838	4532.4	4698.4	3231.8	2874.4	3009	2864	394.2	377.2
E9PZ00, J3QPG5, K3W4L3, Q61207, Q8BFQ1	E9PZ00, Q8BFQ1	Q8BFQ1	Q8BFQ1	Q8BFQ1	Psap	Prosaposin	unreviewed	2	TRUE							39	High	21	111	21	Mouse	FALSE	3 v 3	-0.491086	0.193016	3 v 3	2.04684	0.118177	0.124446	15.0318	14.8756	15.7256	14.7784	14.5439	14.8375	11.5084	11.237	13.8327	13.9966	13.8844	14.8375	33499.2	30060.6	54185.9	28103.1	23885.8	29277.2	2913.2	2413.6
F6WHQ7	F6WHQ7	F6WHQ7	F6WHQ7	F6WHQ7	Gstm1	Glutathione S-transferase, mu 1	unreviewed	1	TRUE							52	High	13	52	1	Mouse	FALSE	3 v 3	-0.490668	0.0136995	3 v 3	2.04745	0.042206	0.0586159	8.83226	8.61545	8.63554	8.14975	8.08428	8.37721	5.30743	4.97728	6.74281	7.36807	7.42459	8.37721	455.8	392.2	397.7	284	271.4	332.5	39.6	31.5
Q5SWG2, Q8BSK8, Q8C3J7	Q8BSK8	Q8BSK8	Q8BSK8	Q8BSK8	Rps6kb1	Ribosomal protein S6 kinase beta-1 (S6K-beta-1) (S6K1) (EC 2.7.11.1) (70 kDa ribosomal protein S6 kinase 1) (P70S6K1) (p70-S6K 1) (Ribosomal protein S6 kinase I) (S6K) (p70 ribosomal S6 kinase alpha) (p70 S6 kinase alpha) (p70 S6K-alpha) (p70 S6KA)	reviewed	5	TRUE							6	High	3	3	3	Mouse	FALSE	3 v 3	-0.489818	0.00363284	3 v 3	2.04743	0.0400346	0.0573929	8.85518	8.85081	8.68475	8.37417	8.27705	8.27006	5.33271	5.21335	6.79181	7.59246	7.61765	8.27006	463.1	461.7	411.5	331.8	310.2	308.7	40.3	37.1
A2ARQ2, A2ARQ4, B2KF73, D6RCY2, D6RIP7, O88892, P84102	P84102	P84102	P84102	P84102	Serf2	Small EDRK-rich factor 2 (Protein 4F5-related) (4F5rel)	reviewed	2	TRUE							42	High	4	10	4	Mouse	FALSE	3 v 3	-0.488223	0.174905	3 v 3	2.04968	0.0110441	0.0559689	11.7198	11.8193	11.0386	11.2711	10.9805	10.8615	8.19623	8.1809	9.14568	10.4892	10.3211	10.8615	3373	3613.8	2103.5	2471.3	2020.5	1860.5	293.3	290.2
A0A0N4SV89, Q5XKN4	Q5XKN4	Q5XKN4	Q5XKN4	Q5XKN4	Jagn1	Protein jagunal homolog 1	reviewed	5	TRUE							13	High	2	3	2	Mouse	FALSE	3 v 3	-0.487852	0.364122	3 v 3	2.05013	0.00716883	0.0559689	9.94046	9.79977	8.70701	9.26936	9.23697	8.47735	6.41616	6.16189	6.81378	8.48744	8.57743	8.47735	982.6	891.3	417.9	617.1	603.4	356.4	85.4	71.6
Q69ZC8	Q69ZC8	Q69ZC8	Q69ZC8	Q69ZC8	Gpalpp1	GPALPP motifs-containing protein 1	reviewed	2	TRUE							15	High	4	4	4	Mouse	FALSE	3 v 3	-0.486503	0.14979	3 v 3	2.05152	0.0136944	0.0559689	9.38909	9.35645	8.70736	8.74147	8.73505	8.51688	5.86542	5.71699	6.81506	7.95942	8.07575	8.51688	670.5	655.5	418	428	426.1	366.3	58.3	52.6
F6SFF5, Q8K1Z0	F6SFF5, Q8K1Z0	Q8K1Z0	F6SFF5	Q8K1Z0	Coq9	Ubiquinone biosynthesis protein COQ9, mitochondrial	reviewed	4	TRUE							3	High	1	1	1	Mouse	FALSE	3 v 3	-0.485949	0.0117421	3 v 3	2.05184	0.0671825	0.0764288	8.54651	8.55421	8.79442	8.03507	8.11634	8.28586	5.02237	4.91648	6.90207	7.25361	7.45697	8.28586	373.9	375.9	444	262.3	277.5	312.1	32.5	30.2
O88696	O88696	O88696	O88696	O88696	Clpp	ATP-dependent Clp protease proteolytic subunit, mitochondrial (EC 3.4.21.92) (Endopeptidase Clp)	reviewed	5	TRUE							17	High	3	3	3	Mouse	FALSE	3 v 3	-0.484672	0.120342	3 v 3	2.05352	0.0164305	0.0559689	10.7391	10.6197	10.1281	10.0508	10.0037	9.97842	7.21529	6.98071	8.23506	9.26889	9.3443	9.97842	1709.2	1573.4	1119.1	1060.7	1026.6	1008.8	148.6	126.3
G3X8X6, H9KUZ2, H9KUZ3, Q62230	G3X8X6, Q62230	Q62230	G3X8X6	Q62230	Siglec1	Sialoadhesin (Sheep erythrocyte receptor) (SER) (Sialic acid-binding Ig-like lectin 1) (Siglec-1) (CD antigen CD169)	reviewed	5	TRUE							24	High	35	44	35	Mouse	FALSE	3 v 3	-0.484613	0.326135	3 v 3	2.05331	0.107499	0.11415	13.343	13.2226	13.909	12.8466	12.4758	13.6984	9.81954	9.58402	12.0161	12.0648	11.8164	13.6984	10390.9	9558.8	15382.8	7365.7	5696.3	13293.4	903.6	767.5
Q80U72	Q80U72	Q80U72	Q80U72	Q80U72	Scrib	Protein scribble homolog (Scribble) (Protein LAP4)	reviewed	5	TRUE							2	High	3	3	2	Mouse	FALSE	3 v 3	-0.4841	0.0249588	3 v 3	2.05308	0.0542773	0.0659207	8.07039	7.893	8.07146	7.40173	7.44543	7.73539	4.54844	4.2555	6.17792	6.61912	6.7866	7.73539	268.8	237.7	269	169.1	174.3	213.1	23.4	19.1
D3Z4V1, F8WI31, Q922V4	D3Z4V1, F8WI31, Q922V4	Q922V4	Q922V4	Q922V4	Plrg1	Pleiotropic regulator 1	reviewed	4	TRUE							5	High	3	3	3	Mouse	FALSE	3 v 3	-0.48275	0.0689372	3 v 3	2.05484	0.0300445	0.0559689	9.89648	10.1911	9.67472	9.6786	9.34563	9.28979	6.3733	6.55305	7.78202	8.89694	8.68615	9.28979	953.1	1169	817.3	819.5	650.6	625.9	82.9	93.9
E9Q8A3, Q8BKC8	E9Q8A3, Q8BKC8	Q8BKC8	E9Q8A3	Q8BKC8	Pi4kb	Phosphatidylinositol 4-kinase beta (PI4K-beta) (PI4Kbeta) (PtdIns 4-kinase beta) (EC 2.7.1.67)	reviewed	5	TRUE							3	High	2	2	2	Mouse	FALSE	3 v 3	-0.481914	0.0490362	3 v 3	2.0562	0.0418578	0.0584142	9.22906	9.59358	9.18115	8.87989	9.02818	8.64997	5.70598	5.9542	7.28817	8.09803	8.36894	8.64997	600.1	772.6	580.5	471.1	522.1	401.7	52.2	62
Q8K449	Q8K449	Q8K449	Q8K449	Q8K449	Abca9	ATP-binding cassette sub-family A member 9 (EC 7.6.2.-)	reviewed	4	TRUE							1	High	1	1	1	Mouse	FALSE	3 v 3	-0.480367	0.253801	3 v 3	2.05968	0.11876	0.125033	6.91886	6.29829	7.34163	6.52513	6.05961	6.53294	3.39232	2.65535	5.44956	5.74416	5.39917	6.53294	121	78.7	162.2	92.1	66.7	92.6	10.5	6.3
D6RCI4, Q9CWU4	D6RCI4, Q9CWU4	Q9CWU4	D6RCI4	Q9CWU4	NA	UPF0690 protein C1orf52 homolog	reviewed	2	TRUE							6	High	1	1	1	Mouse	FALSE	3 v 3	-0.480087	0.208896	3 v 3	2.05838	0.0131357	0.0559689	8.17193	8.58984	7.66178	7.74551	7.75154	7.48623	4.64962	4.94953	5.76818	6.96347	7.09276	7.48623	288.4	385.3	202.5	214.6	215.5	179.3	25.1	30.9
A0A0R4J1C8, P31996	A0A0R4J1C8, P31996	P31996	P31996	P31996	Cd68	Macrosialin (CD antigen CD68)	reviewed	5	TRUE					P31996		9	High	3	3	3	Mouse	FALSE	3 v 3	-0.47974	0.313803	3 v 3	2.05839	0.148368	0.154104	10.1765	10.0481	11.1855	9.97814	10.0128	9.98	6.65249	6.40939	9.29255	9.19623	9.35337	9.98	1157.3	1058.7	2329	1008.6	1033.1	1009.9	100.6	85
A0A1W2P6Q2, Q9JHJ8	A0A1W2P6Q2, Q9JHJ8	Q9JHJ8	A0A1W2P6Q2	Q9JHJ8	Icoslg	ICOS ligand (B7 homolog 2) (B7-H2) (B7-like protein Gl50) (B7-related protein 1) (B7RP-1) (LICOS) (CD antigen CD275)	reviewed	5	TRUE							6	Medium	2	4	2	Mouse	FALSE	3 v 3	-0.479493	0.434017	3 v 3	2.05838	0.0350981	0.0562138	10.773	10.7579	9.63154	9.26843	10.6494	9.80607	7.24982	7.11894	7.73877	8.48663	9.98996	9.80607	1749.8	1731.6	793.2	616.7	1606.2	895.2	152.2	139
D6RFT7, O88512	O88512	O88512	O88512	O88512	Ap1g2	AP-1 complex subunit gamma-like 2 (Gamma2-adaptin) (G2ad)	reviewed	4	TRUE							4	High	4	4	2	Mouse	FALSE	3 v 3	-0.479161	0.0195344	3 v 3	2.05797	0.0708452	0.079715	7.83605	7.92422	8.14313	7.52278	7.40088	7.54226	4.3147	4.2854	6.24982	6.74012	6.74147	7.54226	228.5	242.9	282.7	183.9	169	186.4	19.9	19.5
O89086, Q8BG13, S4R2M6	O89086, Q8BG13	O89086	Q8BG13	O89086	Rbm3	RNA-binding protein 3 (RNA-binding motif protein 3)	reviewed	5	TRUE							27	High	3	4	3	Mouse	FALSE	3 v 3	-0.478947	0.070239	3 v 3	2.05868	0.0499952	0.0627394	8.70529	9.22954	8.95652	8.52552	8.35799	8.57099	5.1819	5.59096	7.06393	7.74349	7.69836	8.57099	417.4	600.3	496.8	368.5	328.1	380.3	36.3	48.2
A0A0A6YWA9	A0A0A6YWA9	A0A0A6YWA9	A0A0A6YWA9	A0A0A6YWA9	Gnai2	Guanine nucleotide binding protein (G protein), alpha inhibiting 2	unreviewed	1	TRUE							66	High	8	34	1	Mouse	FALSE	3 v 3	-0.478556	0.662978	3 v 3	2.05946	0.0164079	0.0559689	9.60418	9.17068	6.63807	7.86109	8.53799	7.57818	6.08108	5.53294	4.74416	7.08002	7.87836	7.57818	778.3	576.3	99.6	232.5	371.7	191.1	67.7	46.3
Q9JJA4	Q9JJA4	Q9JJA4	Q9JJA4	Q9JJA4	Wdr12	Ribosome biogenesis protein WDR12 (WD repeat-containing protein 12)	reviewed	4	TRUE							8	High	4	4	4	Mouse	FALSE	3 v 3	-0.478298	0.0606225	3 v 3	2.05933	0.0262492	0.0559689	9.80316	9.89709	9.42522	9.30561	9.29989	9.08507	6.27984	6.25927	7.53216	8.52395	8.64024	9.08507	893.4	953.5	687.5	632.8	630.3	543.1	77.7	76.6
A0A1Y7VJZ2, A0A1Y7VNC1, Q9WVL0	A0A1Y7VJZ2, Q9WVL0	Q9WVL0	Q9WVL0	Q9WVL0	Gstz1	Maleylacetoacetate isomerase (MAAI) (EC 5.2.1.2) (GSTZ1-1) (Glutathione S-transferase zeta 1) (EC 2.5.1.18)	reviewed	5	TRUE							21	High	5	6	5	Mouse	FALSE	3 v 3	-0.478008	0.00215996	3 v 3	2.06023	0.0612316	0.0714851	9.44522	9.51412	9.61765	9.11192	8.96174	9.06932	5.92125	5.87529	7.72451	8.33002	8.30241	9.06932	697.1	731.2	785.6	553.3	498.6	537.2	60.6	58.7
P52760	P52760	P52760	P52760	P52760	Rida	2-iminobutanoate/2-iminopropanoate deaminase (EC 3.5.99.10) (Heat-responsive protein 12) (Reactive intermediate imine deaminase A homolog) (Translation inhibitor L-PSP ribonuclease)	reviewed	5	TRUE							35	High	4	5	4	Mouse	FALSE	3 v 3	-0.477508	0.0862553	3 v 3	2.06056	0.057892	0.068772	9.74113	9.94251	9.75589	9.58214	9.40195	9.02292	6.21723	6.30378	7.86295	8.80025	8.74248	9.02292	855.8	984	864.6	766.5	676.5	520.2	74.4	79
A0A1Y7VM63, P54818	P54818	P54818	P54818	P54818	Galc	Galactocerebrosidase (GALCERase) (EC 3.2.1.46) (Galactocerebroside beta-galactosidase) (Galactosylceramidase) (Galactosylceramide beta-galactosidase)	reviewed	5	TRUE							8	High	4	7	4	Mouse	FALSE	3 v 3	-0.477428	0.0472665	3 v 3	2.06044	0.0375972	0.0569187	10.7645	10.6252	10.5602	10.0847	10.0074	10.4255	7.24127	6.98641	8.66747	9.30287	9.34806	10.4255	1739.6	1579.4	1509.9	1085.9	1029.3	1375.3	151.3	126.8
A0A0U1RPJ5, Q9CQ54	Q9CQ54	Q9CQ54	Q9CQ54	Q9CQ54	Ndufc2	NADH dehydrogenase [ubiquinone] 1 subunit C2 (Complex I-B14.5b) (CI-B14.5b) (NADH-ubiquinone oxidoreductase subunit B14.5b)	reviewed	3	TRUE					Q9CQ54		29	High	5	5	5	Mouse	FALSE	3 v 3	-0.477233	0.0985254	3 v 3	2.06068	0.0401647	0.057413	12.1294	12.2088	12.0731	11.3707	11.6541	11.9547	8.60585	8.57024	10.1802	10.5889	10.9946	11.9547	4480.3	4733.7	4308.9	2648.1	3222.7	3969.5	389.6	380.1
A0A494B985, A0A494B9D3, Q91WU5	Q91WU5	Q91WU5	Q91WU5	Q91WU5	As3mt	Arsenite methyltransferase (EC 2.1.1.137) (Methylarsonite methyltransferase) (S-adenosyl-L-methionine:arsenic(III) methyltransferase)	reviewed	4	TRUE							43	High	15	21	15	Mouse	FALSE	3 v 3	-0.476945	7.18056e-05	3 v 3	2.06099	0.046754	0.0608396	12.7879	12.8323	12.7624	12.291	12.3489	12.312	9.26444	9.19377	10.8694	11.5091	11.6895	12.312	7072.2	7293.2	6948.2	5011.3	5216.5	5085	615	585.6
P60840	P60840	P60840	P60840	P60840	Ensa	Alpha-endosulfine (ARPP-19e)	reviewed	5	TRUE							32	High	4	5	4	Mouse	FALSE	3 v 3	-0.475859	0.176409	3 v 3	2.062	0.0133671	0.0559689	11.4405	11.2758	10.6512	10.8127	10.6459	10.4813	7.91707	7.63735	8.75822	10.0308	9.98655	10.4813	2779.2	2479.4	1608.2	1798.6	1602.3	1429.5	241.7	199.1
A0A087WRM8, A0A087WSS1, E9QM90, G3X9J4, Q148V7	A0A087WRM8, A0A087WSS1, E9QM90, G3X9J4, Q148V7	Q148V7	E9QM90	Q148V7	Relch	RAB11-binding protein RELCH (LisH domain and HEAT repeat-containing protein KIAA1468) (RAB11-binding protein containing LisH, coiled-coil, and HEAT repeats)	reviewed	4	TRUE							1	High	1	1	1	Mouse	FALSE	3 v 3	-0.475487	0.0952144	3 v 3	2.06302	0.0940651	0.101145	7.07039	6.96232	7.51412	6.79701	6.61324	6.71012	3.54844	3.32193	5.62059	6.01569	5.9542	6.71012	134.4	124.7	182.8	111.2	97.9	104.7	11.7	10
A0A087WSF4, A0A0N4SWD6, A0A1B0GRI2, A0A1B0GRI9, A0A338P6Q3, E9Q981, G3UWJ2, G3UY53, J3QK55, L7N1Z0, L7N248, Q3TPQ7, Q3V041, Q6PEE4	G3UY53	G3UY53	G3UY53	G3UY53	Gm2381	Predicted gene 2381	unreviewed	1	TRUE							9	High	3	3	1	Mouse	FALSE	3 v 3	-0.474229	0.368513	3 v 3	2.06379	0.00120235	0.0559689	9.95768	10.0178	8.75322	9.2131	9.09882	8.99407	6.43463	6.37851	6.86047	8.43129	8.43962	8.99407	994.4	1036.7	431.5	593.5	548.3	509.9	86.5	83.2
P70195	P70195	P70195	P70195	P70195	Psmb7	Proteasome subunit beta type-7 (EC 3.4.25.1) (Macropain chain Z) (Multicatalytic endopeptidase complex chain Z) (Proteasome subunit Z)	reviewed	5	TRUE							30	High	9	18	9	Mouse	FALSE	3 v 3	-0.473303	0.195075	3 v 3	2.06469	0.0313126	0.0559689	12.8774	12.9745	12.3833	12.5003	12.5198	11.7952	9.35381	9.33584	10.4903	11.7185	11.8604	11.7952	7524.4	8048.7	5342.5	5793.8	5872.7	3553.9	654.3	646.2
A0A3Q4ECA5, A0A3Q4EG70, A0A3Q4EGV1, Q9DBU3	Q9DBU3	Q9DBU3	Q9DBU3	Q9DBU3	Riok3	Serine/threonine-protein kinase RIO3 (EC 2.7.11.1) (RIO kinase 3)	reviewed	5	TRUE							6	High	3	4	3	Mouse	FALSE	3 v 3	-0.473174	0.280406	3 v 3	2.06441	0.00306984	0.0559689	9.92065	9.99887	8.9867	9.10512	9.3271	9.05447	6.39746	6.36107	7.09381	8.32328	8.66782	9.05447	969.2	1023.2	507.3	550.7	642.3	531.7	84.3	82.2
A2AQ19	A2AQ19	A2AQ19	A2AQ19	A2AQ19	Rtf1	RNA polymerase-associated protein RTF1 homolog	reviewed	5	TRUE							13	High	10	10	10	Mouse	FALSE	3 v 3	-0.473098	0.161323	3 v 3	2.06478	0.0291762	0.0559689	10.8609	11.0552	10.4123	10.6183	10.3565	9.93428	7.33718	7.41701	8.51924	9.83652	9.69697	9.93428	1859.7	2127.9	1362.7	1571.9	1311	978.4	161.7	170.9
A0A0A6YXS4, A0A0A6YY72, P24547	P24547	P24547	P24547	P24547	Impdh2	Inosine-5'-monophosphate dehydrogenase 2 (IMP dehydrogenase 2) (IMPD 2) (IMPDH 2) (EC 1.1.1.205) (IMPDH-II)	reviewed	5	TRUE							28	High	16	16	14	Mouse	FALSE	3 v 3	-0.47245	0.0352944	3 v 3	2.06548	0.075256	0.0838365	11.8613	12.1226	12.2473	11.7125	11.577	11.5243	8.33807	8.48382	10.3544	10.9307	10.9176	11.5243	3720.6	4459.3	4861.9	3356	3055.1	2945.6	323.6	358
D3Z636, G8JL76, Q91VM9	Q91VM9	Q91VM9	Q91VM9	Q91VM9	Ppa2	Inorganic pyrophosphatase 2, mitochondrial (EC 3.6.1.1) (Pyrophosphate phospho-hydrolase 2) (PPase 2)	reviewed	4	TRUE							28	High	7	8	7	Mouse	FALSE	3 v 3	-0.472103	0.0190501	3 v 3	2.06581	0.0504435	0.0630608	11.0745	11.1333	11.0093	10.7188	10.6475	10.4345	7.55075	7.49506	9.11634	9.93693	9.98812	10.4345	2156.6	2246.2	2061.2	1685.3	1604	1383.9	187.5	180.4
Q99KR3	Q99KR3	Q99KR3	Q99KR3	Q99KR3	Lactb2	Endoribonuclease LACTB2 (Beta-lactamase-like protein 2) (EC 3.1.27.-)	reviewed	3	TRUE							28	High	7	8	7	Mouse	FALSE	3 v 3	-0.471412	0.10638	3 v 3	2.06655	0.0187098	0.0559689	10.9009	10.8832	10.351	10.3649	10.2333	10.1227	7.37764	7.24413	8.4582	9.58308	9.57384	10.1227	1912	1888.7	1306.1	1318.7	1203.7	1114.9	166.3	151.6
P17690	P17690	P17690	P17690	P17690	APOH	Beta-2-glycoprotein 1 (Apolipoprotein H) (Apo-H) (Beta-2-glycoprotein I) (B2GPI) (Beta(2)GPI)	reviewed	4	TRUE							39	High	11	23	9		TRUE	3 v 3	-0.470245	0.453689	3 v 3	2.06759	0.150769	0.156434	12.4143	11.7136	13.1588	11.2794	12.6072	11.9893	8.89087	8.07521	11.2658	10.4976	11.9478	11.9893	5458.7	3358.4	9144.9	2485.6	6239.5	4065.8	474.7	269.7
A0A0J9YTQ7, D3Z780, Q61749	A0A0J9YTQ7, D3Z780, Q61749	Q61749	A0A0J9YTQ7	Q61749	Eif2b4	Translation initiation factor eIF-2B subunit delta (eIF-2B GDP-GTP exchange factor subunit delta)	reviewed	5	TRUE							4	High	2	4	2	Mouse	FALSE	3 v 3	-0.470038	0.0315635	3 v 3	2.06786	0.0255153	0.0559689	10.5002	10.6095	10.2428	9.93029	9.85019	10.162	6.97728	6.97039	8.35006	9.14848	9.19081	10.162	1448.4	1562.4	1211.7	975.7	923	1145.7	126	125.4
D3Z1M5, D3Z2D6, D3Z3F8, Q8R1X6	D3Z1M5, D3Z2D6, D3Z3F8, Q8R1X6	Q8R1X6	D3Z2D6	Q8R1X6	Spart	Spartin	reviewed	5	TRUE							3	High	1	1	1	Mouse	FALSE	3 v 3	-0.470004	0.00876242	3 v 3	2.06757	0.0593212	0.0700657	7.00338	6.90569	7.02237	6.47735	6.63807	6.40599	3.48543	3.26303	5.12928	5.69488	5.97957	6.40599	128.3	119.9	130	89.1	99.6	84.8	11.2	9.6
P00441, P08228	P08228	P08228	P08228	P08228	Sod1	Superoxide dismutase [Cu-Zn] (EC 1.15.1.1)	reviewed	5	TRUE							63	High	10	36	10	Mouse	FALSE	3 v 3	-0.46917	0.267122	3 v 3	2.06877	0.121297	0.127459	13.5568	13.6868	14.5033	13.2199	13.2817	13.8378	10.0333	10.0482	12.6104	12.4381	12.6222	13.8378	12050.3	13186.8	23224.2	9541.1	9958.1	14642	1047.9	1058.8
Q8BJ48	Q8BJ48	Q8BJ48	Q8BJ48	Q8BJ48	Nagpa	N-acetylglucosamine-1-phosphodiester alpha-N-acetylglucosaminidase (EC 3.1.4.45) (Mannose 6-phosphate-uncovering enzyme) (Phosphodiester alpha-GlcNAcase)	reviewed	4	TRUE							3	High	1	1	1	Mouse	FALSE	3 v 3	-0.46882	0.206735	3 v 3	2.06863	0.0152363	0.0559689	7.34163	6.97154	6.4545	6.74551	6.34518	6.27053	3.81762	3.33628	4.56071	5.96347	5.6865	6.27053	162.2	125.5	87.7	107.3	81.3	77.2	14.1	10.1
P62073	P62073	P62073	P62073	P62073	Timm10	Mitochondrial import inner membrane translocase subunit Tim10	reviewed	3	TRUE							32	High	3	3	3	Mouse	FALSE	3 v 3	-0.468792	0.0419176	3 v 3	2.06863	0.0820317	0.0902677	9.96232	10.1971	10.39	9.80058	9.77446	9.56796	6.43962	6.55919	8.49705	9.01876	9.11504	9.56796	997.6	1173.9	1341.8	891.8	875.8	759	86.8	94.3
Q9QWV9	Q9QWV9	Q9QWV9	Q9QWV9	Q9QWV9	Ccnt1	Cyclin-T1 (CycT1) (Cyclin-T)	reviewed	5	TRUE							4	High	3	4	3	Mouse	FALSE	3 v 3	-0.467748	0.144587	3 v 3	2.07022	0.0187985	0.0559689	10.5222	10.5375	9.90011	10.0589	9.87759	9.62004	6.99887	6.89845	8.00731	9.27705	9.2182	9.62004	1470.6	1486.3	955.5	1066.7	940.7	786.9	127.9	119.3
A0A0R4J034, D3YZA7, Q99K01	A0A0R4J034, Q99K01	Q99K01	A0A0R4J034	Q99K01	Pdxdc1	Pyridoxal-dependent decarboxylase domain-containing protein 1 (EC 4.1.1.-)	reviewed	3	TRUE							7	High	5	5	5	Mouse	FALSE	3 v 3	-0.467412	0.136543	3 v 3	2.07168	0.0251222	0.0559689	8.90689	9.23984	8.62644	8.81186	8.30925	8.24982	5.38198	5.59991	6.73335	8.03012	7.65033	8.24982	480	604.6	395.2	449.4	317.2	304.4	41.7	48.5
A0A0J9YTY5, D3YY98, Q8VDS8	Q8VDS8	Q8VDS8	Q8VDS8	Q8VDS8	Stx18	Syntaxin-18	reviewed	4	TRUE							11	High	4	5	4	Mouse	FALSE	3 v 3	-0.467143	0.000895753	3 v 3	2.07111	0.0406938	0.0577849	9.55478	9.50462	9.42312	9.04603	8.95797	9.07708	6.03122	5.86542	7.52982	8.26397	8.29875	9.07708	752.1	726.4	686.5	528.6	497.3	540.1	65.4	58.3
P09055	P09055	P09055	P09055	P09055	Itgb1	Integrin beta-1 (Fibronectin receptor subunit beta) (VLA-4 subunit beta) (CD antigen CD29)	reviewed	5	TRUE							16	High	11	12	11	Mouse	FALSE	3 v 3	-0.465594	0.035162	3 v 3	2.07232	0.0281543	0.0559689	11.9726	11.8655	11.6407	11.1908	11.3227	11.5685	8.44915	8.22689	9.74769	10.409	10.6632	11.5685	4019	3731.3	3193	2337.6	2561.3	3037.2	349.5	299.6
A0A0X1KG67, D3Z665, Q3TAS6	A0A0X1KG67, D3Z665, Q3TAS6	Q3TAS6	A0A0X1KG67	Q3TAS6	Emc10	ER membrane protein complex subunit 10 (Hematopoietic signal peptide-containing membrane domain-containing protein 1)	reviewed	5	TRUE							7	High	1	1	1	Mouse	FALSE	3 v 3	-0.465427	0.0848822	3 v 3	2.07374	0.0483239	0.0618369	7.47897	6.99209	7.12102	6.73742	6.74551	6.71287	3.9542	3.3505	5.22882	5.95652	6.08534	6.71287	178.4	127.3	139.2	106.7	107.3	104.9	15.5	10.2
Q8VEL0	Q8VEL0	Q8VEL0	Q8VEL0	Q8VEL0	Mospd1	Motile sperm domain-containing protein 1	reviewed	5	TRUE							4	High	1	1	1	Mouse	FALSE	3 v 3	-0.465358	0.0959368	3 v 3	2.07322	0.0235909	0.0559689	7.18388	7.41278	6.82655	6.90087	6.60585	6.52042	3.65535	3.7761	4.93546	6.11894	5.9472	6.52042	145.4	170.4	113.5	119.5	97.4	91.8	12.6	13.7
Q99LX5	Q99LX5	Q99LX5	Q99LX5	Q99LX5	Mmtag2	Multiple myeloma tumor-associated protein 2 homolog	reviewed	2	TRUE							4	High	1	1	1	Mouse	FALSE	3 v 3	-0.465002	0.192714	3 v 3	2.07266	0.0119802	0.0559689	7.86851	7.68089	7.04985	7.24317	7.04221	6.91886	4.34341	4.04439	5.15785	6.46107	6.3837	6.91886	233.7	205.2	132.5	151.5	131.8	121	20.3	16.5
D3Z2B3, D3Z7X0, Q8K370	Q8K370	Q8K370	Q8K370	Q8K370	Acad10	Acyl-CoA dehydrogenase family member 10 (ACAD-10) (EC 1.3.99.-)	reviewed	3	TRUE							4	High	4	4	4	Mouse	FALSE	3 v 3	-0.46457	0.00848273	3 v 3	2.07342	0.044865	0.0597388	8.37591	8.26632	8.29324	7.79961	7.76487	7.97728	4.853	4.62644	6.40088	7.01792	7.10538	7.97728	332.2	307.9	313.7	222.8	217.5	252	28.9	24.7
Q8BGT0	Q8BGT0	Q8BGT0	Q8BGT0	Q8BGT0	Ostm1	Osteopetrosis-associated transmembrane protein 1 (Chloride channel 7 beta subunit) (Grey-lethal protein)	reviewed	5	TRUE							4	High	1	1	1	Mouse	FALSE	3 v 3	-0.464491	0.113878	3 v 3	2.07324	0.0930686	0.100248	7.74886	7.70805	8.28679	7.41109	7.30469	7.63445	4.22497	4.07039	6.39403	6.62936	6.6453	7.63445	215.1	209.1	312.3	170.2	158.1	198.7	18.7	16.8
D3YU17, Q8VCM8	D3YU17, Q8VCM8	Q8VCM8	Q8VCM8	Q8VCM8	Ncln	BOS complex subunit NCLN (Nicalin) (Nicastrin-like protein)	reviewed	4	TRUE							7	High	4	4	4	Mouse	FALSE	3 v 3	-0.464401	0.475592	3 v 3	2.07347	0.195232	0.200131	9.49605	9.71321	11.1859	9.68685	9.84408	9.47107	5.97269	6.07468	9.29301	8.90509	9.18463	9.47107	722.1	839.4	2329.7	824.2	919.1	709.7	62.8	67.4
D3YZC7, D3YZC8, Q8R3B7	D3YZC7, D3YZC8, Q8R3B7	Q8R3B7	Q8R3B7	Q8R3B7	Brd8	Bromodomain-containing protein 8	reviewed	5	TRUE							5	High	4	4	4	Mouse	FALSE	3 v 3	-0.464372	0.191644	3 v 3	2.07305	0.0142735	0.0559689	7.92006	7.69905	7.10434	7.38024	7.04439	6.90569	4.39917	4.06178	5.20945	6.59842	6.38543	6.90569	242.2	207.8	137.6	166.6	132	119.9	21.1	16.7
M0QWP9, Q9D6J6	Q9D6J6	Q9D6J6	Q9D6J6	Q9D6J6	Ndufv2	NADH dehydrogenase [ubiquinone] flavoprotein 2, mitochondrial (EC 7.1.1.2) (NADH-ubiquinone oxidoreductase 24 kDa subunit)	reviewed	4	TRUE							44	High	8	13	8	Mouse	FALSE	3 v 3	-0.463621	0.0640041	3 v 3	2.07426	0.0806012	0.0889511	11.6106	11.6457	11.9042	11.5298	11.2002	11.0396	8.08693	8.00731	10.0112	10.7479	10.5407	11.0396	3127.1	3204	3832.8	2956.8	2352.8	2105	271.9	257.3
A0A1W2P711, E9PY90, E9Q3S2, H3BJ35, H3BJ71, H3BJI6, H3BJS0, H3BJS5, H3BJY7, H3BK44, H3BK48, H3BKH2, H3BKL6, H3BL19, Q91ZV0	E9PY90, H3BJS0, H3BKH2	H3BJS0	E9PY90	H3BJS0	Mia2	MIA SH3 domain ER export factor 2	unreviewed	1	TRUE							20	High	16	21	16	Mouse	FALSE	3 v 3	-0.463056	0.0295093	3 v 3	2.07482	0.0435542	0.0592307	12.1531	12.2121	11.9888	11.8433	11.6511	11.4705	8.62972	8.57365	10.0958	11.0615	10.9917	11.4705	4554.7	4744.6	4064.2	3674.4	3216	2837.6	396.1	381
D3Z220, P97821, Q3U7T5	P97821	P97821	P97821	P97821	Ctsc	Dipeptidyl peptidase 1 (EC 3.4.14.1) (Cathepsin C) (Cathepsin J) (Dipeptidyl peptidase I) (DPP-I) (DPPI) (Dipeptidyl transferase) [Cleaved into: Dipeptidyl peptidase 1 exclusion domain chain (Dipeptidyl peptidase I exclusion domain chain); Dipeptidyl peptidase 1 heavy chain (Dipeptidyl peptidase I heavy chain); Dipeptidyl peptidase 1 light chain (Dipeptidyl peptidase I light chain)]	reviewed	5	TRUE						P97821	18	High	8	14	8	Mouse	FALSE	3 v 3	-0.462306	0.392294	3 v 3	2.07564	0.133017	0.13886	11.4796	11.4321	12.4066	10.9524	10.944	12.0351	7.95594	7.79377	10.5136	10.1706	10.2846	12.0351	2855.7	2763.2	5429.6	1981.5	1970	4196.9	248.3	221.9
A0A1L1SQA2, Q9CQV1	A0A1L1SQA2, Q9CQV1	Q9CQV1	Q9CQV1	Q9CQV1	Pam16	Mitochondrial import inner membrane translocase subunit TIM16 (Mitochondria-associated granulocyte macrophage CSF-signaling molecule) (Presequence translocated-associated motor subunit PAM16)	reviewed	5	TRUE							21	High	3	3	3	Mouse	FALSE	3 v 3	-0.461863	0.0116018	3 v 3	2.07583	0.0321554	0.0559689	9.7812	9.808	9.55727	9.35491	9.14364	9.26233	6.25739	6.16993	7.66463	8.57289	8.48422	9.26233	879.9	896.4	753.4	654.8	565.6	614.1	76.5	72
D3Z0U2, Q61686	Q61686	Q61686	Q61686	Q61686	Cbx5	Chromobox protein homolog 5 (Heterochromatin protein 1 homolog alpha) (HP1 alpha)	reviewed	5	TRUE							30	High	6	9	6	Mouse	FALSE	3 v 3	-0.460597	0.0490214	3 v 3	2.07734	0.0621419	0.0722236	12.4663	12.7322	12.621	12.3552	12.1719	11.9105	8.94281	9.09355	10.728	11.5734	11.5125	11.9105	5659	6804	6299.2	5239.6	4614.4	3849.6	492.1	546.3
A0A0G2JG49, D3YWU1, D3YX05, D3Z5F4, Q3UDK1	Q3UDK1	Q3UDK1	Q3UDK1	Q3UDK1	Trafd1	TRAF-type zinc finger domain-containing protein 1 (Protein FLN29)	reviewed	5	TRUE							7	High	3	3	3	Mouse	FALSE	3 v 3	-0.460269	0.0512991	3 v 3	2.07715	0.045462	0.0601332	8.96607	8.77083	8.80284	8.61508	8.17143	8.37243	5.44294	5.1334	6.90929	7.83289	7.51175	8.37243	500.1	436.8	446.6	392.1	288.3	331.4	43.5	35.1
A0A2I3BPJ4, E0CXH4, E0CXT6, Q8R1G2	Q8R1G2	Q8R1G2	Q8R1G2	Q8R1G2	Cmbl	Carboxymethylenebutenolidase homolog (EC 3.1.-.-)	reviewed	2	TRUE							29	High	7	8	7	Mouse	FALSE	3 v 3	-0.46021	0.348083	3 v 3	2.07779	0.138286	0.144148	10.5742	10.6736	11.6937	10.455	10.1664	10.9394	7.05094	7.03452	9.80074	9.67313	9.507	10.9394	1524.6	1633.3	3312.5	1403.7	1149.2	1963.8	132.6	131.1
A0A2R8W718, Q8R5A6	Q8R5A6	Q8R5A6	Q8R5A6	Q8R5A6	Tbc1d22a	TBC1 domain family member 22A	reviewed	3	TRUE							15	High	8	9	7	Mouse	FALSE	3 v 3	-0.459065	0.150372	3 v 3	2.07921	0.0262519	0.0559689	9.81154	9.89391	9.43713	9.66569	9.09856	9.00113	6.28725	6.2555	7.54381	8.88387	8.43921	9.00113	898.6	951.4	693.2	812.2	548.2	512.4	78.1	76.4
Q9ERZ0	Q9ERZ0	Q9ERZ0	Q9ERZ0	Q9ERZ0	Hemgn	Hemogen (Hemopoietic gene protein) (Negative differentiation regulator protein) (mNDR)	reviewed	3	TRUE							6	High	2	2	2	Mouse	FALSE	3 v 3	-0.459058	0.272143	3 v 3	2.07982	0.0602372	0.0706968	7.91169	8.92422	8.44501	7.7502	7.79116	8.36238	4.38543	5.2854	6.55152	6.96809	7.13134	8.36238	240.8	485.8	348.5	215.3	221.5	329.1	20.9	39
A2BGG7, P62960	P62960	P62960	P62960	P62960	Ybx1	Y-box-binding protein 1 (YB-1) (CCAAT-binding transcription factor I subunit A) (CBF-A) (DNA-binding protein B) (DBPB) (Enhancer factor I subunit A) (EFI-A) (Nuclease-sensitive element-binding protein 1) (Y-box transcription factor)	reviewed	5	TRUE							24	High	5	13	4	Mouse	FALSE	3 v 3	-0.45837	0.218792	3 v 3	2.0796	0.0149505	0.0559689	12.4376	12.6599	11.7898	12.0064	11.958	11.5478	8.91409	9.02126	9.89679	11.2245	11.2986	11.5478	5547.3	6471.7	3540.6	4114.1	3978.6	2993.8	482.4	519.6
A0A2R8VHX5, Q8VD12	A0A2R8VHX5, Q8VD12	Q8VD12	Q8VD12	Q8VD12	Znf385a	Zinc finger protein 385A (Hematopoietic zinc finger protein)	reviewed	5	TRUE							5	High	1	1	1	Mouse	FALSE	3 v 3	-0.456634	0.440611	3 v 3	2.08513	0.150716	0.156412	5.78136	4.86295	6.36632	4.6837	5.27053	5.6865	2.26303	1.20163	4.47249	3.89724	4.60881	5.6865	55	29.1	82.5	25.7	38.6	51.5	4.8	2.3
E9QJT5, P56376, Q8BMV3	E9QJT5, P56376	P56376	E9QJT5	P56376	Acyp1	Acylphosphatase-1 (EC 3.6.1.7) (Acylphosphatase, organ-common type isozyme) (Acylphosphate phosphohydrolase 1)	reviewed	3	TRUE							72	High	9	14	9	Mouse	FALSE	3 v 3	-0.455873	0.0111482	3 v 3	2.08203	0.0371488	0.0569007	12.2656	12.3134	12.0617	11.8678	11.7535	11.6519	8.74214	8.6749	10.1688	11.086	11.0941	11.6519	4924	5090	4275.1	3737.4	3452.7	3217.8	428.2	408.7
P53986	P53986	P53986	P53986	P53986	Slc16a1	Monocarboxylate transporter 1 (MCT 1) (Solute carrier family 16 member 1)	reviewed	5	TRUE							6	High	3	3	3	Mouse	FALSE	3 v 3	-0.455077	0.480279	3 v 3	2.08258	0.00326036	0.0559689	9.9629	9.6786	8.25361	8.90779	8.81666	8.80542	6.43962	6.04002	6.36107	8.12567	8.15735	8.80542	998	819.5	305.2	480.3	450.9	447.4	86.8	65.8
Q9D0J8	Q9D0J8	Q9D0J8	Q9D0J8	Q9D0J8	Ptms	Parathymosin	reviewed	3	TRUE							17	High	2	5	2	Mouse	FALSE	3 v 3	-0.45395	0.0776795	3 v 3	2.08408	0.0767522	0.0851596	10.5068	10.8015	11.0359	10.276	10.2163	10.49	6.98299	7.16289	9.14287	9.49406	9.55689	10.49	1455	1784.7	2099.6	1239.9	1189.6	1438.2	126.5	143.3
P53808, Q5SV41	P53808, Q5SV41	P53808	Q5SV41	P53808	Pctp	Phosphatidylcholine transfer protein (PC-TP) (START domain-containing protein 2) (StARD2) (StAR-related lipid transfer protein 2)	reviewed	4	TRUE							17	High	4	4	4	Mouse	FALSE	3 v 3	-0.45376	0.0454885	3 v 3	2.08347	0.0346522	0.0561979	8.30058	8.26256	7.99718	7.97327	7.64458	7.5812	4.7761	4.62644	6.10434	7.19081	6.98527	7.5812	315.3	307.1	255.5	251.3	200.1	191.5	27.4	24.7
Q8R164	Q8R164	Q8R164	Q8R164	Q8R164	Bphl	Valacyclovir hydrolase (VACVase) (Valacyclovirase) (EC 3.1.-.-) (Biphenyl hydrolase-like protein)	reviewed	3	TRUE							24	High	6	7	6	Mouse	FALSE	3 v 3	-0.453556	0.14226	3 v 3	2.08432	0.0850632	0.0930649	11.4733	11.2774	11.8667	10.94	10.8764	11.4404	7.95012	7.6388	9.9737	10.1582	10.217	11.4404	2843.2	2482.2	3734.5	1964.6	1879.8	2779	247.3	199.3
Q9CZ44	Q9CZ44	Q9CZ44	Q9CZ44	Q9CZ44	Nsfl1c	NSFL1 cofactor p47 (p97 cofactor p47)	reviewed	5	TRUE							50	High	16	29	2	Mouse	FALSE	3 v 3	-0.452345	0.0177223	3 v 3	2.08556	0.0396524	0.0573297	12.8095	13.0193	12.7192	12.4915	12.4149	12.2845	9.2861	9.38068	10.8262	11.7096	11.7555	12.2845	7178.8	8302.3	6743	5758.5	5461	4989	624.3	666.6
Q8BGS2	Q8BGS2	Q8BGS2	Q8BGS2	Q8BGS2	Bola2	BolA-like protein 2	reviewed	3	TRUE							70	High	5	8	5	Mouse	FALSE	3 v 3	-0.451634	0.0144898	3 v 3	2.08622	0.055025	0.066436	11.5007	11.7882	11.6535	11.2557	11.248	11.0838	7.97728	8.14975	9.76055	10.4738	10.5886	11.0838	2897.7	3536.8	3221.5	2445.1	2432.2	2170.5	252	284
A2ADZ6, O35345, Q4FJZ2	O35345, Q4FJZ2	O35345	Q4FJZ2	O35345	Kpna6	Importin subunit alpha-7 (Importin alpha-S2) (Karyopherin subunit alpha-6)	reviewed	5	TRUE							8	High	5	7	3	Mouse	FALSE	3 v 3	-0.45153	0.262539	3 v 3	2.08602	0.0150684	0.0559689	8.94924	8.49105	7.9331	7.81314	7.9431	8.26256	5.42626	4.853	6.04002	7.03122	7.28355	8.26256	494.3	359.8	244.4	224.9	246.1	307.1	43	28.9
P09581	P09581	P09581	P09581	P09581	Csf1r	Macrophage colony-stimulating factor 1 receptor (CSF-1 receptor) (CSF-1-R) (CSF-1R) (M-CSF-R) (EC 2.7.10.1) (Proto-oncogene c-Fms) (CD antigen CD115)	reviewed	5	TRUE							2	High	2	2	2	Mouse	FALSE	3 v 3	-0.451397	0.00522985	3 v 3	2.08677	0.046649	0.0607775	9.49386	9.31719	9.39596	8.9542	8.84361	9.05501	5.97039	5.67807	7.50303	8.17243	8.18438	9.05501	721	637.9	673.7	496	459.4	531.9	62.7	51.2
F6R9G0, Q8CHI8	Q8CHI8	Q8CHI8	Q8CHI8	Q8CHI8	Ep400	E1A-binding protein p400 (EC 3.6.4.-) (Domino homolog) (mDomino) (p400 kDa SWI2/SNF2-related protein)	reviewed	5	TRUE							1	High	3	3	3	Mouse	FALSE	3 v 3	-0.450549	0.32223	3 v 3	2.08709	0.00314015	0.0559689	7.85922	8.12309	6.97957	7.23554	7.18388	7.19081	4.33628	4.48543	5.08746	6.4545	6.52513	7.19081	232.2	278.8	126.2	150.7	145.4	146.1	20.2	22.4
Q9DB60	Q9DB60	Q9DB60	Q9DB60	Q9DB60	Prxl2b	Prostamide/prostaglandin F synthase (Prostamide/PG F synthase) (Prostamide/PGF synthase) (EC 1.11.1.20) (Peroxiredoxin-like 2B)	reviewed	5	TRUE							16	High	4	4	4	Mouse	FALSE	3 v 3	-0.44985	0.423456	3 v 3	2.08726	0.151004	0.156645	7.54689	7.69279	8.82941	7.47492	7.12412	8.1205	4.0268	4.05311	6.93664	6.69349	6.46434	8.1205	187	206.9	454.9	177.9	139.5	278.3	16.3	16.6
A0A0R4J172, F6RXE7, Q3U1Y4	A0A0R4J172, Q3U1Y4	Q3U1Y4	Q3U1Y4	Q3U1Y4	Dennd4b	DENN domain-containing protein 4B (Brain-specific gene 4 protein) (Brain specific protein 4)	reviewed	4	TRUE							5	High	7	7	7	Mouse	FALSE	3 v 3	-0.449795	0.241291	3 v 3	2.08802	0.00687883	0.0559689	10.2074	10.2438	9.41426	9.82337	9.37547	9.31719	6.6837	6.60585	7.52121	9.04166	8.71596	9.31719	1182.3	1212.5	682.3	906	664.2	637.9	102.8	97.4
H3BJH6, H3BKF3, H3BKQ1, H3BLB9, Q640Q5	H3BJH6, Q640Q5	Q640Q5	Q640Q5	Q640Q5	Pan3	PAN2-PAN3 deadenylation complex subunit Pan3 (PAB1P-dependent poly(A)-specific ribonuclease) (Poly(A)-nuclease deadenylation complex subunit 3) (PAN deadenylation complex subunit 3)	reviewed	5	TRUE							3	High	2	2	2	Mouse	FALSE	3 v 3	-0.449253	0.125466	3 v 3	2.08832	0.0172767	0.0559689	9.51787	9.68527	9.05311	8.95855	9.1352	8.81474	5.99548	6.04658	7.15987	8.17642	8.47573	8.81474	733.1	823.3	531.2	497.5	562.3	450.3	63.8	66.1
O89017	O89017	O89017	O89017	O89017	Lgmn	Legumain (EC 3.4.22.34) (Protease, cysteine 1)	reviewed	5	TRUE							11	High	4	5	4	Mouse	FALSE	3 v 3	-0.447812	0.388465	3 v 3	2.09032	0.141632	0.147449	9.16516	9.54052	10.4649	9.12412	8.96809	9.73488	5.64097	5.90207	8.57175	8.34207	8.30879	9.73488	574.1	744.7	1413.3	558	500.8	852.1	49.9	59.8
P14211	P14211	P14211	P14211	P14211	Calr	Calreticulin (CRP55) (Calregulin) (Endoplasmic reticulum resident protein 60) (ERp60) (HACBP)	reviewed	5	TRUE							62	High	29	165	29	Mouse	FALSE	3 v 3	-0.447786	0.139612	3 v 3	2.09014	0.0137377	0.0559689	16.8058	16.7744	16.2234	16.1168	16.194	16.1494	13.2824	13.1358	14.3305	15.335	15.5346	16.1494	114566	112095	76513.1	71063.1	74970.3	72686.6	9963	9000.3
Q922B1	Q922B1	Q922B1	Q922B1	Q922B1	Macrod1	ADP-ribose glycohydrolase MACROD1 (MACRO domain-containing protein 1) (O-acetyl-ADP-ribose deacetylase MACROD1) (EC 3.1.1.106) (Protein LRP16) ([Protein ADP-ribosylaspartate] hydrolase MACROD1) (EC 3.2.2.-) ([Protein ADP-ribosylglutamate] hydrolase MACROD1) (EC 3.2.2.-)	reviewed	5	TRUE							13	High	3	3	3	Mouse	FALSE	3 v 3	-0.446302	0.0232835	3 v 3	2.09118	0.0387145	0.0571035	8.92985	8.71115	8.71321	8.35755	8.1639	8.49386	5.40599	5.07468	6.82018	7.57592	7.50462	8.49386	487.7	419.1	419.7	328	286.8	360.5	42.4	33.7
Q3TCN2	Q3TCN2	Q3TCN2	Q3TCN2	Q3TCN2	Plbd2	Putative phospholipase B-like 2 (EC 3.1.1.-) (66.3 kDa protein) (76 kDa protein) (p76) (LAMA-like protein 2) (Lamina ancestor homolog 2) (Phospholipase B domain-containing protein 2) [Cleaved into: Putative phospholipase B-like 2 28 kDa form; Putative phospholipase B-like 2 40 kDa form; Putative phospholipase B-like 2 15 kDa form]	reviewed	5	TRUE							18	High	10	15	10	Mouse	FALSE	3 v 3	-0.446089	0.342012	3 v 3	2.09166	0.121057	0.127234	11.2727	11.179	12.1094	10.7445	10.8264	11.6519	7.74953	7.54071	10.2165	9.96275	10.167	11.6519	2474.1	2318.5	4418.8	1715.6	1815.8	3218	215.2	186.2
D3Z223, P15327	P15327	P15327	P15327	P15327	Bpgm	Bisphosphoglycerate mutase (BPGM) (EC 5.4.2.4) (2,3-bisphosphoglycerate mutase, erythrocyte) (2,3-bisphosphoglycerate synthase) (EC 5.4.2.11) (BPG-dependent PGAM)	reviewed	5	TRUE							9	High	3	3	3	Mouse	FALSE	3 v 3	-0.446025	0.0910277	3 v 3	2.09192	0.0836559	0.0917486	10.1614	10.1338	10.6274	9.79328	9.72127	10.07	6.63807	6.49506	8.73437	9.01151	9.06178	10.07	1145.2	1123.5	1581.9	887.3	844.1	1074.9	99.6	90.2
A0A286YCI0, A0A286YDI5, Q9JI78	Q9JI78	Q9JI78	Q9JI78	Q9JI78	Ngly1	Peptide-N(4)-(N-acetyl-beta-glucosaminyl)asparagine amidase (PNGase) (mPNGase) (EC 3.5.1.52) (N-glycanase 1) (Peptide:N-glycanase)	reviewed	5	TRUE							4	High	3	4	3	Mouse	FALSE	3 v 3	-0.445324	0.19602	3 v 3	2.09233	0.0596903	0.0703328	9.62917	9.724	9.87267	8.82909	9.44977	9.61102	6.10643	6.08534	7.97957	8.04712	8.79019	9.61102	791.9	845.7	937.5	454.8	699.3	782	68.9	67.9
F6TGV1, Q7TQK4	F6TGV1, Q7TQK4	Q7TQK4	F6TGV1	Q7TQK4	Exosc3	Exosome complex component RRP40 (EC 3.1.13.-) (Exosome component 3) (Ribosomal RNA-processing protein 40)	reviewed	5	TRUE							8	High	1	1	1	Mouse	FALSE	3 v 3	-0.445259	0.354053	3 v 3	2.09513	0.122193	0.128347	4.60288	5.12928	5.75221	4.43962	4.47249	5.23649	1.07039	1.48543	3.85798	3.65535	3.80735	5.23649	24.3	35	53.9	21.7	22.2	37.7	2.1	2.8
Q9CQ75	Q9CQ75	Q9CQ75	Q9CQ75	Q9CQ75	Ndufa2	NADH dehydrogenase [ubiquinone] 1 alpha subcomplex subunit 2 (Complex I-B8) (CI-B8) (NADH-ubiquinone oxidoreductase B8 subunit)	reviewed	4	TRUE							49	High	6	8	6	Mouse	FALSE	3 v 3	-0.445099	0.147911	3 v 3	2.09262	0.0967381	0.103793	10.793	10.7361	11.3673	10.4041	10.5225	10.6346	7.26959	7.09803	9.47431	9.62223	9.86295	10.6346	1774.3	1705.7	2641.8	1355	1470.9	1589.8	154.3	137
A0A2R8VHF5, A0A2R8VHT3, A0A2R8VI09, A0A2R8VKF8, A0A2R8W6N3, B1H3M0, E9Q0A7, Q4KMM3	E9Q0A7	E9Q0A7	E9Q0A7	E9Q0A7	Oxr1	Oxidation resistance 1	unreviewed	1	TRUE							20	High	14	15	14	Mouse	FALSE	3 v 3	-0.444793	0.031043	3 v 3	2.09303	0.0280136	0.0559689	12.0867	12.157	11.8431	11.5174	11.6335	11.6014	8.56339	8.51846	9.95012	10.7356	10.9741	11.6014	4349.6	4566.8	3673.8	2931.4	3177.1	3107.3	378.3	366.7
Q9QYJ0	Q9QYJ0	Q9QYJ0	Q9QYJ0	Q9QYJ0	Dnaja2	DnaJ homolog subfamily A member 2 (mDj3)	reviewed	4	TRUE							38	High	14	25	14	Mouse	FALSE	3 v 3	-0.443621	0.286838	3 v 3	2.09433	0.00731112	0.0559689	13.222	13.2292	12.3121	12.574	12.6928	12.1657	9.69853	9.59059	10.4191	11.7922	12.0334	12.1657	9555	9602.8	5085.1	6097.7	6620.7	4594.4	830.9	771
E0CYE5, F6T4B9, F6UHS3, O88384, Q91XH6	O88384, Q91XH6	O88384	Q91XH6	O88384	Vti1b	Vesicle transport through interaction with t-SNAREs homolog 1B (Vesicle transport v-SNARE protein Vti1-like 1) (Vti1-rp1)	reviewed	5	TRUE							27	High	6	9	6	Mouse	FALSE	3 v 3	-0.442954	0.049035	3 v 3	2.09463	0.0755808	0.0841242	10.5619	10.7118	10.9631	10.3794	10.2244	10.3041	7.03892	7.07361	9.07012	9.59749	9.56491	10.3041	1511.6	1677.1	1996.3	1332	1196.3	1264.3	131.5	134.7
D3YWM4, D3YZC0, H3BL62, Q91ZA3	Q91ZA3	Q91ZA3	Q91ZA3	Q91ZA3	Pcca	Propionyl-CoA carboxylase alpha chain, mitochondrial (PCCase subunit alpha) (EC 6.4.1.3) (Propanoyl-CoA:carbon dioxide ligase subunit alpha)	reviewed	5	TRUE							16	High	11	11	10	Mouse	FALSE	3 v 3	-0.442249	0.0771341	3 v 3	2.09576	0.0812682	0.0895471	11.4886	11.4156	11.8897	11.0699	11.1036	11.2938	7.96521	7.77676	9.99676	10.2881	10.4442	11.2938	2873.6	2731.8	3794.5	2149.6	2200.5	2510.5	249.9	219.3
Q9CQN1	Q9CQN1	Q9CQN1	Q9CQN1	Q9CQN1	Trap1	Heat shock protein 75 kDa, mitochondrial (HSP 75) (TNFR-associated protein 1) (Tumor necrosis factor type 1 receptor-associated protein) (TRAP-1)	reviewed	4	TRUE							13	High	10	14	9	Mouse	FALSE	3 v 3	-0.441986	0.0698899	3 v 3	2.096	0.0380747	0.0570337	11.9939	12.0298	11.7546	11.7584	11.4153	11.2785	8.47046	8.39103	9.86155	10.9766	10.7559	11.2785	4078.7	4181.4	3455.2	3464.5	2731.2	2484.1	354.7	335.7
A0A1B0GR68, Q8R349	Q8R349	Q8R349	Q8R349	Q8R349	Cdc16	Cell division cycle protein 16 homolog (Anaphase-promoting complex subunit 6) (APC6) (Cyclosome subunit 6)	reviewed	4	TRUE							6	High	4	4	4	Mouse	FALSE	3 v 3	-0.441246	0.104038	3 v 3	2.09696	0.038894	0.0571235	10.3077	10.0869	9.82687	9.83968	9.73318	9.32486	6.78398	6.44791	7.93369	9.05799	9.07361	9.32486	1267.4	1087.6	908.2	916.3	851.1	641.3	110.2	87.3
B2RUJ2, B7ZNX6, Q80TH2	B2RUJ2, B7ZNX6, Q80TH2	Q80TH2	B2RUJ2	Q80TH2	Erbin	Erbin (Densin-180-like protein) (Erbb2-interacting protein) (Protein LAP2)	reviewed	5	TRUE							5	High	9	9	9	Mouse	FALSE	3 v 3	-0.440522	0.000293766	3 v 3	2.09695	0.0483605	0.0618369	10.1967	10.2876	10.2354	9.848	9.75722	9.79295	6.67384	6.64962	8.34252	9.06609	9.09777	9.79295	1173.6	1249.9	1205.5	921.6	865.4	887.1	102.1	100.4
O70469	O70469	O70469	O70469	O70469	Dok2	Docking protein 2 (Dok-related protein) (Dok-R) (Downstream of tyrosine kinase 2) (IL-four receptor-interacting protein) (FRIP) (p56(dok-2))	reviewed	5	TRUE							17	High	6	7	6	Mouse	FALSE	3 v 3	-0.440371	0.0226683	3 v 3	2.09768	0.0317839	0.0559689	10.9152	10.8153	10.6121	10.4231	10.2734	10.325	7.39146	7.17692	8.71905	9.64133	9.61416	10.325	1931.1	1801.9	1565.2	1373	1237.7	1282.7	167.9	144.7
Q8K2C7	Q8K2C7	Q8K2C7	Q8K2C7	Q8K2C7	Os9	Protein OS-9	reviewed	5	TRUE							12	High	9	10	9	Mouse	FALSE	3 v 3	-0.439612	0.0775948	3 v 3	2.09834	0.0256241	0.0559689	11.3557	11.4709	10.9802	10.9908	10.8285	10.6687	7.83226	7.83226	9.0872	10.209	10.169	10.6687	2620.7	2838.4	2020.1	2035	1818.4	1627.8	227.9	227.9
Q80UW3	Q80UW3	Q80UW3	Q80UW3	Q80UW3	Rinl	Ras and Rab interactor-like protein	reviewed	5	TRUE							5	High	2	3	2	Mouse	FALSE	3 v 3	-0.438971	0.513579	3 v 3	2.09831	0.0269707	0.0559689	8.84361	9.00282	8.6575	9.37721	8.35447	7.45533	5.32193	5.36457	6.76421	8.59544	7.69488	7.45533	459.4	513	403.8	665	327.3	175.5	40	41.2
P11438	P11438	P11438	P11438	P11438	Lamp1	Lysosome-associated membrane glycoprotein 1 (LAMP-1) (Lysosome-associated membrane protein 1) (120 kDa lysosomal membrane glycoprotein) (CD107 antigen-like family member A) (LGP-120) (Lysosomal membrane glycoprotein A) (LGP-A) (P2B) (CD antigen CD107a)	reviewed	5	TRUE					P11438		14	High	5	14	5	Mouse	FALSE	3 v 3	-0.438904	0.198923	3 v 3	2.09904	0.108128	0.114744	12.5079	12.3942	13.1516	12.3185	12.1355	12.2829	8.98442	8.75556	11.2586	11.5367	11.4761	12.2829	5824.4	5383	9099.5	5107.9	4499.5	4983.3	506.5	432.2
Q6P542	Q6P542	Q6P542	Q6P542	Q6P542	Abcf1	ATP-binding cassette sub-family F member 1	reviewed	4	TRUE							17	High	14	18	14	Mouse	FALSE	3 v 3	-0.438664	0.24106	3 v 3	2.09925	0.0103736	0.0559689	13.1416	13.2405	12.3882	12.6492	12.5609	12.2441	9.6182	9.60196	10.4952	11.8674	11.9015	12.2441	9037	9677.9	5360.5	6423.9	6042.4	4851.2	785.9	777.1
A8Y5I3, E9PUJ2, P70388, Q5SV02	P70388, Q5SV02	P70388	P70388	P70388	Rad50	DNA repair protein RAD50 (mRad50) (EC 3.6.-.-)	reviewed	5	TRUE							9	High	15	16	15	Mouse	FALSE	3 v 3	-0.438342	0.035506	3 v 3	2.09965	0.0755186	0.084074	11.2101	11.3139	11.4953	11.0743	10.927	10.7029	7.6865	7.67525	9.60233	10.2926	10.2676	10.7029	2369	2545.8	2886.9	2156.3	1947	1666.8	206	204.4
A0A3Q4EGD8, Q8K1G7, Q8K4P0, Q9D1P6	Q8K4P0	Q8K4P0	Q8K4P0	Q8K4P0	Wdr33	pre-mRNA 3' end processing protein WDR33 (WD repeat-containing protein 33) (WD repeat-containing protein of 146 kDa)	reviewed	4	TRUE							7	High	7	7	7	Mouse	FALSE	3 v 3	-0.438103	0.0617817	3 v 3	2.10004	0.0249673	0.0559689	9.6001	9.6837	9.24627	9.06717	9.20139	8.9472	6.07682	6.04439	7.35315	8.2854	8.54187	8.9472	776.1	822.4	607.3	536.4	588.7	493.6	67.5	66
E0CXY0, F6TLV3, Q8BX90	F6TLV3, Q8BX90	Q8BX90	F6TLV3	Q8BX90	Fndc3a	Fibronectin type-III domain-containing protein 3A	reviewed	5	TRUE							2	High	2	2	2	Mouse	FALSE	3 v 3	-0.435548	0.269877	3 v 3	2.1023	0.0143607	0.0559689	7.24413	6.72656	6.23649	6.28725	6.46761	6.14568	3.72247	3.08746	4.34341	5.50462	5.80993	6.14568	151.6	105.9	75.4	78.1	88.5	70.8	13.2	8.5
Q8K2I1	Q8K2I1	Q8K2I1	Q8K2I1	Q8K2I1	Fntb	Protein farnesyltransferase subunit beta (FTase-beta) (EC 2.5.1.58) (CAAX farnesyltransferase subunit beta) (Ras proteins prenyltransferase subunit beta)	reviewed	5	TRUE							4	High	1	1	1	Mouse	FALSE	3 v 3	-0.435425	0.0979457	3 v 3	2.10202	0.0201152	0.0559689	8.52787	8.41954	7.99661	8.08375	7.76089	7.79312	5.0045	4.78136	6.10434	7.30195	7.10119	7.79312	369.1	342.4	255.4	271.3	216.9	221.8	32.1	27.5
A0A0R4J101, A0A0R4J1K4, A0A0R4J1K9, P13808	A0A0R4J101, A0A0R4J1K4, A0A0R4J1K9, P13808	P13808	A0A0R4J101	P13808	Slc4a2	Anion exchange protein 2 (AE 2) (Anion exchanger 2) (Band 3-related protein) (B3RP) (Non-erythroid band 3-like protein) (Solute carrier family 4 member 2)	reviewed	5	TRUE							3	High	4	4	4	Mouse	FALSE	3 v 3	-0.435288	0.169527	3 v 3	2.10323	0.0137675	0.0559689	7.2854	7.02126	6.55459	6.50462	6.40259	6.64818	3.76553	3.37851	4.66107	5.72247	5.74416	6.64818	156	129.9	94	90.8	84.6	100.3	13.6	10.4
A0A1D5RM17, Q8BTG7, Q8CBD0, Q8VCV2, Q9QYF9, Q9QYG0	Q8VCV2, Q9QYF9	Q9QYF9	Q9QYF9	Q9QYF9	Ndrg3	Protein NDRG3 (N-myc downstream-regulated gene 3 protein) (Protein Ndr3)	reviewed	3	TRUE							8	High	3	3	3	Mouse	FALSE	3 v 3	-0.434794	0.0677314	3 v 3	2.10438	0.0206198	0.0559689	8.48382	8.45779	8.06555	7.79701	7.99887	7.90689	4.95884	4.81762	6.17193	7.01569	7.33896	7.90689	358	351.6	267.9	222.4	255.8	240	31.1	28.2
Q8BGD8	Q8BGD8	Q8BGD8	Q8BGD8	Q8BGD8	Coa6	Cytochrome c oxidase assembly factor 6 homolog	reviewed	3	TRUE							25	High	2	2	2	Mouse	FALSE	3 v 3	-0.434473	0.00108187	3 v 3	2.10341	0.0435309	0.0592307	9.09011	9.14593	9.08587	8.62388	8.65821	8.7364	5.56682	5.50779	7.19279	7.84235	7.99887	8.7364	545	566.5	543.4	394.5	404	426.5	47.4	45.5
P97390	P97390	P97390	P97390	P97390	Vps45	Vacuolar protein sorting-associated protein 45 (mVps45)	reviewed	4	TRUE							11	High	6	6	6	Mouse	FALSE	3 v 3	-0.433941	0.0497502	3 v 3	2.10395	0.0468497	0.0608775	9.99901	10.113	9.9362	9.80478	9.53877	9.4028	6.47573	6.47411	8.0433	9.02292	8.87928	9.4028	1023.3	1107.4	979.7	894.4	743.8	676.9	89	88.9
A0A0N4SUP3, A0A0N4SV38, A0A0N4SV80, A0A0N4SVI8, A0A0N4SVM8, A0A1N9M8B2, E9QKZ7, E9QML5, Q3TZK9, Q61464, Q8K1K9	A0A0N4SV80, E9QML5	E9QML5	A0A0N4SV80	E9QML5	Zfp638	Zinc finger protein 638	unreviewed	1	TRUE							8	High	17	18	17	Mouse	FALSE	3 v 3	-0.433757	0.1889	3 v 3	2.10412	0.013323	0.0559689	12.4038	12.4728	11.7558	11.941	11.7989	11.5912	8.8805	8.83415	9.86295	11.1592	11.1395	11.5912	5419.1	5684.4	3458.3	3932	3563.1	3085.4	471.3	456.4
P51660	P51660	P51660	P51660	P51660	Hsd17b4	Peroxisomal multifunctional enzyme type 2 (MFE-2) (17-beta-hydroxysteroid dehydrogenase 4) (17-beta-HSD 4) (D-bifunctional protein) (DBP) (Multifunctional protein 2) (MFP-2) [Cleaved into: (3R)-hydroxyacyl-CoA dehydrogenase (EC 1.1.1.n12); Enoyl-CoA hydratase 2 (EC 4.2.1.107) (EC 4.2.1.119) (3-alpha,7-alpha,12-alpha-trihydroxy-5-beta-cholest-24-enoyl-CoA hydratase)]	reviewed	5	TRUE							25	High	15	20	15	Mouse	FALSE	3 v 3	-0.433302	0.058706	3 v 3	2.10471	0.0742753	0.0829139	11.5101	11.403	11.8272	11.1544	10.9702	11.3157	7.98641	7.76421	9.93428	10.3725	10.3108	11.3157	2916.6	2707.9	3633.7	2279.4	2006.2	2548.9	253.6	217.4
B0V2V1, Q9DAU1	Q9DAU1	Q9DAU1	Q9DAU1	Q9DAU1	Cnpy3	Protein canopy homolog 3 (Protein associated with Tlr4) (Trinucleotide repeat-containing gene 5 protein)	reviewed	5	TRUE							13	High	3	4	3	Mouse	FALSE	3 v 3	-0.431866	0.147586	3 v 3	2.10549	0.0208992	0.0559689	9.50224	9.54438	8.94749	9.1236	8.91349	8.66142	5.97957	5.90689	7.0542	8.34163	8.25408	8.66142	725.2	746.7	493.7	557.8	482.2	404.9	63.1	60
E9Q5L7, K4DI61, Q9D8M7	K4DI61, Q9D8M7	Q9D8M7	Q9D8M7	Q9D8M7	Phf10	PHD finger protein 10 (BRG1-associated factor 45a) (BAF45a)	reviewed	5	TRUE							9	High	5	5	5	Mouse	FALSE	3 v 3	-0.431799	0.181851	3 v 3	2.10624	0.0112798	0.0559689	9.35359	9.6248	8.86511	8.66498	8.98982	8.8933	5.83036	5.98641	6.97154	7.88325	8.33047	8.8933	654.2	789.5	466.3	405.9	508.4	475.5	56.9	63.4
A0A1W2P727, A0A1W2P8D6, A0A1W2P8E1, Q8BU33	A0A1W2P727, A0A1W2P8D6, A0A1W2P8E1, Q8BU33	Q8BU33	A0A1W2P8E1	Q8BU33	Ilvbl	2-hydroxyacyl-CoA lyase 2 (EC 4.1.2.-) (Acetolactate synthase-like protein) (IlvB-like protein)	reviewed	4	TRUE							9	High	3	3	3	Mouse	FALSE	3 v 3	-0.430353	0.00236005	3 v 3	2.10797	0.059965	0.0705251	9.03562	9.1236	9.19697	8.7492	8.69279	8.62315	5.51096	5.48543	7.30378	7.96751	8.03342	8.62315	524.8	557.8	586.9	430.3	413.8	394.3	45.6	44.8
D3Z0Z4, Q99P81	D3Z0Z4, Q99P81	Q99P81	Q99P81	Q99P81	Abcg3	ATP-binding cassette sub-family G member 3	reviewed	4	TRUE							5	High	3	4	3	Mouse	FALSE	3 v 3	-0.430174	0.380162	3 v 3	2.10835	0.130743	0.136659	8.71046	8.53216	9.63445	8.32823	8.20114	9.05718	5.18587	4.89239	7.74147	7.54612	7.54148	9.05718	418.9	370.2	794.8	321.4	294.3	532.7	36.4	29.7
A0A0U1RPJ4, A0A0X1KG60, Q3U319, Q9JHH5	Q3U319	Q3U319	Q3U319	Q3U319	Rnf40	E3 ubiquitin-protein ligase BRE1B (BRE1-B) (EC 2.3.2.27) (RING finger protein 40) (RING-type E3 ubiquitin transferase BRE1B)	reviewed	5	TRUE							21	High	22	23	20	Mouse	FALSE	3 v 3	-0.430061	0.226688	3 v 3	2.1078	0.00863027	0.0559689	12.3534	12.3964	11.6144	11.8329	11.6931	11.548	8.83004	8.75789	9.72144	11.051	11.0338	11.548	5232.9	5391.2	3135.3	3647.9	3311.2	2994.3	455.1	432.9
A2ADR8, Q8R3G1	A2ADR8, Q8R3G1	Q8R3G1	Q8R3G1	Q8R3G1	Ppp1r8	Nuclear inhibitor of protein phosphatase 1 (NIPP-1) (Protein phosphatase 1 regulatory inhibitor subunit 8)	reviewed	5	TRUE							14	High	4	4	4	Mouse	FALSE	3 v 3	-0.428987	0.00583205	3 v 3	2.10812	0.043853	0.0593228	9.32441	9.28425	9.18611	8.86635	8.92035	8.7211	5.80219	5.64674	7.29278	8.08428	8.26068	8.7211	641.1	623.5	582.5	466.7	484.5	422	55.8	50.1
F6TIL5, Q99KC8	Q99KC8	Q99KC8	Q99KC8	Q99KC8	Vwa5a	von Willebrand factor A domain-containing protein 5A (Loss of heterozygosity 11 chromosomal region 2 gene A protein homolog)	reviewed	2	TRUE							20	High	15	19	13	Mouse	FALSE	3 v 3	-0.428504	0.128738	3 v 3	2.10933	0.0586119	0.0694436	12.3467	12.2932	12.3608	12.244	11.789	11.6821	8.82337	8.65464	10.4679	11.4622	11.1296	11.6821	5208.6	5019	5260	4850.9	3538.8	3286	453	403
Q4VAE3	Q4VAE3	Q4VAE3	Q4VAE3	Q4VAE3	Tmem65	Transmembrane protein 65	reviewed	4	TRUE							10	High	2	3	2	Mouse	FALSE	3 v 3	-0.428242	0.184812	3 v 3	2.1094	0.0841563	0.0921952	10.5287	10.4949	11.0323	10.2514	9.91019	10.6096	7.00562	6.85674	9.1393	9.46944	9.25077	10.6096	1477.3	1443	2094.4	1218.9	962.2	1562.5	128.5	115.9
P16110, Q8C253	P16110, Q8C253	P16110	P16110	P16110	Lgals3	Galectin-3 (Gal-3) (35 kDa lectin) (Carbohydrate-binding protein 35) (CBP 35) (Galactose-specific lectin 3) (IgE-binding protein) (L-34 galactoside-binding lectin) (Laminin-binding protein) (Lectin L-29) (Mac-2 antigen)	reviewed	5	TRUE							33	High	11	49	11	Mouse	FALSE	3 v 3	-0.427791	0.0100168	3 v 3	2.11013	0.0351293	0.0562138	14.3417	14.4463	14.2312	13.8575	13.9535	13.9248	10.8182	10.8078	12.3383	13.0757	13.2941	13.9248	20762.1	22324.6	19231.9	14843.3	15864.1	15552.4	1805.5	1792.5
Q5KU39	Q5KU39	Q5KU39	Q5KU39	Q5KU39	Vps41	Vacuolar protein sorting-associated protein 41 homolog (VAM2 homolog) (mVAM2)	reviewed	5	TRUE							7	High	5	5	5	Mouse	FALSE	3 v 3	-0.427731	0.0398798	3 v 3	2.11101	0.0674735	0.0767037	8.27798	8.0607	8.44336	7.72383	7.82082	7.9542	4.75489	4.41954	6.54998	6.94134	7.16189	7.9542	310.4	267	348.1	211.4	226.1	248	27	21.4
Q8BZX4	Q8BZX4	Q8BZX4	Q8BZX4	Q8BZX4	Srek1	Splicing regulatory glutamine/lysine-rich protein 1 (Serine/arginine-rich-splicing regulatory protein 86) (SRrp86) (Splicing factor, arginine/serine-rich 12)	reviewed	4	TRUE							3	High	2	2	2	Mouse	FALSE	3 v 3	-0.427358	0.282998	3 v 3	2.11079	0.0153687	0.0559689	9.41849	9.81938	8.82337	9.11192	9.05474	8.6125	5.89482	6.17991	6.93074	8.33002	8.39532	8.6125	684.3	903.5	453	553.3	531.8	391.4	59.5	72.5
Q3UYK3, Q5SVR0	Q5SVR0	Q5SVR0	Q5SVR0	Q5SVR0	Tbc1d9b	TBC1 domain family member 9B	reviewed	3	TRUE							9	High	12	15	12	Mouse	FALSE	3 v 3	-0.426171	0.0474605	3 v 3	2.11173	0.0268119	0.0559689	11.0293	11.1513	10.7683	10.5225	10.6513	10.4967	7.50621	7.51254	8.87529	9.74062	9.99195	10.4967	2090	2274.5	1744.2	1470.9	1608.3	1444.8	181.8	182.6
E0CYN1, E0CYR7, E0CZ27, F8WI35, P02301, P84244	F8WI35, P84244	P84244	P84244	P84244	H3-3a; H3-3b	Histone H3.3	reviewed	5	TRUE							51	High	17	131	2	Mouse	FALSE	3 v 3	-0.426022	0.245419	3 v 3	2.11173	0.00969121	0.0559689	11.6442	11.5722	10.8135	10.7794	10.8782	11.0943	8.12102	7.93369	8.92065	9.99746	10.2188	11.0943	3200.8	3044.9	1799.7	1757.6	1882.2	2186.3	278.4	244.5
A0A0A6YVR0, F7C106, P19536, Q9D881	P19536, Q9D881	P19536	P19536	P19536	Cox5b	Cytochrome c oxidase subunit 5B, mitochondrial (Cytochrome c oxidase polypeptide Vb)	reviewed	3	TRUE							43	High	7	27	7	Mouse	FALSE	3 v 3	-0.425969	0.0142502	3 v 3	2.11198	0.0679279	0.077117	13.1717	13.2931	13.4386	12.8749	12.9875	12.763	9.64818	9.65446	11.5456	12.0931	12.3281	12.763	9227.3	10037.4	11102.4	7511.8	8121.2	6951.2	802.4	805.9
P49312, Q5EBP8	P49312, Q5EBP8	P49312	P49312	P49312	Hnrnpa1	Heterogeneous nuclear ribonucleoprotein A1 (hnRNP A1) (HDP-1) (Helix-destabilizing protein) (Single-strand-binding protein) (Topoisomerase-inhibitor suppressed) (hnRNP core protein A1) [Cleaved into: Heterogeneous nuclear ribonucleoprotein A1, N-terminally processed]	reviewed	5	TRUE							44	High	13	46	9	Mouse	FALSE	3 v 3	-0.424772	0.0850108	3 v 3	2.11319	0.0196527	0.0559689	13.3698	13.4388	12.9906	12.7737	12.8889	12.8622	9.84627	9.80009	11.0976	11.9919	12.2295	12.8622	10585.3	11103.8	8138.8	7002.9	7584.8	7445.7	920.5	891.5
B1Q2W7, D3YZK4, Q80UV9, S4R1B9	B1Q2W7, D3YZK4, Q80UV9, S4R1B9	Q80UV9	B1Q2W7	Q80UV9	Taf1	Transcription initiation factor TFIID subunit 1 (EC 2.3.1.48) (EC 2.7.11.1) (Cell cycle gene 1 protein) (TBP-associated factor 250 kDa) (p250) (Transcription initiation factor TFIID 250 kDa subunit) (TAF(II)250) (TAFII-250) (TAFII250)	reviewed	5	TRUE							1	High	2	3	2	Mouse	FALSE	3 v 3	-0.424733	0.162381	3 v 3	2.11411	0.0243285	0.0559689	7.67455	7.40854	6.99661	7.1918	6.91049	6.70321	4.15381	3.76553	5.10434	6.41109	6.25172	6.70321	204.3	169.9	127.7	146.2	120.3	104.2	17.8	13.6
F6V2A3, Q6PB66	Q6PB66	Q6PB66	Q6PB66	Q6PB66	Lrpprc	Leucine-rich PPR motif-containing protein, mitochondrial (130 kDa leucine-rich protein) (LRP 130) (mLRP130)	reviewed	5	TRUE							14	High	21	21	21	Mouse	FALSE	3 v 3	-0.424443	0.00699479	3 v 3	2.11344	0.0570856	0.0680758	12.5097	12.5313	12.686	12.1234	12.0619	12.2685	8.98641	8.89269	10.7931	11.3416	11.4025	12.2685	5831.8	5919.8	6589.9	4461.8	4275.5	4933.8	507.2	475.3
A2AWA9	A2AWA9	A2AWA9	A2AWA9	A2AWA9	Rabgap1	Rab GTPase-activating protein 1 (GAP and centrosome-associated protein) (Rab6 GTPase-activating protein GAPCenA)	reviewed	4	TRUE							2	High	2	2	2	Mouse	FALSE	3 v 3	-0.424043	0.0865884	3 v 3	2.11371	0.0575899	0.0685614	9.16264	9.08667	9.09908	8.90989	8.72758	8.43879	5.63807	5.44956	7.20653	8.12825	8.06824	8.43879	573.1	543.7	548.4	481	423.9	347	49.8	43.7
A2A848, Q9R0H0	Q9R0H0	Q9R0H0	Q9R0H0	Q9R0H0	Acox1	Peroxisomal acyl-coenzyme A oxidase 1 (AOX) (EC 1.3.3.6) (Palmitoyl-CoA oxidase) (Peroxisomal fatty acyl-CoA oxidase) (Straight-chain acyl-CoA oxidase) [Cleaved into: Peroxisomal acyl-CoA oxidase 1, A chain; Peroxisomal acyl-CoA oxidase 1, B chain; Peroxisomal acyl-CoA oxidase 1, C chain]	reviewed	5	TRUE							20	High	9	9	9	Mouse	FALSE	3 v 3	-0.42334	0.128598	3 v 3	2.11454	0.0826811	0.090861	10.8853	10.7357	11.305	10.3642	10.4715	10.8203	7.36194	7.09698	9.41215	9.58233	9.81202	10.8203	1891.5	1705.2	2530.2	1318.1	1419.8	1808.2	164.5	136.9
A0A286YDF2, G5E890, O89116, P48381, Q5FWJ7	A0A286YDF2, O89116, Q5FWJ7	O89116	O89116	O89116	Vti1a	Vesicle transport through interaction with t-SNAREs homolog 1A (Vesicle transport v-SNARE protein Vti1-like 2) (Vti1-rp2)	reviewed	5	TRUE							17	High	5	5	5	Mouse	FALSE	3 v 3	-0.42279	0.137032	3 v 3	2.11512	0.0780385	0.086451	9.26515	9.6498	9.68194	9.41405	9.11972	8.79474	5.74147	6.01123	7.78921	8.63227	8.46025	8.79474	615.3	803.3	821.4	682.2	556.3	444.1	53.5	64.5
A0A0N4SWD3, D3Z275, F7CIP8, Q9CQF9	Q9CQF9	Q9CQF9	Q9CQF9	Q9CQF9	Pcyox1	Prenylcysteine oxidase 1 (EC 1.8.3.5) (Prenylcysteine lyase)	reviewed	5	TRUE							22	High	9	13	9	Mouse	FALSE	3 v 3	-0.422476	0.00172657	3 v 3	2.11537	0.0510165	0.0634377	11.6791	11.5782	11.6481	11.1778	11.295	11.1652	8.15583	7.93958	9.75522	10.396	10.6356	11.1652	3279.1	3057.6	3209.5	2316.6	2512.7	2296.4	285.2	245.5
B2KGR2, O89112	O89112	O89112	O89112	O89112	Lancl1	Glutathione S-transferase LANCL1 (EC 2.5.1.18) (40 kDa erythrocyte membrane protein) (p40) (LanC-like protein 1)	reviewed	5	TRUE							12	High	5	6	5	Mouse	FALSE	3 v 3	-0.422322	0.0563654	3 v 3	2.11546	0.0268059	0.0559689	10.6501	10.512	10.2465	10.1342	9.99067	10.0168	7.12619	6.87406	8.35359	9.35226	9.33114	10.0168	1606.9	1460.3	1214.8	1123.8	1017.4	1036	139.7	117.3
Q8K3Z9	Q8K3Z9	Q8K3Z9	Q8K3Z9	Q8K3Z9	Pom121	Nuclear envelope pore membrane protein POM 121 (Nucleoporin Nup121) (Pore membrane protein of 121 kDa)	reviewed	4	TRUE							3	High	3	3	3	Mouse	FALSE	3 v 3	-0.422195	0.144683	3 v 3	2.11523	0.0281055	0.0559689	8.72792	8.91916	8.33181	8.47857	8.28771	7.94603	5.20555	5.2817	6.43796	7.69697	7.6279	7.94603	424	484.1	322.2	356.7	312.5	246.6	36.9	38.9
Q6P3Z3	Q6P3Z3	Q6P3Z3	Q6P3Z3	Q6P3Z3	Thap4	Peroxynitrite isomerase THAP4 (EC 5.99.-.-) (Ferric nitrobindin) (Nb(III)) (THAP domain-containing protein 4)	reviewed	4	TRUE							3	High	1	1	1	Mouse	FALSE	3 v 3	-0.421885	0.224149	3 v 3	2.11633	0.0115564	0.0559689	8.36588	8.56529	7.74416	7.97097	7.824	7.61471	4.84298	4.926	5.8505	7.18884	7.16491	7.61471	329.9	378.8	214.4	250.9	226.6	196	28.7	30.4
F2Z456, Q9DCN2	Q9DCN2	Q9DCN2	Q9DCN2	Q9DCN2	Cyb5r3	NADH-cytochrome b5 reductase 3 (B5R) (Cytochrome b5 reductase) (EC 1.6.2.2) (Diaphorase-1)	reviewed	5	TRUE						Q9DCN2	40	High	9	13	9	Mouse	FALSE	3 v 3	-0.421714	0.276247	3 v 3	2.11619	0.0937116	0.100875	12.2961	12.2371	12.886	11.7073	11.8864	12.5603	8.77281	8.59842	10.993	10.9255	11.227	12.5603	5029.2	4827.6	7569.4	3343.8	3785.9	6040	437.4	387.6
Q99J64	Q99J64	Q99J64	Q99J64	Q99J64	Rbm43	RNA-binding protein 43 (RNA-binding motif protein 43)	reviewed	1	TRUE							4	High	1	1	1	Mouse	FALSE	3 v 3	-0.421026	0.226269	3 v 3	2.11646	0.0627511	0.0727436	8.18982	8.22255	8.47168	8.25267	7.40599	7.96232	4.66676	4.58496	6.57894	7.47086	6.74685	7.96232	292	298.7	355	305	169.6	249.4	25.4	24
D6RFU2, D6RI21, F7BHM8, Q99LR1	Q99LR1	Q99LR1	Q99LR1	Q99LR1	Abhd12	Lysophosphatidylserine lipase ABHD12 (EC 3.1.1.-) (2-arachidonoylglycerol hydrolase ABHD12) (Abhydrolase domain-containing protein 12) (Monoacylglycerol lipase ABHD12) (EC 3.1.1.23) (Oxidized phosphatidylserine lipase ABHD12) (EC 3.1.-.-)	reviewed	5	TRUE							28	High	9	11	9	Mouse	FALSE	3 v 3	-0.420719	0.343109	3 v 3	2.1171	0.1226	0.128719	10.5253	10.5396	11.4868	10.1712	10.2593	10.8591	7.00225	6.90087	9.59376	9.38931	9.59973	10.8591	1473.8	1488.5	2869.9	1153	1225.6	1857.5	128.2	119.5
Q04447	Q04447	Q04447	Q04447	Q04447	Ckb	Creatine kinase B-type (EC 2.7.3.2) (B-CK) (Creatine kinase B chain) (Creatine phosphokinase B-type) (CPK-B)	reviewed	5	TRUE							35	High	10	17	8	Mouse	FALSE	3 v 3	-0.419687	0.612548	3 v 3	2.1185	0.214399	0.219052	10.8778	10.9354	12.7988	10.8259	10.5889	11.9381	7.35403	7.29646	10.9058	10.0441	9.92955	11.9381	1881.7	1958.3	7125.7	1815.2	1540.2	3924.1	163.6	157.2
D3YVV1, Q8BHG3, Q8VEK0	Q8VEK0	Q8VEK0	Q8VEK0	Q8VEK0	Tmem30a	Cell cycle control protein 50A (P4-ATPase flippase complex beta subunit TMEM30A) (Transmembrane protein 30A)	reviewed	5	TRUE			Q8VEK0		Q8VEK0		21	High	8	10	8	Mouse	FALSE	3 v 3	-0.419664	0.283314	3 v 3	2.11846	0.0742359	0.0828887	10.8883	10.8098	11.066	11.0294	10.4494	10.0264	7.36457	7.17093	9.17293	10.2476	9.78986	10.0264	1895.4	1795.1	2143.8	2090.1	1398.2	1042.9	164.8	144.1
A0A498WFS2, Q922Y1	A0A498WFS2, Q922Y1	Q922Y1	A0A498WFS2	Q922Y1	Ubxn1	UBX domain-containing protein 1 (Protein 2B28) (SAPK substrate protein 1) (UBA/UBX 33.3 kDa protein) (mY33K)	reviewed	5	TRUE							25	High	7	8	7	Mouse	FALSE	3 v 3	-0.419442	0.00733742	3 v 3	2.11835	0.0398745	0.0573683	10.2848	10.2268	10.1326	9.91424	9.70183	9.76984	6.76155	6.58796	8.23984	9.13237	9.04221	9.76984	1247.5	1198.3	1122.6	964.9	832.8	873	108.5	96.2
A0A1L1SUS7, Q8K0D0	A0A1L1SUS7, Q8K0D0	Q8K0D0	Q8K0D0	Q8K0D0	Cdk17	Cyclin-dependent kinase 17 (EC 2.7.11.22) (Cell division protein kinase 17) (PCTAIRE-motif protein kinase 2) (Serine/threonine-protein kinase PCTAIRE-2)	reviewed	5	TRUE							3	High	2	2	2	Mouse	FALSE	3 v 3	-0.417594	0.210932	3 v 3	2.12033	0.0141989	0.0559689	8.77281	9.13648	8.32328	8.4814	8.29921	8.19918	5.24793	5.49825	6.43129	7.69975	7.63952	8.19918	437.4	562.8	320.3	357.4	315	293.9	38	45.2
A0A0G2JGS4, E9PXV3, E9Q1T1, E9Q1V9, E9Q1W0, F6RWZ9, Q6PHZ2, Q8CCM0	A0A0G2JGS4, E9Q1T1, E9Q1V9, E9Q1W0, Q6PHZ2	Q6PHZ2	E9Q1W0	Q6PHZ2	Camk2d	Calcium/calmodulin-dependent protein kinase type II subunit delta (CaM kinase II subunit delta) (CaMK-II subunit delta) (EC 2.7.11.17)	reviewed	5	TRUE							14	High	8	8	4	Mouse	FALSE	3 v 3	-0.416744	0.343877	3 v 3	2.12075	0.106037	0.112761	8.53138	8.73437	9.39746	8.32012	8.06717	9.02569	5.00899	5.09592	7.50462	7.53838	7.40769	9.02569	370	425.9	674.4	319.6	268.2	521.2	32.2	34.2
E0CZ10, E0CZF3, Q8VDI9	E0CZ10, E0CZF3, Q8VDI9	Q8VDI9	E0CZF3	Q8VDI9	Alg9	Alpha-1,2-mannosyltransferase ALG9 (EC 2.4.1.259) (EC 2.4.1.261) (Dol-P-Man:Man(6)GlcNAc(2)-PP-Dol alpha-1,2-mannosyltransferase) (Dol-P-Man:Man(8)GlcNAc(2)-PP-Dol alpha-1,2-mannosyltransferase)	reviewed	4	TRUE							3	High	1	1	1	Mouse	FALSE	3 v 3	-0.416593	0.667672	3 v 3	2.12291	0.172587	0.177765	6.96116	6.89603	6.83036	4.97269	6.60585	7.85922	3.43296	3.26303	4.93546	4.19377	5.9472	7.85922	124.6	119.1	113.8	31.4	97.4	232.2	10.8	9.6
B1ASE2, Q9DCX2	Q9DCX2	Q9DCX2	Q9DCX2	Q9DCX2	Atp5pd	ATP synthase subunit d, mitochondrial (ATPase subunit d) (ATP synthase peripheral stalk subunit d)	reviewed	4	TRUE							68	High	11	16	11	Mouse	FALSE	3 v 3	-0.416566	0.326103	3 v 3	2.12136	0.124505	0.130442	12.1949	12.3306	13.2226	11.9565	12.1766	12.3654	8.67136	8.69209	11.3297	11.1747	11.5172	12.3654	4688.6	5150.9	9558.8	3974.4	4629.3	5276.5	407.7	413.6
P04919	P04919	P04919	P04919	P04919	Slc4a1	Band 3 anion transport protein (Anion exchange protein 1) (AE 1) (Anion exchanger 1) (MEB3) (Solute carrier family 4 member 1) (CD antigen CD233)	reviewed	5	TRUE							5	High	6	7	6	Mouse	FALSE	3 v 3	-0.415881	0.545666	3 v 3	2.12197	0.162119	0.167648	9.92867	9.94822	11.2013	9.52728	9.42417	10.8791	6.40599	6.30925	9.30834	8.74551	8.76487	10.8791	974.6	987.9	2354.7	737.9	687	1883.4	84.8	79.3
D3YU78, D3Z6W5, Q9JJR8	Q9JJR8	Q9JJR8	Q9JJR8	Q9JJR8	Tmem9b	Transmembrane protein 9B	reviewed	2	TRUE							17	High	3	3	3	Mouse	FALSE	3 v 3	-0.415755	0.0125511	3 v 3	2.1224	0.0379866	0.0570337	9.88905	9.83336	9.65213	9.45902	9.41701	9.25125	6.36632	6.19377	7.75889	8.67737	8.75756	9.25125	948.2	912.3	804.6	703.8	683.6	609.4	82.5	73.2
B1AQR8, G3X9T7, O08573	B1AQR8, G3X9T7, O08573	O08573	G3X9T7	O08573	Lgals9	Galectin-9 (Gal-9)	reviewed	5	TRUE							15	High	5	7	5	Mouse	FALSE	3 v 3	-0.41534	0.0549754	3 v 3	2.1224	0.0263663	0.0559689	10.8478	10.8349	10.5015	10.3852	10.2968	10.2562	7.32463	7.19673	8.60844	9.60344	9.63735	10.2562	1843	1826.5	1449.7	1337.4	1257.9	1223	160.3	146.7
Q3UMW8	Q3UMW8	Q3UMW8	Q3UMW8	Q3UMW8	Cln5	Ceroid-lipofuscinosis neuronal protein 5 homolog (Protein CLN5) [Cleaved into: Ceroid-lipofuscinosis neuronal protein 5 homolog, secreted form]	reviewed	5	TRUE							19	High	7	8	7	Mouse	FALSE	3 v 3	-0.415078	0.140221	3 v 3	2.1231	0.0837916	0.0918661	11.049	10.8981	11.4864	10.6577	10.539	10.9916	7.52513	7.25927	9.59339	9.8759	9.87958	10.9916	2118.7	1908.3	2869.2	1615.4	1487.8	2036.1	184.2	153.2
O88186	O88186	O88186	O88186	O88186	Gp9	Platelet glycoprotein IX (GP-IX) (GPIX) (Glycoprotein 9) (CD antigen CD42a)	reviewed	4	TRUE							11	High	1	1	1	Mouse	FALSE	3 v 3	-0.414998	0.481562	3 v 3	2.12293	0.0921701	0.0994102	8.25739	7.73335	8.13955	7.18488	7.11998	8.58045	4.73335	4.09592	6.24603	6.40259	6.46107	8.58045	306	212.8	282	145.5	139.1	382.8	26.6	17.1
Q60596	Q60596	Q60596	Q60596	Q60596	Xrcc1	DNA repair protein XRCC1 (X-ray repair cross-complementing protein 1)	reviewed	5	TRUE							11	High	6	6	6	Mouse	FALSE	3 v 3	-0.414558	0.0926339	3 v 3	2.12325	0.0271092	0.0559689	10.4504	10.7552	10.2654	10.0974	10.1267	10.0032	6.92719	7.11686	8.37243	9.3156	9.4674	10.0032	1399.2	1728.4	1230.8	1095.5	1118	1026.3	121.7	138.8
A0A1W2P6F6, A0A1W2P6G5, A0A1W2P7Q9, Q60605	A0A1W2P6F6, A0A1W2P7Q9, Q60605	Q60605	A0A1W2P6F6	Q60605	Myl6	Myosin light polypeptide 6 (17 kDa myosin light chain) (LC17) (Myosin light chain 3) (MLC-3) (Myosin light chain alkali 3) (Myosin light chain A3) (Smooth muscle and nonmuscle myosin light chain alkali 6)	reviewed	5	TRUE							67	High	10	70	8	Mouse	FALSE	3 v 3	-0.41431	0.0691675	3 v 3	2.12364	0.0634227	0.0732302	14.3576	14.2063	14.5542	13.8479	13.8101	14.2173	10.8342	10.5677	12.6613	13.066	13.1507	14.2173	20993.3	18902.7	24057.8	14744.2	14362.9	19047.5	1825.6	1517.7
Q9ESY9	Q9ESY9	Q9ESY9	Q9ESY9	Q9ESY9	Ifi30	Gamma-interferon-inducible lysosomal thiol reductase (EC 1.8.-.-) (Gamma-interferon-inducible protein IP-30) (Lysosomal thiol reductase IP30)	reviewed	5	TRUE							4	High	1	5	1	Mouse	FALSE	3 v 3	-0.414225	0.341828	3 v 3	2.12359	0.10355	0.110479	10.2604	9.94968	10.8112	9.62699	9.64746	10.5042	6.73742	6.31107	8.91827	8.84518	8.98812	10.5042	1226.6	988.9	1796.8	790.7	802	1452.4	106.7	79.4
A0A0N4SWI1, G5E8S0, Q9D4H9	G5E8S0, Q9D4H9	Q9D4H9	G5E8S0	Q9D4H9	Phf14	PHD finger protein 14	reviewed	5	TRUE							4	High	4	4	4	Mouse	FALSE	3 v 3	-0.414207	0.235556	3 v 3	2.12399	0.0105112	0.0559689	7.66463	7.45204	6.83036	6.99887	6.93074	6.77479	4.1375	3.81762	4.93546	6.21723	6.27053	6.77479	202.9	175.1	113.8	127.9	122	109.5	17.6	14.1
B1AVZ0	B1AVZ0	B1AVZ0	B1AVZ0	B1AVZ0	Uprt	Uracil phosphoribosyltransferase homolog	reviewed	3	TRUE							4	Medium	1	1	1	Mouse	FALSE	3 v 3	-0.413331	0.0299099	3 v 3	2.12617	0.0434117	0.0591693	7.05745	6.8936	6.79961	6.66818	6.50621	6.33628	3.53605	3.24793	4.90689	5.88509	5.848	6.33628	133.2	118.9	111.4	101.7	90.9	80.8	11.6	9.5
A0A0U1RPU7, E9PZC3, E9PZC4, Q923D2	Q923D2	Q923D2	Q923D2	Q923D2	Blvrb	Flavin reductase (NADPH) (FR) (EC 1.5.1.30) (Biliverdin reductase B) (BVR-B) (EC 1.3.1.24) (Biliverdin-IX beta-reductase) (NADPH-dependent diaphorase) (NADPH-flavin reductase) (FLR)	reviewed	4	TRUE							33	High	8	11	8	Mouse	FALSE	3 v 3	-0.413054	0.455335	3 v 3	2.1249	0.142461	0.148219	10.834	10.979	12.0692	10.6132	10.5324	11.4975	7.31016	7.34074	10.1763	9.83147	9.87298	11.4975	1825.4	2018.4	4297.3	1566.4	1481	2891.2	158.7	162.1
A0A087WP76, B2RQG2	B2RQG2	B2RQG2	B2RQG2	B2RQG2	Phf3	PHD finger protein 3	unreviewed	1	TRUE							9	High	19	20	18	Mouse	FALSE	3 v 3	-0.412337	0.113542	3 v 3	2.12562	0.0184882	0.0559689	11.3501	11.4581	10.9564	10.8494	10.8486	10.8296	7.82655	7.81954	9.0634	10.0676	10.1892	10.8296	2610.4	2813.4	1987.1	1845	1844	1819.8	227	225.9
Q921X9	Q921X9	Q921X9	Q921X9	Q921X9	Pdia5	Protein disulfide-isomerase A5 (EC 5.3.4.1) (Protein disulfide isomerase-related protein)	reviewed	3	TRUE							6	High	3	4	3	Mouse	FALSE	3 v 3	-0.412308	0.336168	3 v 3	2.12541	0.0036807	0.0559689	10.6238	10.4402	9.55861	9.74399	9.87206	9.76967	7.10014	6.80219	7.66605	8.96232	9.21262	9.76967	1577.9	1389.4	754.1	857.5	937.1	872.9	137.2	111.6
A2AEM2, Q99LI2, Z4YMG1	A2AEM2, Q99LI2	Q99LI2	A2AEM2	Q99LI2	Clcc1	Chloride channel CLIC-like protein 1	reviewed	5	TRUE							9	High	5	5	5	Mouse	FALSE	3 v 3	-0.412134	0.251952	3 v 3	2.12524	0.017125	0.0559689	8.72007	8.60585	7.91528	8.22062	8.10119	7.68299	5.19771	4.96809	6.02237	7.43879	7.44211	7.68299	421.7	389.6	241.4	298.3	274.6	205.5	36.7	31.3
Q91VL8	Q91VL8	Q91VL8	Q91VL8	Q91VL8	Terf2ip	Telomeric repeat-binding factor 2-interacting protein 1 (TERF2-interacting telomeric protein 1) (TRF2-interacting telomeric protein 1) (Repressor/activator protein 1 homolog) (RAP1 homolog)	reviewed	5	TRUE							7	High	2	2	2	Mouse	FALSE	3 v 3	-0.412037	0.139487	3 v 3	2.1254	0.0329261	0.0559689	9.59749	9.58965	9.19845	9.35689	9.04439	8.74819	6.07468	5.95187	7.30561	8.57516	8.385	8.74819	774.7	770.5	587.5	655.7	528	430	67.4	61.9
A0A0A0MQB0, Q4PJX1	A0A0A0MQB0, Q4PJX1	Q4PJX1	Q4PJX1	Q4PJX1	Odr4	Protein odr-4 homolog (mODR-4)	reviewed	3	TRUE							4	High	2	2	2	Mouse	FALSE	3 v 3	-0.411358	0.412788	3 v 3	2.12664	0.0589156	0.0697032	8.66071	8.51254	8.37069	7.36457	8.20653	8.73877	5.1375	4.87283	6.47735	6.58195	7.54689	8.73877	404.7	365.2	331	164.8	295.4	427.2	35.2	29.3
P29758	P29758	P29758	P29758	P29758	Oat	Ornithine aminotransferase, mitochondrial (EC 2.6.1.13) (Ornithine--oxo-acid aminotransferase)	reviewed	4	TRUE							26	High	10	11	10	Mouse	FALSE	3 v 3	-0.411179	0.0275345	3 v 3	2.12689	0.0553996	0.0667577	11.5566	11.5456	11.6212	11.3222	11.0743	11.0933	8.03287	7.90689	9.72826	10.5404	10.415	11.0933	3012.2	2989.3	3150.1	2560.5	2156.3	2184.8	261.9	240
A0A1Y7VKS9, Q99M71	Q99M71	Q99M71	Q99M71	Q99M71	Epdr1	Mammalian ependymin-related protein 1 (MERP-1)	reviewed	4	TRUE							10	High	2	4	2	Mouse	FALSE	3 v 3	-0.410585	0.235727	3 v 3	2.12727	0.0905458	0.0980525	9.01987	9.15785	9.70338	8.59842	8.76321	9.28771	5.49506	5.52042	7.81057	7.81634	8.10381	9.28771	519.1	571.2	833.7	387.6	434.5	625	45.1	45.9
D3Z7P3, D3Z7P4, F6U529	D3Z7P3	D3Z7P3	D3Z7P3	D3Z7P3	Gls	Glutaminase kidney isoform, mitochondrial (GLS) (EC 3.5.1.2) [Cleaved into: Glutaminase kidney isoform, mitochondrial 68 kDa chain; Glutaminase kidney isoform, mitochondrial 65 kDa chain]	reviewed	5	TRUE							6	High	3	4	3	Mouse	FALSE	3 v 3	-0.410581	0.138873	3 v 3	2.12713	0.0175111	0.0559689	10.5143	10.551	9.98755	10.1198	9.89815	9.80316	6.99095	6.91289	8.09487	9.33807	9.23888	9.80316	1462.6	1500.3	1015.2	1112.7	954.2	893.4	127.2	120.5
A0A2I3BPY6, A0A2I3BRH1, F6V072, O35601	O35601	O35601	O35601	O35601	Fyb1	FYN-binding protein 1 (Adhesion and degranulation promoting adaptor protein) (ADAP) (FYB-120/130) (p120/p130) (FYN-T-binding protein) (SLAP-130) (SLP-76-associated phosphoprotein)	reviewed	5	TRUE							42	High	26	36	26	Mouse	FALSE	3 v 3	-0.410559	0.0168417	3 v 3	2.12734	0.0288843	0.0559689	13.8302	13.9152	13.6541	13.2538	13.4344	13.4796	10.3067	10.2766	11.7612	12.472	12.775	13.4796	14564.4	15448.6	12891.4	9767.9	11070.1	11422.4	1266.6	1240.4
F6T2H5, Q6NSR8	F6T2H5, Q6NSR8	Q6NSR8	Q6NSR8	Q6NSR8	Npepl1	Probable aminopeptidase NPEPL1 (EC 3.4.11.-) (Aminopeptidase-like 1)	reviewed	3	TRUE							6	High	3	3	3	Mouse	FALSE	3 v 3	-0.410193	0.202829	3 v 3	2.12804	0.0838465	0.0918965	9.62881	9.64512	10.1746	9.04221	9.44149	9.7342	6.10434	6.00675	8.2817	8.26068	8.78202	9.7342	791.7	800.7	1155.7	527.2	695.3	851.7	68.8	64.3
A2CES4, Q9CQI7	Q9CQI7	Q9CQI7	Q9CQI7	Q9CQI7	Snrpb2	U2 small nuclear ribonucleoprotein B'' (U2 snRNP B'')	reviewed	4	TRUE							28	High	6	11	4	Mouse	FALSE	3 v 3	-0.410118	0.0278686	3 v 3	2.12769	0.036199	0.0565166	11.0947	11.0382	10.8612	10.7747	10.4939	10.4952	7.57137	7.40003	8.96809	9.99294	9.83447	10.4952	2186.9	2103	1860.1	1751.9	1442	1443.3	190.2	168.9
A0A1B0GR41, A0A1B0GR92, A0A1B0GS16, A0A1B0GT83, A0A1C7CYU3, Q02819	Q02819	Q02819	Q02819	Q02819	Nucb1	Nucleobindin-1 (CALNUC)	reviewed	5	TRUE							48	High	22	39	22	Mouse	FALSE	3 v 3	-0.409486	0.0231573	3 v 3	2.12846	0.042504	0.0587456	13.2918	13.4532	13.211	13.0437	12.9365	12.7474	9.76835	9.81458	11.3181	12.2619	12.2771	12.7474	10028.7	11215.8	9482.3	8444.2	7839.1	6876.4	872.1	900.5
A0A0U1RNM6, E9QAJ9, Q3UIA2	E9QAJ9	E9QAJ9	E9QAJ9	E9QAJ9	Arhgap17	Rho GTPase activating protein 17	unreviewed	1	TRUE							15	High	10	11	10	Mouse	FALSE	3 v 3	-0.409167	0.463542	3 v 3	2.12873	0.0814733	0.0897332	11.3285	9.76785	10.5034	9.98014	10.0104	10.3818	7.80478	6.12928	8.61066	9.1982	9.35094	10.3818	2571.7	871.8	1451.6	1010	1031.4	1334.2	223.6	70
Q810V0	Q810V0	Q810V0	Q810V0	Q810V0	Mphosph10	U3 small nucleolar ribonucleoprotein protein MPP10 (M phase phosphoprotein 10)	reviewed	3	TRUE							3	High	2	2	2	Mouse	FALSE	3 v 3	-0.407647	0.162748	3 v 3	2.12922	0.0347744	0.0561979	7.5744	8.15026	7.54998	7.46679	7.37156	7.21335	4.05311	4.51096	5.65821	6.6851	6.71149	7.21335	190.6	284.1	187.4	176.9	165.6	148.4	16.6	22.8
Q9CPP0	Q9CPP0	Q9CPP0	Q9CPP0	Q9CPP0	Npm3	Nucleoplasmin-3	reviewed	4	TRUE							21	High	2	2	2	Mouse	FALSE	3 v 3	-0.407325	0.03004	3 v 3	2.13078	0.0562384	0.0674561	8.64241	8.50502	8.63662	8.14517	8.36326	8.05365	5.11686	4.8679	6.74416	7.3637	7.7039	8.05365	399.6	363.3	398	283.1	329.3	265.7	34.7	29.2
H7BX22, P34022	H7BX22, P34022	P34022	P34022	P34022	Ranbp1	Ran-specific GTPase-activating protein (HpaII tiny fragments locus 9a protein) (Ran-binding protein 1) (RANBP1)	reviewed	5	TRUE							9	High	2	3	2	Mouse	FALSE	3 v 3	-0.405718	0.542532	3 v 3	2.13201	0.185356	0.190283	10.2739	10.5821	12.0256	10.9563	10.2007	10.5075	6.75087	6.94369	10.1326	10.1744	9.54129	10.5075	1238.1	1533	4169.2	1986.9	1176.8	1455.7	107.7	123.1
Q9DBD5	Q9DBD5	Q9DBD5	Q9DBD5	Q9DBD5	Pelp1	Proline-, glutamic acid- and leucine-rich protein 1 (Modulator of non-genomic activity of estrogen receptor)	reviewed	5	TRUE							5	High	5	7	5	Mouse	FALSE	3 v 3	-0.405642	0.0805555	3 v 3	2.13227	0.0519003	0.0641733	9.83668	10.2836	10.1311	9.60214	9.71098	9.72127	6.31288	6.6453	8.23793	8.82018	9.05148	9.72127	914.4	1246.4	1121.4	777.2	838.1	844.1	79.5	100.1
A0A0R4J135, D6RHN2, G3UWK0, G3UYY2, G3UZT2, P17563, Q63836	P17563	P17563	P17563	P17563	Selenbp1	Methanethiol oxidase (MTO) (EC 1.8.3.4) (56 kDa selenium-binding protein) (SBP56) (SP56) (Selenium-binding protein 1)	reviewed	5	TRUE							50	High	20	31	20	Mouse	FALSE	3 v 3	-0.405638	0.067192	3 v 3	2.13232	0.0318064	0.0559689	13.2996	13.5391	13.0945	13.025	12.9516	12.7397	9.7761	9.90041	11.2016	12.2431	12.2922	12.7397	10082.8	11903.3	8746.8	8335.1	7922	6839.5	876.8	955.7
Q8CIE4	Q8CIE4	Q8CIE4	Q8CIE4	Q8CIE4	Parp10	Protein mono-ADP-ribosyltransferase PARP10 (EC 2.4.2.-) (ADP-ribosyltransferase diphtheria toxin-like 10) (ARTD10) (Poly [ADP-ribose] polymerase 10) (PARP-10)	reviewed	5	TRUE							3	High	2	2	2	Mouse	FALSE	3 v 3	-0.404901	0.187043	3 v 3	2.13238	0.0154725	0.0559689	7.00338	7.37504	6.66391	6.63227	6.59694	6.59842	3.48543	3.73335	4.77083	5.8505	5.93782	6.59842	128.3	166	101.4	99.2	96.8	96.9	11.2	13.3
A0A0R4J0H0, A0A0R4J1G7, A0A3Q4EHV9, A7ISP9, F8WJ93, Q3UMY5	A7ISP9, F8WJ93, Q3UMY5	Q3UMY5	F8WJ93	Q3UMY5	Eml4	Echinoderm microtubule-associated protein-like 4 (EMAP-4)	reviewed	5	TRUE							11	High	10	11	10	Mouse	FALSE	3 v 3	-0.404845	0.0973957	3 v 3	2.13321	0.0215934	0.0559689	11.0541	10.9938	10.5936	10.5494	10.4739	10.4037	7.5306	7.35491	8.70044	9.76752	9.81442	10.4037	2126.3	2039.2	1545.2	1498.6	1422.2	1354.6	184.9	163.7
A2AL78, A2AL79, A2AL81, A2AL83, A2AL85, Q3TU40, Q8BSY0, Q8CBM2	A2AL85, Q8BSY0	Q8BSY0	A2AL85	Q8BSY0	Asph	Aspartyl/asparaginyl beta-hydroxylase (EC 1.14.11.16) (Aspartate beta-hydroxylase) (ASP beta-hydroxylase) (Peptide-aspartate beta-dioxygenase)	reviewed	5	TRUE							8	High	4	4	4	Mouse	FALSE	3 v 3	-0.404843	0.0678318	3 v 3	2.13436	0.0569603	0.0680023	7.62205	7.72588	7.88692	7.23554	7.18785	7.59694	4.09592	4.08746	5.99322	6.4545	6.52826	7.59694	197	211.7	236.7	150.7	145.8	193.6	17.1	17
Q9D517	Q9D517	Q9D517	Q9D517	Q9D517	Agpat3	1-acyl-sn-glycerol-3-phosphate acyltransferase gamma (EC 2.3.1.51) (1-acylglycerol-3-phosphate O-acyltransferase 3) (1-AGP acyltransferase 3) (1-AGPAT 3) (Lysophosphatidic acid acyltransferase gamma) (LPAAT-gamma)	reviewed	5	TRUE							2	High	1	1	1	Mouse	FALSE	3 v 3	-0.404118	0.0617572	3 v 3	2.13453	0.0649858	0.0745409	8.21965	8.27752	8.55536	7.90026	7.77149	8.16842	4.69488	4.63807	6.66249	7.11894	7.11166	8.16842	298.1	310.3	376.2	238.9	218.5	287.7	25.9	24.9
B1AT06, Q3UCG9, Q6ZQM0	Q3UCG9, Q6ZQM0	Q6ZQM0	Q6ZQM0	Q6ZQM0	Rffl	E3 ubiquitin-protein ligase rififylin (EC 2.3.2.27) (RING finger and FYVE-like domain-containing protein 1) (Fring) (RING-type E3 ubiquitin transferase rififylin)	reviewed	5	TRUE							6	High	3	3	3	Mouse	FALSE	3 v 3	-0.403958	0.18997	3 v 3	2.13541	0.0437758	0.0592883	8.61728	8.35182	8.22786	8.3733	7.97154	7.64024	5.0917	4.71149	6.3345	7.59171	7.31198	7.64024	392.7	326.7	299.8	331.6	251	199.5	34.1	26.2
F6WPW1, Q9WUP4	Q9WUP4	Q9WUP4	Q9WUP4	Q9WUP4	Srd5a3	Polyprenol reductase (EC 1.3.1.94) (3-oxo-5-alpha-steroid 4-dehydrogenase 3) (EC 1.3.1.22) (Steroid 5-alpha-reductase 2-like) (Steroid 5-alpha-reductase 3) (S5AR 3) (SR type 3)	reviewed	5	TRUE							6	High	2	2	2	Mouse	FALSE	3 v 3	-0.402693	0.0370935	3 v 3	2.13585	0.0525441	0.064606	8.55574	8.73944	8.65535	8.4446	8.17891	8.11894	5.03122	5.10014	6.76288	7.6632	7.51964	8.11894	376.3	427.4	403.2	348.4	289.8	278	32.7	34.3
A0A087WQV1, D3YZC1, E9Q1J7, Q99MN9	Q99MN9	Q99MN9	Q99MN9	Q99MN9	Pccb	Propionyl-CoA carboxylase beta chain, mitochondrial (PCCase subunit beta) (EC 6.4.1.3) (Propanoyl-CoA:carbon dioxide ligase subunit beta)	reviewed	4	TRUE							19	High	8	9	8	Mouse	FALSE	3 v 3	-0.402339	0.0568796	3 v 3	2.13537	0.0656606	0.0750976	10.8692	10.6028	11.006	10.4386	10.2677	10.5647	7.34607	6.96463	9.11296	9.65678	9.60825	10.5647	1870.5	1555.1	2056.6	1387.8	1232.8	1514.6	162.7	124.9
P11031	P11031	P11031	P11031	P11031	Sub1	Activated RNA polymerase II transcriptional coactivator p15 (Positive cofactor 4) (PC4) (SUB1 homolog) (Single-stranded DNA-binding protein p9) (p14)	reviewed	5	TRUE							43	High	7	21	7	Mouse	FALSE	3 v 3	-0.402331	0.106084	3 v 3	2.13556	0.0196009	0.0559689	12.0043	11.9909	11.6035	11.5843	11.1818	11.6258	8.48099	8.35226	9.71063	10.8024	10.5224	11.6258	4108.3	4070.3	3111.8	3070.5	2323	3160.1	357.3	326.8
A0A2I3BQE3, A0A2I3BQS3, A0A2I3BQY4, A0A2I3BRH6, A0A2I3BRZ8, Q9JK38	Q9JK38	Q9JK38	Q9JK38	Q9JK38	Gnpnat1	Glucosamine 6-phosphate N-acetyltransferase (EC 2.3.1.4) (Phosphoglucosamine acetylase) (Phosphoglucosamine transacetylase) (Protein EMeg32)	reviewed	5	TRUE							27	High	4	4	4	Mouse	FALSE	3 v 3	-0.402143	0.0150111	3 v 3	2.13579	0.0367298	0.0568139	8.40769	8.56262	8.31786	8.10171	8.00562	7.97441	4.88264	4.926	6.42459	7.32012	7.34607	7.97441	339.6	378.1	319.1	274.7	257	251.5	29.5	30.4
D3Z5I9, Q9CXK9	D3Z5I9, Q9CXK9	Q9CXK9	D3Z5I9	Q9CXK9	Rbm33	RNA-binding protein 33 (Proline-rich protein 8) (RNA-binding motif protein 33)	reviewed	3	TRUE							1	High	1	1	1	Mouse	FALSE	3 v 3	-0.402082	0.304333	3 v 3	2.13635	0.0118263	0.0559689	8.98954	9.281	8.30879	8.6844	8.52278	8.16591	5.46597	5.64097	6.41616	7.90268	7.86357	8.16591	508.3	622.1	317.1	411.4	367.8	287.2	44.2	49.9
A0A1Y7VJA2, A0A1Y7VNI5, E9PVP4, F8WJB9, P70429	E9PVP4, F8WJB9, P70429	P70429	E9PVP4	P70429	Evl	Ena/VASP-like protein (Ena/vasodilator-stimulated phosphoprotein-like)	reviewed	5	TRUE							16	High	6	7	6	Mouse	FALSE	3 v 3	-0.401961	0.382889	3 v 3	2.13592	0.124347	0.130305	10.8379	10.9424	11.8882	10.6584	10.5353	11.269	7.3147	7.30378	9.9952	9.87652	9.8759	11.269	1830.4	1967.9	3790.5	1616.2	1484	2467.8	159.2	158
A0A087WNR3, A0A087WSM3, Q80WV0, Q9Z2A9	Q9Z2A9	Q9Z2A9	Q9Z2A9	Q9Z2A9	Ggt5	Glutathione hydrolase 5 proenzyme (EC 3.4.19.13) (Gamma-glutamyl leukotrienase) (GGL) (Gamma-glutamyltransferase 5) (GGT 5) (EC 2.3.2.2) (Gamma-glutamyltransferase-like activity 1) (Gamma-glutamyltranspeptidase 5) (Leukotriene-C4 hydrolase) (EC 3.4.19.14) [Cleaved into: Glutathione hydrolase 5 heavy chain; Glutathione hydrolase 5 light chain]	reviewed	5	TRUE							13	High	7	8	7	Mouse	FALSE	3 v 3	-0.400613	0.475012	3 v 3	2.13727	0.00359881	0.0559689	12.5484	11.9934	10.9996	11.4956	11.6677	11.1762	9.02486	8.35491	9.10669	10.7138	11.0083	11.1762	5990.1	4077.2	2047.4	2887.5	3253.3	2314	520.9	327.4
A0A0J9YTY0, A0A0J9YUL3, A0A0J9YUV6, A0A0J9YVA6, Q8C1B7	A0A0J9YTY0, A0A0J9YUL3, Q8C1B7	Q8C1B7	Q8C1B7	Q8C1B7	Septin11	Septin-11	reviewed	5	TRUE							34	High	14	19	5	Mouse	FALSE	3 v 3	-0.400317	0.189705	3 v 3	2.13768	0.0117892	0.0559689	11.6247	11.6033	10.9929	11.0727	11.0027	10.9445	8.10119	7.96463	9.09987	10.2909	10.3433	10.9445	3157.7	3111.2	2038	2153.9	2051.8	1970.7	274.6	249.8
Q80V94	Q80V94	Q80V94	Q80V94	Q80V94	Ap4e1	AP-4 complex subunit epsilon-1 (AP-4 adaptor complex subunit epsilon) (Adaptor-related protein complex 4 subunit epsilon-1) (Epsilon subunit of AP-4) (Epsilon-adaptin)	reviewed	4	TRUE							4	High	2	2	2	Mouse	FALSE	3 v 3	-0.400267	0.07989	3 v 3	2.13774	0.0269489	0.0559689	8.85144	9.03892	8.56834	8.47005	8.52199	8.26585	5.32912	5.39917	6.67525	7.6886	7.86233	8.26585	461.9	526	379.6	354.6	367.6	307.8	40.2	42.2
Q9D168	Q9D168	Q9D168	Q9D168	Q9D168	Ints12	Integrator complex subunit 12 (Int12) (PHD finger protein 22)	reviewed	3	TRUE							5	High	2	4	2	Mouse	FALSE	3 v 3	-0.399955	0.22826	3 v 3	2.13771	0.0205273	0.0559689	9.30424	9.45656	8.73539	8.91199	8.96058	8.42375	5.78136	5.81762	6.84298	8.13031	8.30104	8.42375	632.2	702.6	426.2	481.7	498.2	343.4	55	56.4
Q8CCK0	Q8CCK0	Q8CCK0	Q8CCK0	Q8CCK0	Macroh2a2	Core histone macro-H2A.2 (Histone macroH2A2) (mH2A2)	reviewed	5	TRUE							9	High	3	6	1	Mouse	FALSE	3 v 3	-0.39932	0.621306	3 v 3	2.13873	0.0277945	0.0559689	9.97685	10.1015	8.63662	10.2734	8.92837	8.31515	6.45286	6.46271	6.74416	9.49165	8.26913	8.31515	1007.7	1098.6	398	1237.7	487.2	318.5	87.6	88.2
P70419	P70419	P70419	P70419	P70419	Galnt3	Polypeptide N-acetylgalactosaminyltransferase 3 (EC 2.4.1.41) (Polypeptide GalNAc transferase 3) (GalNAc-T3) (pp-GaNTase 3) (Protein-UDP acetylgalactosaminyltransferase 3) (UDP-GalNAc:polypeptide N-acetylgalactosaminyltransferase 3)	reviewed	5	TRUE							6	High	3	3	3	Mouse	FALSE	3 v 3	-0.398998	0.177554	3 v 3	2.13854	0.0501279	0.0628429	8.28355	7.89421	8.14568	7.38024	7.67313	8.07307	4.76022	4.2555	6.25361	6.59842	7.01346	8.07307	311.6	237.9	283.2	166.6	204.1	269.3	27.1	19.1
A0A0M3HEP9, A0A0M3HEQ0, A0A0U1RPC6, A0A0U1RPS1, A0A0U1RPV8, A0A0U1RQA4, D3Z0K8, J3QMN4, J3QMQ8, Q9D8I4, Q9JLT4	J3QMN4, J3QMQ8, Q9JLT4	Q9JLT4	Q9JLT4	Q9JLT4	Txnrd2	Thioredoxin reductase 2, mitochondrial (EC 1.8.1.9) (Thioredoxin reductase TR3)	reviewed	5	TRUE							14	High	7	8	6	Mouse	FALSE	3 v 3	-0.398838	0.120675	3 v 3	2.14015	0.0645126	0.0741423	8.63336	8.61287	8.93634	8.27193	8.07895	8.63517	5.10852	4.97269	7.0433	7.49025	7.41954	8.63517	397.1	391.5	489.9	309.1	270.4	397.6	34.5	31.4
A0A0N4SUJ0, A0A0N4SV74, A0A0N4SVK9, Q6PGL7	Q6PGL7	Q6PGL7	Q6PGL7	Q6PGL7	Washc2	WASH complex subunit 2	reviewed	5	TRUE							14	High	15	17	15	Mouse	FALSE	3 v 3	-0.39842	0.0202791	3 v 3	2.13943	0.0357522	0.0563836	12.1912	12.3218	12.0875	11.8352	11.8065	11.7636	8.66782	8.68335	10.1946	11.0534	11.1471	11.7636	4676.6	5119.7	4352.2	3653.9	3581.9	3477	406.7	411.1
P10518	P10518	P10518	P10518	P10518	Alad	Delta-aminolevulinic acid dehydratase (ALADH) (EC 4.2.1.24) (Porphobilinogen synthase)	reviewed	5	TRUE							12	High	4	4	4	Mouse	FALSE	3 v 3	-0.39794	0.100047	3 v 3	2.14029	0.0857095	0.0936477	9.71768	9.73708	10.1664	9.54978	9.50144	9.37613	6.19377	6.09803	8.27333	8.76785	8.84204	9.37613	842	853.4	1149.2	749.5	724.8	664.5	73.2	68.5
Q9CUU3	Q9CUU3	Q9CUU3	Q9CUU3	Q9CUU3	Sycp2	Synaptonemal complex protein 2 (SCP-2) (Synaptonemal complex lateral element protein)	reviewed	5	TRUE							1	Medium	1	1	1	Mouse	FALSE	3 v 3	-0.397863	0.242349	3 v 3	2.1397	0.0125132	0.0559689	9.44398	9.61324	8.81282	8.97154	9.05637	8.64854	5.92125	5.97499	6.92006	8.18982	8.39703	8.64854	696.5	783.2	449.7	502	532.4	401.3	60.6	62.9
A0A1B0GSG3, D3Z197, D3Z357, Q6P2L6	D3Z197, D3Z357, Q6P2L6	Q6P2L6	D3Z197	Q6P2L6	Nsd3	Histone-lysine N-methyltransferase NSD3 (EC 2.1.1.370) (EC 2.1.1.371) (Nuclear SET domain-containing protein 3) (Wolf-Hirschhorn syndrome candidate 1-like protein 1 homolog) (WHSC1-like protein 1)	reviewed	5	TRUE							7	High	7	8	7	Mouse	FALSE	3 v 3	-0.39772	0.284057	3 v 3	2.14006	0.00529741	0.0559689	11.1417	11.2059	10.3499	10.4266	10.579	10.4987	7.61839	7.56758	8.45697	9.64476	9.91961	10.4987	2259.4	2362.1	1305.1	1376.3	1529.7	1446.9	196.5	189.7
P35173	P35173	P35173	P35173	P35173	Stfa3	Stefin-3	reviewed	3	TRUE							63	High	7	10	6	Mouse	FALSE	3 v 3	-0.396504	0.601057	3 v 3	2.14158	0.0235521	0.0559689	9.01374	8.99152	8.61839	9.5216	8.59694	7.3156	5.48864	5.35403	6.7252	8.73978	7.93723	7.3156	516.9	509	393	735	387.2	159.3	44.9	40.9
A0A0U1RNL5, A0A0U1RPE7, A0A0U1RPF2, A0A0U1RQ49, Q99P31	Q99P31	Q99P31	Q99P31	Q99P31	Hspbp1	Hsp70-binding protein 1 (HspBP1) (Heat shock protein-binding protein 1) (Hsp70-interacting protein 1)	reviewed	3	TRUE							10	High	4	5	4	Mouse	FALSE	3 v 3	-0.39573	0.0597945	3 v 3	2.14279	0.0315363	0.0559689	9.26303	9.14364	9.0348	8.81826	8.51924	8.91678	5.73877	5.50462	7.1416	8.03672	7.85985	8.91678	614.4	565.6	524.5	451.4	366.9	483.3	53.4	45.4
Q8K352	Q8K352	Q8K352	Q8K352	Q8K352	Sash3	SAM and SH3 domain-containing protein 3 (SH3 protein expressed in lymphocytes)	reviewed	5	TRUE							26	High	9	19	8	Mouse	FALSE	3 v 3	-0.394611	0.239999	3 v 3	2.14328	0.0212416	0.0559689	12.8619	12.9444	12.2425	12.5321	12.39	11.943	9.33851	9.30583	10.3496	11.7502	11.7306	11.943	7444.2	7882.5	4845.8	5922.8	5367.4	3937.2	647.4	632.9
Q8CHP5	Q8CHP5	Q8CHP5	Q8CHP5	Q8CHP5	Pym1	Partner of Y14 and mago (PYM homolog 1 exon junction complex-associated factor) (Protein wibg homolog)	reviewed	4	TRUE							34	High	4	4	4	Mouse	FALSE	3 v 3	-0.394446	0.25129	3 v 3	2.14339	0.0129883	0.0559689	10.5815	10.9196	10.0599	10.2511	10.1849	9.94163	7.05853	7.28077	8.16692	9.46923	9.52552	9.94163	1532.3	1937	1067.4	1218.7	1164	983.4	133.3	155.5
B1AV14, Q78IK4	Q78IK4	Q78IK4	Q78IK4	Q78IK4	Apool	MICOS complex subunit Mic27 (Apolipoprotein O-like) (Protein FAM121A)	reviewed	3	TRUE							20	High	6	6	6	Mouse	FALSE	3 v 3	-0.394302	0.0042692	3 v 3	2.1434	0.0373245	0.0569007	10.7112	10.6176	10.5483	10.2489	10.177	10.2683	7.18785	6.97957	8.65535	9.46699	9.51767	10.2683	1676.5	1571.1	1497.5	1216.8	1157.7	1233.3	145.8	126.2
A0A494B9B9, Q8C6I2	A0A494B9B9, Q8C6I2	Q8C6I2	A0A494B9B9	Q8C6I2	Sdhaf2	Succinate dehydrogenase assembly factor 2, mitochondrial (SDH assembly factor 2) (SDHAF2)	reviewed	4	TRUE							7	High	1	1	1	Mouse	FALSE	3 v 3	-0.393861	0.0483819	3 v 3	2.14474	0.0698488	0.0787731	9.10617	9.27496	9.46964	8.97728	8.84204	8.84987	5.58195	5.63517	7.57667	8.19574	8.18239	8.84987	551.1	619.5	709	504	458.9	461.4	47.9	49.7
Q1A7A4	Q1A7A4	Q1A7A4	Q1A7A4	Q1A7A4	NA	Complement component C5a	unreviewed	1	TRUE							26	High	2	2	2		TRUE	3 v 3	-0.393241	0.810529	3 v 3	2.14503	0.370713	0.373433	7.27146	6.83794	10.3056	6.75489	6.57592	9.90448	3.74416	3.20163	8.41278	5.97269	5.91648	9.90448	154.5	114.4	1265.6	108	95.4	958.4	13.4	9.2
F2Z480	F2Z480	F2Z480	F2Z480	F2Z480	Fgfr2	Fibroblast growth factor receptor 2	unreviewed	1	TRUE							5	High	2	3	1	Mouse	FALSE	3 v 3	-0.393073	0.679271	3 v 3	2.14573	0.144567	0.150315	8.73268	8.38457	7.24793	6.25739	8.26679	8.66178	5.20945	4.74416	5.35403	5.47573	7.60733	8.66178	425.4	334.2	152	76.5	308	405	37	26.8
A0A0G2JEV2, A0A0G2JGI2, O35216	O35216	O35216	O35216	O35216	Cenpa	Histone H3-like centromeric protein A (Centromere protein A) (CENP-A)	reviewed	5	TRUE							18	High	3	3	3	Mouse	FALSE	3 v 3	-0.392959	0.0822088	3 v 3	2.14303	0.0464007	0.0606288	6.09592	6.32193	6.05745	5.87774	5.92362	5.49506	2.58496	2.67807	4.16189	5.09592	5.26303	5.49506	68.4	80	66.6	58.8	60.7	45.1	6	6.4
F7A043, Q9QZD4	F7A043, Q9QZD4	Q9QZD4	F7A043	Q9QZD4	Ercc4	DNA repair endonuclease XPF (EC 3.1.-.-) (DNA excision repair protein ERCC-4)	reviewed	5	TRUE							1	High	1	1	1	Mouse	FALSE	3 v 3	-0.392679	0.40129	3 v 3	2.14571	0.0138511	0.0559689	7.20457	6.76155	6.31651	7.01346	6.1416	5.94953	3.67807	3.12102	4.42626	6.23074	5.4822	5.94953	147.5	108.5	79.7	129.2	70.6	61.8	12.8	8.7
F6YY88, F8WI95, Q9CQT1	Q9CQT1	Q9CQT1	Q9CQT1	Q9CQT1	Mri1	Methylthioribose-1-phosphate isomerase (M1Pi) (MTR-1-P isomerase) (EC 5.3.1.23) (S-methyl-5-thioribose-1-phosphate isomerase) (Translation initiation factor eIF-2B subunit alpha/beta/delta-like protein)	reviewed	3	TRUE							7	High	3	6	3	Mouse	FALSE	3 v 3	-0.391461	0.196816	3 v 3	2.14595	0.0120971	0.0559689	8.51924	8.43588	7.85549	7.97327	7.85175	7.81121	4.99548	4.79701	5.96347	7.19081	7.1918	7.81121	366.9	346.3	231.6	251.3	231	224.6	31.9	27.8
Q9D1M0	Q9D1M0	Q9D1M0	Q9D1M0	Q9D1M0	Sec13	Protein SEC13 homolog (GATOR2 complex protein SEC13) (SEC13-like protein 1) (SEC13-related protein)	reviewed	5	TRUE							24	High	8	10	8	Mouse	FALSE	3 v 3	-0.391153	0.0398974	3 v 3	2.14681	0.0309345	0.0559689	11.6229	11.5613	11.3957	10.9631	11.3149	11.1285	8.09961	7.92244	9.50283	10.1813	10.6555	11.1285	3153.9	3022.1	2694.4	1996.3	2547.6	2238.8	274.3	242.6
E9PXZ7, H3BKX8, Q3V0T4, Q9QXH4	E9PXZ7, H3BKX8, Q3V0T4	Q3V0T4	Q3V0T4	Q3V0T4	Itgad	Integrin alpha-D (CD antigen CD11d)	reviewed	4	TRUE							15	High	16	18	16	Mouse	FALSE	3 v 3	-0.391073	0.296727	3 v 3	2.14683	0.0934312	0.100617	11.4166	11.3616	12.0521	11.1322	10.8553	11.6695	7.893	7.72315	10.1591	10.3504	10.1959	11.6695	2733.6	2631.3	4246.6	2244.5	1852.6	3257.4	237.7	211.3
F6S2D5, F7CAT1, P30416	P30416	P30416	P30416	P30416	Fkbp4	Peptidyl-prolyl cis-trans isomerase FKBP4 (PPIase FKBP4) (EC 5.2.1.8) (52 kDa FK506-binding protein) (52 kDa FKBP) (FKBP-52) (59 kDa immunophilin) (p59) (FK506-binding protein 4) (FKBP-4) (FKBP59) (HSP-binding immunophilin) (HBI) (Immunophilin FKBP52) (Rotamase) [Cleaved into: Peptidyl-prolyl cis-trans isomerase FKBP4, N-terminally processed]	reviewed	5	TRUE							45	High	22	38	22	Mouse	FALSE	3 v 3	-0.39102	0.408632	3 v 3	2.1469	0.00194091	0.0559689	14.1728	14.3299	13.143	13.671	13.5758	13.2259	10.6494	10.6913	11.25	12.8891	12.9164	13.2259	18469.3	20594	9045.4	13042.8	12210	9580.9	1606.2	1653.5
B2RR03, P56400	B2RR03, P56400	P56400	P56400	P56400	Gp1bb	Platelet glycoprotein Ib beta chain (GP-Ib beta) (GPIb-beta) (GPIbB) (CD antigen CD42c)	reviewed	4	TRUE							10	High	2	3	2	Mouse	FALSE	3 v 3	-0.390574	0.559108	3 v 3	2.1477	0.138665	0.144506	8.71973	8.37981	9.46883	7.71356	8.24222	9.44087	5.19771	4.73877	7.57592	6.93192	7.58271	9.44087	421.6	333.1	708.6	209.9	302.8	695	36.7	26.7
A0A0A6YX61, A0A0R4J2D3, Q8BI84	A0A0R4J2D3, Q8BI84	Q8BI84	Q8BI84	Q8BI84	Mia3	Transport and Golgi organization protein 1 homolog (TANGO1) (Melanoma inhibitory activity protein 3)	reviewed	5	TRUE							13	High	29	32	29	Mouse	FALSE	3 v 3	-0.3904	0.0468708	3 v 3	2.14753	0.0270504	0.0559689	12.6778	12.6703	12.3548	12.2902	12.1267	12.1147	9.15431	9.03177	10.4618	11.5084	11.4673	12.1147	6552.5	6518.4	5237.9	5008.8	4472.1	4435	569.8	523.4
A0A1W2P712, A0A1W2P7P2, A0A1W2P7Y4, A0A1W2P832, A0A2I3BRX9, F7AI67, Q6GYP7	A0A1W2P712, A0A1W2P832, A0A2I3BRX9, Q6GYP7	Q6GYP7	Q6GYP7	Q6GYP7	Ralgapa1	Ral GTPase-activating protein subunit alpha-1 (GAP-related-interacting partner to E12) (GRIPE) (GTPase-activating RapGAP domain-like 1) (Tuberin-like protein 1) (p240)	reviewed	5	TRUE							7	High	14	16	14	Mouse	FALSE	3 v 3	-0.390204	0.00338609	3 v 3	2.14783	0.0593143	0.0700657	10.5064	10.5481	10.6627	10.2099	10.2316	10.105	6.98299	6.90929	8.76951	9.42815	9.57213	10.105	1454.6	1497.2	1621	1184.4	1202.3	1101.3	126.5	120.2
A0A1Y7VLM0, Q69ZA1	Q69ZA1	Q69ZA1	Q69ZA1	Q69ZA1	Cdk13	Cyclin-dependent kinase 13 (EC 2.7.11.22) (EC 2.7.11.23) (CDC2-related protein kinase 5) (Cell division cycle 2-like protein kinase 5) (Cell division protein kinase 13)	reviewed	5	TRUE							5	High	7	8	7	Mouse	FALSE	3 v 3	-0.389796	0.24579	3 v 3	2.14796	0.0206375	0.0559689	11.245	11.3785	10.6461	10.9169	10.8237	10.3596	7.72178	7.74012	8.75322	10.1351	10.1643	10.3596	2427.1	2662.4	1602.5	1933.4	1812.4	1313.9	211.1	213.8
D6RG95, E9Q5K9	D6RG95, E9Q5K9	E9Q5K9	E9Q5K9	E9Q5K9	Ythdc1	YTH domain-containing protein 1	reviewed	5	TRUE							5	High	6	7	6	Mouse	FALSE	3 v 3	-0.389316	0.319974	3 v 3	2.1487	0.00407164	0.0559689	10.0575	10.1861	9.23577	9.58571	9.40195	9.32373	6.5345	6.54689	7.34252	8.80381	8.74248	9.32373	1065.6	1165	602.9	768.4	676.5	640.8	92.7	93.5
Q80X90	Q80X90	Q80X90	Q80X90	Q80X90	Flnb	Filamin-B (FLN-B) (ABP-280-like protein) (Actin-binding-like protein) (Beta-filamin)	reviewed	5	TRUE							28	High	62	94	49	Mouse	FALSE	3 v 3	-0.38896	0.0480096	3 v 3	2.14896	0.0429071	0.0588769	14.1238	14.0912	13.9312	13.7565	13.7778	13.4451	10.6004	10.4527	12.0382	12.9747	13.1183	13.4451	17852.6	17453.3	15620.6	13839.5	14044.9	11152.5	1552.5	1401.4
D3Z794, H7BWX9, P61957	D3Z794, H7BWX9, P61957	P61957	H7BWX9	P61957	Sumo2	Small ubiquitin-related modifier 2 (SUMO-2) (SMT3 homolog 2) (Ubiquitin-like protein SMT3B) (Smt3B)	reviewed	5	TRUE							34	High	4	9	2	Mouse	FALSE	3 v 3	-0.388596	0.0750401	3 v 3	2.14938	0.0282554	0.0559689	11.8657	12.168	11.8024	11.5681	11.3489	11.7533	8.34207	8.52943	9.90944	10.7863	10.6896	11.7533	3732	4601.9	3571.7	3036.4	2608.4	3452.1	324.5	369.5
D3YWT1, D3Z3N4	D3YWT1, D3Z3N4	D3Z3N4	D3Z3N4	D3Z3N4	Hnrnph3	Heterogeneous nuclear ribonucleoprotein H3	unreviewed	1	TRUE							17	High	5	10	4	Mouse	FALSE	3 v 3	-0.388118	0.0198046	3 v 3	2.15027	0.054564	0.0660406	8.85549	9.05284	8.98071	8.69139	8.60955	8.42375	5.33271	5.41278	7.08746	7.90989	7.95012	8.42375	463.2	531.1	505.2	413.4	390.6	343.4	40.3	42.6
A0A1L1SRT5, A0A1L1SRW2, A0A1L1STF2, A0A1L1SU68, Q91W67	A0A1L1SRT5, A0A1L1SRW2, A0A1L1STF2, A0A1L1SU68, Q91W67	Q91W67	A0A1L1SRW2	Q91W67	Ubl7	Ubiquitin-like protein 7	reviewed	3	TRUE							4	High	1	1	1	Mouse	FALSE	3 v 3	-0.387734	0.492485	3 v 3	2.14994	0.000150852	0.0559689	9.02403	9.16012	7.72247	8.49426	8.26959	7.97957	5.50144	5.52042	5.83036	7.71218	7.61029	7.97957	520.6	572.1	211.2	360.6	308.6	252.4	45.3	45.9
O09111	O09111	O09111	O09111	O09111	Ndufb11	NADH dehydrogenase [ubiquinone] 1 beta subcomplex subunit 11, mitochondrial (Complex I-ESSS) (CI-ESSS) (NADH-ubiquinone oxidoreductase ESSS subunit) (Neuronal protein 15.6) (Np15.6) (p15.6)	reviewed	3	TRUE							7	High	1	2	1	Mouse	FALSE	3 v 3	-0.387658	0.132068	3 v 3	2.15026	0.0227286	0.0559689	8.86264	8.92035	8.52709	8.10748	8.37678	8.66285	5.33985	5.2817	6.63372	7.32553	7.71768	8.66285	465.5	484.5	368.9	275.8	332.4	405.3	40.5	38.9
D3Z7C6, Q9R0Q7	Q9R0Q7	Q9R0Q7	Q9R0Q7	Q9R0Q7	Ptges3	Prostaglandin E synthase 3 (EC 5.3.99.3) (Cytosolic prostaglandin E2 synthase) (cPGES) (Hsp90 co-chaperone) (Progesterone receptor complex p23) (Sid 3177) (Telomerase-binding protein p23)	reviewed	5	TRUE							42	High	7	12	7	Mouse	FALSE	3 v 3	-0.3876	0.034585	3 v 3	2.15022	0.0545149	0.0660297	11.6117	11.6027	11.6402	11.3599	11.2373	11.0945	8.08852	7.96405	9.74719	10.5781	10.5778	11.0945	3129.5	3109.9	3191.8	2628.3	2414.1	2186.7	272.2	249.7
Q9QUM0	Q9QUM0	Q9QUM0	Q9QUM0	Q9QUM0	Itga2b	Integrin alpha-IIb (GPalpha IIb) (GPIIb) (Platelet membrane glycoprotein IIb) (CD antigen CD41) [Cleaved into: Integrin alpha-IIb heavy chain; Integrin alpha-IIb light chain]	reviewed	5	TRUE							13	High	10	13	10	Mouse	FALSE	3 v 3	-0.387306	0.663407	3 v 3	2.15076	0.171608	0.176868	10.7859	10.2413	11.2724	9.29967	10.0518	11.7863	7.26209	6.60288	9.37938	8.51806	9.39232	11.7863	1765.6	1210.4	2473.6	630.2	1061.4	3532	153.5	97.2
A0A0U1RQ14, E9Q800, E9QAY6, Q8CAQ8	Q8CAQ8	Q8CAQ8	Q8CAQ8	Q8CAQ8	Immt	MICOS complex subunit Mic60 (Mitochondrial inner membrane protein) (Mitofilin)	reviewed	5	TRUE							42	High	31	46	10	Mouse	FALSE	3 v 3	-0.386306	0.00623097	3 v 3	2.1516	0.0483331	0.0618369	13.9108	13.8763	13.9324	13.5819	13.4374	13.5412	10.3874	10.2377	12.0394	12.8001	12.778	13.5412	15401.8	15037.3	15633.6	12262.1	11093.5	11920.6	1339.4	1207.4
A0A0G2JGN6, Q9CR00	Q9CR00	Q9CR00	Q9CR00	Q9CR00	Psmd9	26S proteasome non-ATPase regulatory subunit 9 (26S proteasome regulatory subunit p27)	reviewed	3	TRUE							48	High	9	17	9	Mouse	FALSE	3 v 3	-0.386135	0.0707825	3 v 3	2.15171	0.0307397	0.0559689	12.1545	12.4264	12.0302	11.8701	11.8294	11.7533	8.63118	8.7879	10.1372	11.0882	11.1699	11.7533	4559	5504.7	4182.7	3743.2	3639.1	3452.3	396.5	442
A0A1L1STE6, Q9D6R2	A0A1L1STE6, Q9D6R2	Q9D6R2	A0A1L1STE6	Q9D6R2	Idh3a	Isocitrate dehydrogenase [NAD] subunit alpha, mitochondrial (EC 1.1.1.41) (Isocitric dehydrogenase subunit alpha) (NAD(+)-specific ICDH subunit alpha)	reviewed	5	TRUE							38	High	15	20	15	Mouse	FALSE	3 v 3	-0.385268	0.0568357	3 v 3	2.15263	0.0686911	0.077762	12.2627	12.1631	12.5373	11.8396	11.9507	12.0169	8.73911	8.52474	10.6443	11.0578	11.2913	12.0169	4913.9	4586.4	5944.3	3665.1	3958.5	4144.3	427.3	368.3
A0A3B2WBM3, P62869	P62869	P62869	P62869	P62869	Elob	Elongin-B (EloB) (Elongin 18 kDa subunit) (RNA polymerase II transcription factor SIII subunit B) (SIII p18) (Transcription elongation factor B polypeptide 2)	reviewed	5	TRUE							84	High	7	11	7	Mouse	FALSE	3 v 3	-0.384622	0.0300399	3 v 3	2.15327	0.0556824	0.0669516	11.6539	11.4994	11.7447	11.0707	11.3472	11.3264	8.13031	7.86109	9.85175	10.2889	10.6877	11.3264	3222.4	2895.2	3431.7	2150.8	2605.2	2567.9	280.2	232.5
Q05186	Q05186	Q05186	Q05186	Q05186	Rcn1	Reticulocalbin-1	reviewed	4	TRUE							17	High	5	6	5	Mouse	FALSE	3 v 3	-0.383639	0.0390243	3 v 3	2.15438	0.037424	0.0569187	10.5357	10.7816	10.4748	10.3804	10.1558	10.105	7.01235	7.14262	8.58195	9.59861	9.49645	10.105	1484.4	1760.3	1423.1	1332.9	1140.8	1101.3	129.1	141.3
D3YX99, D3Z568, D3Z6W9, F6Y6V5, Q9CQH3	Q9CQH3	Q9CQH3	Q9CQH3	Q9CQH3	Ndufb5	NADH dehydrogenase [ubiquinone] 1 beta subcomplex subunit 5, mitochondrial (Complex I-SGDH) (CI-SGDH) (NADH-ubiquinone oxidoreductase SGDH subunit)	reviewed	3	TRUE							28	High	5	7	5	Mouse	FALSE	3 v 3	-0.383457	0.12444	3 v 3	2.15434	0.0788497	0.0873105	10.839	10.8401	11.3131	10.6605	10.4092	10.7721	7.3156	7.20163	9.42017	9.87866	9.7497	10.7721	1831.7	1833.1	2544.4	1618.6	1359.8	1748.7	159.3	147.2
D3Z0B4, Q9Z110	Q9Z110	Q9Z110	Q9Z110	Q9Z110	Aldh18a1	Delta-1-pyrroline-5-carboxylate synthase (P5CS) (Aldehyde dehydrogenase family 18 member A1) [Includes: Glutamate 5-kinase (GK) (EC 2.7.2.11) (Gamma-glutamyl kinase); Gamma-glutamyl phosphate reductase (GPR) (EC 1.2.1.41) (Glutamate-5-semialdehyde dehydrogenase) (Glutamyl-gamma-semialdehyde dehydrogenase)]	reviewed	5	TRUE							8	High	5	5	5	Mouse	FALSE	3 v 3	-0.38343	0.131066	3 v 3	2.15406	0.041973	0.058509	9.40812	9.3156	9.17842	9.23242	8.83889	8.68054	5.88509	5.67807	7.2854	8.4508	8.17941	8.68054	679.4	637.2	579.4	601.5	457.9	410.3	59.1	51.2
Q80V26	Q80V26	Q80V26	Q80V26	Q80V26	Bpnt2	Golgi-resident adenosine 3',5'-bisphosphate 3'-phosphatase (Golgi-resident PAP phosphatase) (gPAPP) (EC 3.1.3.7) (3'(2'), 5'-bisphosphate nucleotidase 2) (Inositol monophosphatase domain-containing protein 1) (Myo-inositol monophosphatase A3) (Phosphoadenosine phosphate 3'-nucleotidase)	reviewed	5	TRUE							10	High	4	4	4	Mouse	FALSE	3 v 3	-0.38334	0.379203	3 v 3	2.15439	0.00415392	0.0559689	9.75138	9.65857	8.70287	9.07012	9.19918	8.69349	6.22882	6.02015	6.80993	8.28864	8.53993	8.69349	861.9	808.2	416.7	537.5	587.8	414	75	64.9
A0A0N4SUH4, A0A494B9B8, A0A494BB98, A0A494BBI7, Q8BKS9	A0A0N4SUH4, Q8BKS9	Q8BKS9	A0A0N4SUH4	Q8BKS9	Pum3	Pumilio homolog 3	reviewed	3	TRUE							8	High	5	5	5	Mouse	FALSE	3 v 3	-0.383178	0.271395	3 v 3	2.15491	0.00718468	0.0559689	10.0275	9.8892	9.20065	9.30538	9.39682	9.26562	6.50462	6.24982	7.30743	8.52356	8.73742	9.26562	1043.7	948.3	588.4	632.7	674.1	615.5	90.8	76.1
Q9CQR4	Q9CQR4	Q9CQR4	Q9CQR4	Q9CQR4	Acot13	Acyl-coenzyme A thioesterase 13 (Acyl-CoA thioesterase 13) (EC 3.1.2.-) (Hotdog-fold thioesterase superfamily member 2) (Palmitoyl-CoA hydrolase) (EC 3.1.2.2) (Thioesterase superfamily member 2) (THEM2)	reviewed	5	TRUE							30	High	5	5	5	Mouse	FALSE	3 v 3	-0.382817	0.122641	3 v 3	2.15536	0.0774785	0.0858691	10.5262	10.483	10.9723	10.2216	10.1271	10.4844	7.00225	6.84423	9.07948	9.43983	9.46781	10.4844	1474.7	1431.2	2009.1	1194	1118.3	1432.6	128.2	114.9
F6ZEU2, F7A9F2, O08796	O08796	O08796	O08796	O08796	Eef2k	Eukaryotic elongation factor 2 kinase (eEF-2 kinase) (eEF-2K) (EC 2.7.11.20) (Calcium/calmodulin-dependent eukaryotic elongation factor 2 kinase)	reviewed	5	TRUE							7	High	6	6	6	Mouse	FALSE	3 v 3	-0.382717	0.00662827	3 v 3	2.15513	0.0464795	0.0606836	10.7808	10.972	10.858	10.5783	10.4476	10.4367	7.25739	7.3336	8.96492	9.79653	9.78807	10.4367	1759.3	2008.6	1856	1528.9	1396.5	1386	153	161.3
A0A0R4J1L2, D3Z7N2, F6ZFU0	A0A0R4J1L2	A0A0R4J1L2	A0A0R4J1L2	A0A0R4J1L2	Eef1d	Eukaryotic translation elongation factor 1 delta (guanine nucleotide exchange protein)	unreviewed	1	TRUE							57	High	16	28	1	Mouse	FALSE	3 v 3	-0.382633	0.521046	3 v 3	2.15576	0.010329	0.0559689	8.20212	7.71699	7.01792	6.99209	8.08693	6.71012	4.67807	4.07895	5.12516	6.2114	7.42794	6.71012	294.5	210.4	129.6	127.3	271.9	104.7	25.6	16.9
F6Q750	F6Q750	F6Q750	F6Q750	F6Q750	Macf1	Microtubule-actin crosslinking factor 1	unreviewed	2	TRUE							11	High	48	49	1	Mouse	FALSE	3 v 3	-0.382614	0.0848012	3 v 3	2.1574	0.0588531	0.0696458	6.77215	7.16692	7.1819	6.51728	6.6837	6.77215	3.24793	3.52356	5.2891	5.73606	6.02459	6.77215	109.3	143.7	145.2	91.6	102.8	109.3	9.5	11.5
A0A0N4SVU1, ENSEMBL:ENSBTAP00000024146, P28665	P28665	P28665	P28665	P28665	Mug1	Murinoglobulin-1 (MuG1)	reviewed	5	TRUE							6	High	10	11	5	Mouse	FALSE	3 v 3	-0.381663	0.210471	3 v 3	2.15632	0.0853332	0.093319	9.8088	9.80284	10.3878	9.38823	9.52709	9.93914	6.2854	6.1639	8.49506	8.60659	8.86759	9.93914	896.9	893.2	1339.8	670.1	737.8	981.7	78	71.7
A0A140LHY7, A0A140LIW6, Q8BH76, Q9EQ28	A0A140LHY7, A0A140LIW6, Q8BH76, Q9EQ28	Q9EQ28	A0A140LHY7	Q9EQ28	Pold3	DNA polymerase delta subunit 3 (DNA polymerase delta subunit p66)	reviewed	5	TRUE							6	High	3	3	3	Mouse	FALSE	3 v 3	-0.381476	0.342267	3 v 3	2.15675	0.0203112	0.0559689	7.74012	8.40088	7.36457	7.6872	7.49105	7.18289	4.21723	4.76022	5.47249	6.90569	6.83162	7.18289	213.8	338	164.8	206.1	179.9	145.3	18.6	27.1
P62979, P62983	P62979, P62983	P62979	P62979	P62979	RPS27A	Ubiquitin-ribosomal protein eS31 fusion protein (Ubiquitin carboxyl extension protein 80) [Cleaved into: Ubiquitin; Small ribosomal subunit protein eS31 (40S ribosomal protein S27a)]	reviewed	5	TRUE							54	High	10	100	2		TRUE	3 v 3	-0.381276	0.422985	3 v 3	2.15665	0.0090643	0.0559689	15.696	15.76	14.953	15.6723	15.0859	14.507	12.1725	12.1214	13.0601	14.8904	14.4265	14.507	53083.1	55491.7	31718.5	52218	34779.1	23282.6	4616.3	4455.5
Q8BVA0, Q99P91	Q8BVA0, Q99P91	Q99P91	Q99P91	Q99P91	Gpnmb	Transmembrane glycoprotein NMB (DC-HIL) (Dendritic cell-associated transmembrane protein) (Osteoactivin)	reviewed	5	TRUE							4	High	2	2	2	Mouse	FALSE	3 v 3	-0.380802	0.630918	3 v 3	2.15646	0.00155314	0.0559689	8.34961	7.77017	6.29646	7.56453	7.38198	6.32733	4.82782	4.12928	4.40599	6.78267	6.72247	6.32733	326.2	218.3	78.6	189.3	166.8	80.3	28.4	17.5
O88271	O88271	O88271	O88271	O88271	Cfdp1	Craniofacial development protein 1 (27 kDa craniofacial protein) (Bucentaur) (Protein Cp27)	reviewed	5	TRUE							28	High	9	12	9	Mouse	FALSE	3 v 3	-0.380205	0.236033	3 v 3	2.15763	0.00905678	0.0559689	12.6423	12.7711	12.0298	12.1023	12.1689	12.0314	9.11894	9.13263	10.1369	11.3205	11.5095	12.0314	6393.3	6990.2	4181.4	4397	4604.8	4186.1	556	561.3
A0A1Y7VM45, E9QJV4, Q8K2Z2	A0A1Y7VM45, E9QJV4, Q8K2Z2	Q8K2Z2	A0A1Y7VM45	Q8K2Z2	Prpf39	Pre-mRNA-processing factor 39 (PRP39 homolog)	reviewed	3	TRUE							2	Medium	1	1	1	Mouse	FALSE	3 v 3	-0.379637	0.0738675	3 v 3	2.1587	0.0510273	0.0634377	8.24079	7.91648	8.12774	7.92481	7.50224	7.71905	4.71699	4.27798	6.23458	7.14364	6.84298	7.71905	302.5	241.6	279.7	243	181.3	210.7	26.3	19.4
A0A286YDL4, Q8R2S9	Q8R2S9	Q8R2S9	Q8R2S9	Q8R2S9	Actr8	Actin-related protein 8	reviewed	5	TRUE							3	High	2	2	2	Mouse	FALSE	3 v 3	-0.376687	0.339482	3 v 3	2.16112	0.00542881	0.0559689	8.7866	8.68124	7.83668	8.27705	8.03507	7.86233	5.26303	5.04439	5.94251	7.49506	7.37591	7.86233	441.6	410.5	228.6	310.2	262.3	232.7	38.4	33
A0A8V5KX58, A0A8V5KX60, A0A8V5KY85, A0A8V5L0N9, A0A8V5L185, A2AMS2, A2AMS3, Q03249, Q3TQJ2	A2AMS2, A2AMS3, Q03249	Q03249	A2AMS3	Q03249	Galt	Galactose-1-phosphate uridylyltransferase (Gal-1-P uridylyltransferase) (EC 2.7.7.12) (UDP-glucose--hexose-1-phosphate uridylyltransferase)	reviewed	4	TRUE							6	High	2	2	2	Mouse	FALSE	3 v 3	-0.376402	0.102207	3 v 3	2.16128	0.0435656	0.0592307	9.24365	9.17093	9.06043	9.05148	8.71802	8.5763	5.71973	5.53294	7.16792	8.26959	8.05853	8.5763	606.2	576.4	533.9	530.6	421.1	381.7	52.7	46.3
A3KGB4	A3KGB4	A3KGB4	A3KGB4	A3KGB4	Tbc1d8b	TBC1 domain family member 8B	reviewed	3	TRUE							2	High	2	2	2	Mouse	FALSE	3 v 3	-0.376247	0.465237	3 v 3	2.16157	0.00100756	0.0559689	9.83431	9.90554	8.6125	9.12541	9.14313	8.95507	6.31107	6.26679	6.71973	8.34341	8.48382	8.95507	912.9	959.1	391.4	558.5	565.4	496.3	79.4	77
A0A1B0GQY6, A0A1B0GRT2, A0A1B0GSK1, A0A1B0GSM1, A0A1B0GSY4, Q99K23	Q99K23	Q99K23	Q99K23	Q99K23	Ufsp2	Ufm1-specific protease 2 (UfSP2) (EC 3.4.22.-)	reviewed	5	TRUE							7	High	4	4	4	Mouse	FALSE	3 v 3	-0.376009	0.369564	3 v 3	2.16202	0.130614	0.136582	8.68124	8.63445	9.63807	8.76653	8.56415	8.49506	5.15785	4.99548	7.74483	7.9847	7.90448	8.49506	410.5	397.4	796.8	435.5	378.5	360.8	35.7	31.9
D3Z227, O88587	O88587	O88587	O88587	O88587	Comt	Catechol O-methyltransferase (EC 2.1.1.6)	reviewed	5	TRUE							8	High	2	2	2	Mouse	FALSE	3 v 3	-0.375474	0.330192	3 v 3	2.16242	0.115206	0.121654	9.66587	9.47066	10.4364	9.50997	9.32957	9.60696	6.1416	5.83289	8.54342	8.72826	8.66995	9.60696	812.3	709.5	1385.7	729.1	643.4	779.8	70.6	57
A0A140LI98, Q9DB77	Q9DB77	Q9DB77	Q9DB77	Q9DB77	Uqcrc2	Cytochrome b-c1 complex subunit 2, mitochondrial (Complex III subunit 2) (Core protein II) (Ubiquinol-cytochrome-c reductase complex core protein 2)	reviewed	5	TRUE							38	High	17	23	17	Mouse	FALSE	3 v 3	-0.375205	0.318885	3 v 3	2.16275	0.114149	0.120667	12.8038	12.8001	13.6593	12.6956	12.6435	12.7985	9.28031	9.16138	11.7663	11.9137	11.984	12.7985	7150.2	7131.9	12937.7	6633.5	6398.2	7124.2	621.8	572.6
A0A1W2P729, Q9QXT0	Q9QXT0	Q9QXT0	Q9QXT0	Q9QXT0	Cnpy2	Protein canopy homolog 2 (MIR-interacting saposin-like protein) (Putative secreted protein ZSIG9) (Transmembrane protein 4)	reviewed	4	TRUE							42	High	9	14	9	Mouse	FALSE	3 v 3	-0.374935	0.0566351	3 v 3	2.16296	0.057157	0.0681444	12.3734	12.3766	12.4379	12.1972	12.0083	11.8576	8.84987	8.73809	10.545	11.4154	11.3488	11.8576	5305.8	5317.9	5548.6	4696	4119.6	3711	461.4	427
A0A0A6YW33, A0A2I3BPG9, E9Q131, P83882	P83882	P83882	P83882	P83882	Rpl36a	Large ribosomal subunit protein eL42 (60S ribosomal protein L36a) (60S ribosomal protein L44)	reviewed	5	TRUE							26	High	4	5	4	Mouse	FALSE	3 v 3	-0.374274	0.191815	3 v 3	2.16362	0.0180462	0.0559689	11.3606	11.7664	11.1024	11.0616	11.0132	11.0317	7.83731	8.12774	9.20945	10.2798	10.3538	11.0317	2629.5	3483.7	2198.6	2137.4	2066.8	2093.5	228.7	279.7
Q9D1M7	Q9D1M7	Q9D1M7	Q9D1M7	Q9D1M7	Fkbp11	Peptidyl-prolyl cis-trans isomerase FKBP11 (PPIase FKBP11) (EC 5.2.1.8) (19 kDa FK506-binding protein) (19 kDa FKBP) (FKBP-19) (FK506-binding protein 11) (FKBP-11) (Rotamase)	reviewed	4	TRUE							10	High	2	2	2	Mouse	FALSE	3 v 3	-0.374218	0.0405619	3 v 3	2.16371	0.0292821	0.0559689	11.0963	11.284	10.9886	10.5825	10.8951	10.7686	7.57289	7.6453	9.09566	9.80074	10.2357	10.7686	2189.4	2493.5	2031.9	1533.4	1904.4	1744.5	190.4	200.2
A0A1B0GSK0, Q61559, Q6PKB0	Q61559, Q6PKB0	Q61559	Q6PKB0	Q61559	Fcgrt	IgG receptor FcRn large subunit p51 (FcRn) (IgG Fc fragment receptor transporter alpha chain) (Neonatal Fc receptor)	reviewed	5	TRUE							7	High	3	3	3	Mouse	FALSE	3 v 3	-0.373497	0.624737	3 v 3	2.16528	0.162681	0.168158	9.30606	9.43359	10.5704	8.50462	9.22062	10.4643	5.78136	5.79442	8.67737	7.72315	8.56148	10.4643	633	691.5	1520.6	363.2	596.6	1412.8	55	55.5
P83870	P83870	P83870	P83870	P83870	Phf5a	PHD finger-like domain-containing protein 5A (PHD finger-like domain protein 5A) (Splicing factor 3B-associated 14 kDa protein) (SF3b14b)	reviewed	5	TRUE							63	High	7	10	7	Mouse	FALSE	3 v 3	-0.372828	0.194647	3 v 3	2.16513	0.0151882	0.0559689	12.0929	12.2937	11.6197	11.664	11.7417	11.4821	8.56948	8.65499	9.72673	10.8823	11.0822	11.4821	4368.5	5020.7	3146.9	3245.1	3424.5	2860.6	379.9	403.1
Q920A5	Q920A5	Q920A5	Q920A5	Q920A5	Scpep1	Retinoid-inducible serine carboxypeptidase (EC 3.4.16.-) (Serine carboxypeptidase 1)	reviewed	4	TRUE							7	High	3	3	3	Mouse	FALSE	3 v 3	-0.371346	0.215	3 v 3	2.1675	0.0849141	0.0929635	7.87406	7.56758	8.2724	7.41109	7.38284	7.80607	4.3505	3.926	6.38024	6.62936	6.72383	7.80607	234.6	189.7	309.2	170.2	166.9	223.8	20.4	15.2
A6H619, F6WXS6	A6H619	A6H619	A6H619	A6H619	Phrf1	PHD and RING finger domain-containing protein 1	reviewed	3	TRUE							2	Medium	2	2	2	Mouse	FALSE	3 v 3	-0.37113	0.109007	3 v 3	2.16353	0.0281652	0.0559689	7.37678	7.40003	7.19279	6.66249	7.11582	7.07788	3.85798	3.76553	5.30012	5.8802	6.45615	7.07788	166.2	168.9	146.3	101.3	138.7	135.1	14.5	13.6
A0A0A6YY26, Q8C7K6	Q8C7K6	Q8C7K6	Q8C7K6	Q8C7K6	Pcyox1l	Prenylcysteine oxidase-like (EC 1.8.3.-)	reviewed	2	TRUE							7	High	5	6	5	Mouse	FALSE	3 v 3	-0.370824	0.0524985	3 v 3	2.16733	0.0268804	0.0559689	10.0751	10.0872	9.76321	9.75689	9.52845	9.52767	6.55152	6.44791	7.87036	8.97499	8.86913	9.52767	1078.7	1087.8	869	865.2	738.5	738.1	93.8	87.3
A0A1L1STF9, Q8CH25	Q8CH25	Q8CH25	Q8CH25	Q8CH25	Sltm	SAFB-like transcription modulator (Modulator of estrogen-induced transcription) (SAF-like transcription modulator)	reviewed	4	TRUE							18	High	21	28	21	Mouse	FALSE	3 v 3	-0.370501	0.115553	3 v 3	2.16741	0.0214894	0.0559689	13.1517	13.0991	12.6843	12.6761	12.6519	12.4956	9.62826	9.46046	10.7913	11.8943	11.9924	12.4956	9100.1	8774.6	6581.8	6544.8	6435.6	5774.8	791.4	704.5
A0A0J9YUA3, A0A0J9YUX9, A0A0J9YV08, A0A1D5RMM7, Q8VD75	Q8VD75	Q8VD75	Q8VD75	Q8VD75	Hip1	Huntingtin-interacting protein 1 (HIP-1) (Huntingtin-interacting protein I) (HIP-I)	reviewed	5	TRUE							15	High	15	16	12	Mouse	FALSE	3 v 3	-0.370497	0.224628	3 v 3	2.16754	0.0897213	0.0973639	11.2812	11.2992	11.9252	11.0222	10.9794	11.3925	7.75756	7.66035	10.0323	10.2404	10.3199	11.3925	2488.8	2519.9	3889.1	2079.8	2018.9	2688.4	216.4	202.3
F6VY18	F6VY18	F6VY18	F6VY18	F6VY18	Gmpr	GMP reductase (EC 1.7.1.7) (Guanosine 5'-monophosphate oxidoreductase)	unreviewed	2	TRUE							12	High	3	3	3	Mouse	FALSE	3 v 3	-0.370249	0.0439679	3 v 3	2.16821	0.0416312	0.0582624	9.91304	9.86604	9.73674	9.50581	9.6171	9.28216	6.38888	6.22689	7.84361	8.72417	8.95768	9.28216	964.1	933.2	853.2	727	785.3	622.6	83.8	74.9
F6SYJ2, P70362	P70362	P70362	P70362	P70362	Ufd1	Ubiquitin recognition factor in ER-associated degradation protein 1 (Ubiquitin fusion degradation protein 1 homolog) (UB fusion protein 1)	reviewed	5	TRUE							23	High	7	11	7	Mouse	FALSE	3 v 3	-0.370194	0.176012	3 v 3	2.16777	0.0173657	0.0559689	11.9201	12.0776	11.4548	11.5733	11.4714	11.2971	8.3966	8.43879	9.56186	10.7914	10.812	11.2971	3875.2	4322.2	2807	3047.2	2839.5	2516.4	337	347
Q61112	Q61112	Q61112	Q61112	Q61112	Sdf4	45 kDa calcium-binding protein (Cab45) (Stromal cell-derived factor 4) (SDF-4)	reviewed	5	TRUE							4	High	2	3	2	Mouse	FALSE	3 v 3	-0.369857	0.410634	3 v 3	2.16815	0.0480274	0.0616716	8.30012	7.69905	7.86666	8.23649	7.45368	7.06609	4.7761	4.06178	5.97269	7.4545	6.79442	7.06609	315.2	207.8	233.4	301.6	175.3	134	27.4	16.7
A0A0J9YVH9, D3Z4T3, D3Z666, Q99LS3	Q99LS3	Q99LS3	Q99LS3	Q99LS3	Psph	Phosphoserine phosphatase (PSP) (PSPase) (EC 3.1.3.3) (O-phosphoserine phosphohydrolase)	reviewed	4	TRUE							19	High	4	4	4	Mouse	FALSE	3 v 3	-0.369821	0.224855	3 v 3	2.16817	0.0169395	0.0559689	10.3144	10.1973	9.81314	9.45902	10.1356	9.62077	6.79051	6.55919	7.92006	8.67737	9.47614	9.62077	1273.3	1174.1	899.6	703.8	1124.9	787.3	110.7	94.3
E9QAT4, F7BPW6	E9QAT4	E9QAT4	E9QAT4	E9QAT4	Sec16a	Protein transport protein Sec16A (SEC16 homolog A) (p250)	reviewed	5	TRUE							4	High	9	10	9	Mouse	FALSE	3 v 3	-0.369686	0.157042	3 v 3	2.16826	0.0226404	0.0559689	11.0486	11.3095	10.7075	10.8115	10.6685	10.4766	7.52513	7.67101	8.81442	10.0296	10.0091	10.4766	2118.2	2538.1	1672.2	1797.1	1627.6	1424.9	184.2	203.8
A0A494BAR8, A0A494BAW8, Q8K3J1	Q8K3J1	Q8K3J1	Q8K3J1	Q8K3J1	Ndufs8	NADH dehydrogenase [ubiquinone] iron-sulfur protein 8, mitochondrial (EC 7.1.1.2) (Complex I-23kD) (CI-23kD) (NADH-ubiquinone oxidoreductase 23 kDa subunit)	reviewed	4	TRUE							29	High	6	10	6	Mouse	FALSE	3 v 3	-0.368941	0.0155444	3 v 3	2.16893	0.0552266	0.0666142	11.3468	11.2158	11.4546	10.9258	10.9033	11.0814	7.82337	7.57743	9.56167	10.144	10.2439	11.0814	2604.6	2378.4	2806.6	1945.3	1915.2	2166.8	226.5	191
M0QWY6, Q9ES57	M0QWY6, Q9ES57	Q9ES57	M0QWY6	Q9ES57	Cd200r1	Cell surface glycoprotein CD200 receptor 1 (CD200 cell surface glycoprotein receptor) (Cell surface glycoprotein OX2 receptor 1)	reviewed	5	TRUE							3	High	1	1	1	Mouse	FALSE	3 v 3	-0.368864	0.149873	3 v 3	2.16934	0.0827817	0.0909513	7.74349	7.99379	8.3147	7.71356	7.64386	7.58796	4.21723	4.35755	6.42122	6.93192	6.98413	7.58796	214.3	254.9	318.4	209.9	200	192.4	18.6	20.5
Q8BMK1	Q8BMK1	Q8BMK1	Q8BMK1	Q8BMK1	Mettl2	tRNA N(3)-methylcytidine methyltransferase METTL2 (EC 2.1.1.-) (Methyltransferase-like protein 2)	reviewed	4	TRUE							4	High	1	1	1	Mouse	FALSE	3 v 3	-0.368677	0.16983	3 v 3	2.16957	0.0190238	0.0559689	7.62936	7.55612	7.04985	7.17891	7.08002	6.87036	4.10434	3.91648	5.15785	6.39746	6.41954	6.87036	198	188.2	132.5	144.9	135.3	117	17.2	15.1
P54728	P54728	P54728	P54728	P54728	Rad23b	UV excision repair protein RAD23 homolog B (HR23B) (mHR23B) (XP-C repair-complementing complex 58 kDa protein) (p58)	reviewed	5	TRUE							29	High	12	28	9	Mouse	FALSE	3 v 3	-0.368292	0.00782567	3 v 3	2.16967	0.0465445	0.0607204	13.5318	13.6934	13.6249	13.2368	13.2866	13.2218	10.0083	10.0547	11.732	12.455	12.6272	13.2218	11843.3	13247	12633.1	9653.3	9992.1	9553.6	1029.9	1063.6
Q9CQN7	Q9CQN7	Q9CQN7	Q9CQN7	Q9CQN7	Mrpl41	Large ribosomal subunit protein mL41 (39S ribosomal protein L41, mitochondrial) (L41mt) (MRP-L41)	reviewed	3	TRUE							11	High	1	1	1	Mouse	FALSE	3 v 2	-0.36824	0.66641	3 v 2	1.844	0.40587	0.408182	4.49185	NA	5.75756	4.62644	4.35755	5.2854	1	NA	3.8679	3.848	3.70044	5.2854	22.5	NA	54.1	24.7	20.5	39	2	NA
Q8VEW1, Q8VFZ5	Q8VEW1, Q8VFZ5	Q8VEW1	Q8VFZ5	Q8VEW1	Or10a3	Olfactory receptor	unreviewed	2	TRUE							2	Medium	1	1	1	Mouse	FALSE	3 v 3	-0.368043	0.147431	3 v 3	2.16892	0.0879676	0.0958817	6.79701	6.52826	7.07146	6.63517	6.46761	6.18982	3.27798	2.88753	5.17792	5.853	5.80735	6.18982	111.2	92.3	134.5	99.4	88.5	73	9.7	7.4
A0A0A6YVT1, A0A0A6YXN9, A0A0A6YXR6, A0A0A6YY75, Q64735	A0A0A6YVT1, A0A0A6YXN9, A0A0A6YY75, Q64735	Q64735	A0A0A6YY75	Q64735	Cr1l	Complement component receptor 1-like protein (Complement regulatory protein Crry) (Protein p65)	reviewed	5	TRUE							8	High	5	7	5	Mouse	FALSE	3 v 3	-0.36781	0.0073888	3 v 3	2.17014	0.0467722	0.0608403	11.2574	11.1849	11.2086	10.9436	10.8077	10.7962	7.73403	7.54612	9.3156	10.1618	10.1482	10.7962	2448.1	2328	2366.6	1969.5	1792.4	1778.2	212.9	186.9
A2AH27, A2AH28, A2AH29, A2AH30, Q8BVU5	Q8BVU5	Q8BVU5	Q8BVU5	Q8BVU5	Nudt9	ADP-ribose pyrophosphatase, mitochondrial (EC 3.6.1.13) (ADP-ribose diphosphatase) (ADP-ribose phosphohydrolase) (Adenosine diphosphoribose pyrophosphatase) (ADPR-PPase) (Nucleoside diphosphate-linked moiety X motif 9) (Nudix motif 9)	reviewed	5	TRUE							7	High	3	3	3	Mouse	FALSE	3 v 3	-0.367141	0.00918366	3 v 3	2.17036	0.0481048	0.0616927	10.3659	10.4181	10.4837	10.0235	9.97685	10.1659	6.84298	6.78005	8.59096	9.24174	9.31741	10.1659	1319.6	1368.2	1431.9	1040.8	1007.7	1148.8	114.8	109.9
Q61334	Q61334	Q61334	Q61334	Q61334	Bcap29	B-cell receptor-associated protein 29 (BCR-associated protein 29) (Bap29)	reviewed	3	TRUE							10	High	3	3	3	Mouse	FALSE	3 v 3	-0.366995	0.254993	3 v 3	2.17088	0.0247404	0.0559689	10.1347	10.2131	9.58534	9.89724	9.69244	9.24246	6.61176	6.5744	7.69209	9.1153	9.03315	9.24246	1124.2	1187	768.2	953.6	827.4	605.7	97.8	95.3
P30415, Q8CBP6, S4R1C3, S4R2L3	P30415, Q8CBP6	P30415	P30415	P30415	Nktr	NK-tumor recognition protein (NK-TR protein) (Natural-killer cells cyclophilin-related protein) (Peptidyl-prolyl cis-trans isomerase NKTR) (PPIase) (EC 5.2.1.8)	reviewed	4	TRUE							2	High	3	3	3	Mouse	FALSE	3 v 3	-0.366977	0.18014	3 v 3	2.17067	0.0219253	0.0559689	9.61213	9.70061	9.14822	9.38952	9.08268	8.88783	6.08958	6.06178	7.2555	8.6077	8.42333	8.88783	782.6	832.1	567.4	670.7	542.2	473.7	68.1	66.8
P27661	P27661	P27661	P27661	P27661	H2ax	Histone H2AX (H2a/x) (Histone H2A.X)	reviewed	5	TRUE							54	High	11	44	6	Mouse	FALSE	3 v 3	-0.366415	0.354582	3 v 3	2.1715	0.021417	0.0559689	13.1524	13.0437	12.2789	12.1377	12.3776	12.8605	9.62899	9.40514	10.3859	11.3558	11.7181	12.8605	9104.5	8444.1	4969.5	4506.1	5321.3	7437	791.8	678
Q8BYN3	Q8BYN3	Q8BYN3	Q8BYN3	Q8BYN3	Itpk1	Inositol-tetrakisphosphate 1-kinase (EC 2.7.1.134) (Inositol 1,3,4-trisphosphate 5/6-kinase) (Inositol-triphosphate 5/6-kinase) (Ins(1,3,4)P(3) 5/6-kinase) (EC 2.7.1.159)	reviewed	5	TRUE							4	High	1	1	1	Mouse	FALSE	3 v 3	-0.365695	0.140752	3 v 3	2.17248	0.0161881	0.0559689	8.43962	8.54612	8.0129	8.13853	7.83289	7.93015	4.91648	4.90689	6.11894	7.35667	7.17293	7.93015	347.2	373.8	258.3	281.8	228	243.9	30.2	30
G3UWR2, G3UYG6, G3UYR9, G3UZX7, Q6Y7W8	G3UYG6, Q6Y7W8	Q6Y7W8	G3UYG6	Q6Y7W8	Gigyf2	GRB10-interacting GYF protein 2 (PERQ amino acid-rich with GYF domain-containing protein 2) (Trinucleotide repeat-containing gene 15 protein)	reviewed	5	TRUE							13	High	15	19	7	Mouse	FALSE	3 v 3	-0.364892	0.285084	3 v 3	2.17317	0.0158333	0.0559689	11.0649	11.1734	10.3998	10.6722	10.6722	10.1991	7.54148	7.5345	8.50661	9.89026	10.0128	10.1991	2142.2	2309.5	1351	1631.7	1631.7	1175.5	186.3	185.4
Q8BWZ3	Q8BWZ3	Q8BWZ3	Q8BWZ3	Q8BWZ3	Naa25	N-alpha-acetyltransferase 25, NatB auxiliary subunit (Mitochondrial distribution and morphology protein 20) (N-terminal acetyltransferase B complex subunit MDM20) (NatB complex subunit MDM20) (N-terminal acetyltransferase B complex subunit NAA25)	reviewed	3	TRUE							2	High	2	2	2	Mouse	FALSE	3 v 3	-0.364671	0.294133	3 v 3	2.17578	0.0067761	0.0559689	6.19574	6.47411	5.59694	5.72247	5.71425	5.73606	2.67807	2.82782	3.70044	4.94017	5.05745	5.73606	73.3	88.9	48.4	52.8	52.5	53.3	6.4	7.1
G3UX48, Q7TSC1	Q7TSC1	Q7TSC1	Q7TSC1	Q7TSC1	Prrc2a	Protein PRRC2A (HLA-B-associated transcript 2) (Proline-rich and coiled-coil-containing protein 2A)	reviewed	3	TRUE							10	High	19	23	15	Mouse	FALSE	3 v 3	-0.364023	0.228962	3 v 3	2.17385	0.0150858	0.0559689	12.0512	12.1107	11.4385	11.6165	11.6067	11.2851	8.52787	8.47208	9.54554	10.8347	10.9473	11.2851	4244.1	4422.6	2775.4	3140	3118.7	2495.4	369.1	355.1
Q8VCW8	Q8VCW8	Q8VCW8	Q8VCW8	Q8VCW8	Acsf2	Medium-chain acyl-CoA ligase ACSF2, mitochondrial (EC 6.2.1.2)	reviewed	3	TRUE							17	High	12	12	12	Mouse	FALSE	3 v 3	-0.363887	0.343697	3 v 3	2.17428	0.0956204	0.102706	10.5133	10.3685	11.1546	10.2597	9.93295	10.752	6.98982	6.72928	9.26162	9.47796	9.27356	10.752	1461.6	1322	2279.6	1226	977.5	1724.6	127.1	106.1
P97480, Q6P4T3	P97480, Q6P4T3	P97480	Q6P4T3	P97480	Eya3	Eyes absent homolog 3 (EC 3.1.3.48)	reviewed	5	TRUE							3	High	1	2	1	Mouse	FALSE	3 v 3	-0.363715	0.0460715	3 v 3	2.17402	0.0533912	0.0652765	8.46761	8.73944	8.6844	8.45492	8.1467	8.19869	4.94486	5.10014	6.79181	7.67313	7.48704	8.19869	354	427.4	411.4	350.9	283.4	293.8	30.8	34.3
B1AWD8, B1AWD9, B1AWE0, B1AWE1, O08585, Q6PFA2	B1AWD8, B1AWD9, B1AWE0, B1AWE1, O08585, Q6PFA2	O08585	Q6PFA2	O08585	Clta	Clathrin light chain A (Lca)	reviewed	5	TRUE							27	High	9	16	9	Mouse	FALSE	3 v 3	-0.361296	0.075435	3 v 3	2.17659	0.0658538	0.0752811	12.6061	12.9118	12.9891	12.5561	12.4705	12.3966	9.08268	9.27333	11.0962	11.7743	11.8111	12.3966	6234.7	7706.3	8130.6	6022.2	5675.5	5391.9	542.2	618.8
D3Z4A4, Q61171	Q61171	Q61171	Q61171	Q61171	Prdx2	Peroxiredoxin-2 (EC 1.11.1.24) (Thiol-specific antioxidant protein) (TSA) (Thioredoxin peroxidase 1) (Thioredoxin-dependent peroxide reductase 1) (Thioredoxin-dependent peroxiredoxin 2)	reviewed	5	TRUE							39	High	8	15	8	Mouse	FALSE	3 v 3	-0.360764	0.131424	3 v 3	2.17712	0.0725035	0.0813032	12.3261	12.3556	12.7797	12.0399	11.978	12.3613	8.80284	8.71699	10.8868	11.2581	11.3186	12.3613	5135	5240.8	7032.1	4210.9	4034	5261.5	446.6	420.8
B7ZD12, B7ZD13, O35309	O35309	O35309	O35309	O35309	Nmi	N-myc-interactor (Nmi) (N-myc and STAT interactor)	reviewed	5	TRUE							12	High	4	5	4	Mouse	FALSE	3 v 3	-0.360751	0.0689343	3 v 3	2.17705	0.0249681	0.0559689	10.9601	10.9913	10.6293	10.6338	10.4432	10.4214	7.4363	7.35315	8.7364	9.85191	9.78365	10.4214	1992.1	2035.7	1583.9	1588.9	1392.2	1371.4	173.2	163.5
Q922H9	Q922H9	Q922H9	Q922H9	Q922H9	Znf330	Zinc finger protein 330 (Nucleolar autoantigen 36) (Nucleolar cysteine-rich protein)	reviewed	3	TRUE							5	High	2	2	2	Mouse	FALSE	3 v 3	-0.359842	0.31814	3 v 3	2.17884	0.00499952	0.0559689	9.10617	9.23625	8.35975	8.57516	8.53021	8.51728	5.58195	5.59694	6.46597	7.79312	7.87098	8.51728	551.1	603.1	328.5	381.4	369.7	366.4	47.9	48.4
A0A1Y7VK66, A0A3Q4EHJ0, G3UX57, G3UZ90, P0DP27, Q9D6P8	P0DP27	P0DP27	P0DP27	P0DP27	Calm2	Calmodulin-2	reviewed	5	TRUE							81	High	10	62	9	Mouse	FALSE	3 v 3	-0.359818	0.313249	3 v 3	2.1781	0.103089	0.11001	13.8203	14.1037	14.6888	14.1511	13.5806	13.8016	10.2968	10.4651	12.7959	13.3692	12.9212	13.8016	14464.8	17604.5	26410.3	18192.5	12251	14279	1257.9	1413.5
A2AE89, D3YVP5, D3YVP6, E9QAC8, P10649, Q80W21	P10649	P10649	P10649	P10649	Gstm1	Glutathione S-transferase Mu 1 (EC 2.5.1.18) (GST 1-1) (GST class-mu 1) (Glutathione S-transferase GT8.7) (pmGT10)	reviewed	5	TRUE							79	High	21	108	8	Mouse	FALSE	3 v 3	-0.359751	0.0486955	3 v 3	2.17818	0.0288989	0.0559689	15.3216	15.1385	15.0038	14.7529	14.7796	14.852	11.7981	11.4998	13.1108	13.9711	14.1202	14.852	40950	36068.7	32854.3	27610.3	28126.3	29573.7	3561.1	2896
F6WMD1, P55302	P55302	P55302	P55302	P55302	Lrpap1	Alpha-2-macroglobulin receptor-associated protein (Alpha-2-MRAP) (Heparin-binding protein 44) (HBP-44) (Low density lipoprotein receptor-related protein-associated protein 1) (RAP)	reviewed	5	TRUE							19	High	8	9	8	Mouse	FALSE	3 v 3	-0.35885	0.183044	3 v 3	2.17903	0.08839	0.0962619	11.5858	11.7297	12.1988	11.6095	11.3762	11.4519	8.06232	8.09117	10.3058	10.8277	10.7168	11.4519	3073.7	3396.2	4701	3124.7	2658.2	2801.4	267.3	272.7
P83887, Q8VCK3	P83887, Q8VCK3	P83887	P83887	P83887	Tubg1	Tubulin gamma-1 chain (Gamma-1-tubulin) (Gamma-tubulin complex component 1) (GCP-1)	reviewed	5	TRUE							2	High	1	1	1	Mouse	FALSE	3 v 3	-0.35868	0.314201	3 v 3	2.1794	0.0271968	0.0559689	9.23458	9.15102	8.60844	8.9867	8.75288	8.17842	5.71149	5.51096	6.71562	8.20457	8.09329	8.17842	602.4	568.5	390.3	507.3	431.4	289.7	52.4	45.6
A0A494B9E3, F6XRE6, F6ZFB8, Q9JHF5	Q9JHF5	Q9JHF5	Q9JHF5	Q9JHF5	Tcirg1	V-type proton ATPase subunit a	unreviewed	5	TRUE							23	High	16	23	15	Mouse	FALSE	3 v 3	-0.358221	0.108122	3 v 3	2.17972	0.0763115	0.0847657	12.2661	12.1764	12.6348	12.1229	11.8543	12.0254	8.74248	8.53799	10.7418	11.3411	11.1949	12.0254	4925.6	4628.8	6359.9	4460.2	3702.6	4168.8	428.3	371.7
A0A338P7D2, Q91YJ2	Q91YJ2	Q91YJ2	Q91YJ2	Q91YJ2	Snx4	Sorting nexin-4	reviewed	5	TRUE							7	High	3	3	3	Mouse	FALSE	3 v 3	-0.35756	0.454097	3 v 3	2.17846	0.0911659	0.0985737	7.13031	7.29002	7.78986	6.52513	6.85549	7.75689	3.60881	3.65535	5.89724	5.74416	6.19574	7.75689	140.1	156.5	221.3	92.1	115.8	216.3	12.2	12.6
A0A140LHY5, A2A652, A2A654, A2A655, E9Q6A7	A2A654, A2A655, E9Q6A7	A2A654	E9Q6A7	A2A654	Bptf	Bromodomain PHD finger transcription factor	unreviewed	4	TRUE							2	High	7	7	7	Mouse	FALSE	3 v 3	-0.357066	0.0748991	3 v 3	2.18086	0.0280091	0.0559689	9.64313	9.86682	9.48824	9.30012	9.36172	9.26515	6.11894	6.22882	7.59544	8.51846	8.70217	9.26515	799.6	933.7	718.2	630.4	657.9	615.3	69.5	75
D6RHP9, D6RJ78, F6VRR0, F6WIZ2, F6XJ79, F6Z0Y5, Q80YR5	Q80YR5	Q80YR5	Q80YR5	Q80YR5	Safb2	Scaffold attachment factor B2 (SAF-B2)	reviewed	4	TRUE							18	High	17	22	12	Mouse	FALSE	3 v 3	-0.356441	0.0889237	3 v 3	2.18152	0.0208035	0.0559689	12.4964	12.5381	12.1427	11.967	12.1374	12.0034	8.97298	8.89936	10.2497	11.1852	11.478	12.0034	5778.2	5947.5	4521.8	4003.4	4505.3	4105.7	502.5	477.5
P70333	P70333	P70333	P70333	P70333	Hnrnph2	Heterogeneous nuclear ribonucleoprotein H2 (hnRNP H2) (Heterogeneous nuclear ribonucleoprotein H') (hnRNP H') [Cleaved into: Heterogeneous nuclear ribonucleoprotein H2, N-terminally processed]	reviewed	3	TRUE							30	High	11	34	5	Mouse	FALSE	3 v 3	-0.355405	0.012053	3 v 3	2.18249	0.0505202	0.0631407	12.7094	12.7709	12.8784	12.3659	12.3725	12.5541	9.18587	9.13237	10.9855	11.5841	11.713	12.5541	6697.4	6989	7529.9	5278.4	5302.6	6013.9	582.4	561.2
A0A1L1SVD8, Q9JHS9	A0A1L1SVD8, Q9JHS9	Q9JHS9	Q9JHS9	Q9JHS9	Cwc15	Spliceosome-associated protein CWC15 homolog (Embryonic development factor 1) (mED1)	reviewed	4	TRUE							8	High	3	3	3	Mouse	FALSE	3 v 3	-0.355209	0.264955	3 v 3	2.18242	0.0129495	0.0559689	10.4913	10.2947	9.78725	9.50024	10.0863	9.9211	6.96809	6.65678	7.89421	8.71836	9.42689	9.9211	1439.4	1256.1	883.6	724.2	1087.1	969.5	125.2	100.9
E9PVQ4, E9Q004, E9QA45, Q3UJK4	E9QA45, Q3UJK4	Q3UJK4	Q3UJK4	Q3UJK4	Gtpbp2	GTP-binding protein 2 (GTP-binding-like protein 2)	reviewed	3	TRUE							3	High	2	2	2	Mouse	FALSE	3 v 3	-0.354584	0.0908374	3 v 3	2.18295	0.0218223	0.0559689	7.26679	7.52513	7.08321	6.85674	6.87036	7.08428	3.74416	3.88753	5.18982	6.07468	6.2114	7.08428	154	184.2	135.6	115.9	117	135.7	13.4	14.8
Q8C142	Q8C142	Q8C142	Q8C142	Q8C142	Ldlrap1	Low density lipoprotein receptor adapter protein 1 (Autosomal recessive hypercholesterolemia protein homolog)	reviewed	5	TRUE							14	High	4	4	4	Mouse	FALSE	3 v 3	-0.354441	0.276627	3 v 3	2.18295	0.00788234	0.0559689	10.1004	10.2198	9.44501	9.50204	9.5214	9.67842	6.57743	6.58195	7.55228	8.72007	8.86202	9.67842	1097.8	1192.5	697	725.1	734.9	819.4	95.5	95.8
Q9QUR8	Q9QUR8	Q9QUR8	Q9QUR8	Q9QUR8	Sema7a	Semaphorin-7A (Semaphorin-K1) (Sema K1) (Semaphorin-L) (Sema L) (CD antigen CD108)	reviewed	5	TRUE							8	High	3	3	3	Mouse	FALSE	3 v 3	-0.353989	0.00253361	3 v 3	2.18428	0.0441606	0.0595264	8.94046	8.8205	8.89754	8.45615	8.55919	8.5812	5.41616	5.1819	7.0045	7.67455	7.89966	8.5812	491.3	452.1	476.9	351.2	377.2	383	42.7	36.3
A0A1D5RLD5, Q9D8X2	Q9D8X2	Q9D8X2	Q9D8X2	Q9D8X2	Ccdc124	Coiled-coil domain-containing protein 124	reviewed	3	TRUE							31	High	8	8	8	Mouse	FALSE	3 v 3	-0.353729	0.260588	3 v 3	2.18429	0.0159752	0.0559689	11.6951	11.8418	11.1063	11.352	11.2917	10.9383	8.17143	8.2031	9.21335	10.5701	10.6323	10.9383	3315.6	3670.7	2204.6	2613.9	2506.9	1962.3	288.3	294.7
A2AVJ7, Q99PL5	A2AVJ7, Q99PL5	Q99PL5	A2AVJ7	Q99PL5	Rrbp1	Ribosome-binding protein 1 (Ribosome receptor protein) (RRp) (mRRp)	reviewed	5	TRUE							62	High	78	123	78	Mouse	FALSE	3 v 3	-0.352633	0.0365612	3 v 3	2.18528	0.0308299	0.0559689	15.7395	15.8085	15.5163	15.4613	15.3057	15.2394	12.216	12.1699	13.6234	14.6795	14.6463	15.2394	54708.3	57390.1	46867.8	45114.3	40502	38682.5	4757.6	4608
A0A1Y7VJ71, A0A494B9A7, F8WGL3, P18760, P45591	P18760	P18760	P18760	P18760	Cfl1	Cofilin-1 (Cofilin, non-muscle isoform)	reviewed	5	TRUE							93	High	24	132	23	Mouse	FALSE	3 v 3	-0.352437	0.286073	3 v 3	2.18549	0.102001	0.108991	15.5087	15.6675	16.3122	15.6288	15.3149	15.4874	11.9852	12.0289	14.4192	14.847	14.6555	15.4874	46620.9	52045.5	81368.7	50668.2	40760.2	45937.5	4054.3	4178.8
A0A0J9YTR7, Q9Z126	Q9Z126	Q9Z126	Q9Z126	Q9Z126	Pf4	Platelet factor 4 (PF-4) (C-X-C motif chemokine 4)	reviewed	5	TRUE							34	High	4	7	4	Mouse	FALSE	3 v 3	-0.352304	0.737977	3 v 3	2.18595	0.206807	0.211514	10.6522	9.74769	11.1643	8.99294	9.66587	11.8485	7.12825	6.10852	9.27123	8.21091	9.00647	11.8485	1609.3	859.7	2295	509.5	812.3	3687.6	139.9	69
A0A2R8VKI5, A0A2R8W6V7, F2Z494, Q8VDD5	Q8VDD5	Q8VDD5	Q8VDD5	Q8VDD5	Myh9	Myosin-9 (Cellular myosin heavy chain, type A) (Myosin heavy chain 9) (Myosin heavy chain, non-muscle IIa) (Non-muscle myosin heavy chain A) (NMMHC-A) (Non-muscle myosin heavy chain IIa) (NMMHC II-a) (NMMHC-IIA)	reviewed	5	TRUE							58	High	139	628	112	Mouse	FALSE	3 v 3	-0.352232	0.360413	3 v 3	2.18569	0.0220715	0.0559689	18.2887	17.9715	17.399	17.2505	17.3875	17.9645	14.7652	14.3329	15.506	16.4687	16.728	17.9645	320220	257014	172828	155927	171454	255772	27847.3	20636.1
D3YZM4, E9Q5B2, G5E8X1, Q9DCS2	Q9DCS2	Q9DCS2	Q9DCS2	Q9DCS2	Mettl26	Methyltransferase-like 26	reviewed	2	TRUE							25	High	6	6	6	Mouse	FALSE	3 v 3	-0.351945	0.0233979	3 v 3	2.18595	0.0452236	0.0600108	11.0375	11.1955	11.1087	10.9086	10.66	10.7172	7.51412	7.55689	9.21578	10.1268	10.0006	10.7172	2102	2345.2	2208.2	1922.3	1618	1683.5	182.8	188.3
B0QZL5, B1AS24, B1AS25, B1AS26, O35904, Q3T9Y0, Q3TBW3, Q3UDT3, Q8CI98	O35904, Q3T9Y0, Q3TBW3, Q3UDT3, Q8CI98	O35904	Q3UDT3	O35904	Pik3cd	Phosphatidylinositol 4,5-bisphosphate 3-kinase catalytic subunit delta isoform (PI3-kinase subunit delta) (PI3K-delta) (PI3Kdelta) (PtdIns-3-kinase subunit delta) (EC 2.7.1.137) (EC 2.7.1.153) (Phosphatidylinositol 4,5-bisphosphate 3-kinase 110 kDa catalytic subunit delta) (PtdIns-3-kinase subunit p110-delta) (p110delta)	reviewed	5	TRUE							13	High	13	15	10	Mouse	FALSE	3 v 3	-0.35193	0.269156	3 v 3	2.18587	0.00839542	0.0559689	11.9173	12.0406	11.287	11.4386	11.4267	11.3238	8.39403	8.40216	9.39403	10.6568	10.7673	11.3238	3867.8	4213	2498.8	2775.7	2752.9	2563.3	336.4	338.3
B1AWT7, F6SPK0, Q9JJZ4	Q9JJZ4	Q9JJZ4	Q9JJZ4	Q9JJZ4	Ube2j1	Ubiquitin-conjugating enzyme E2 J1 (EC 2.3.2.23) (E2 ubiquitin-conjugating enzyme J1) (Non-canonical ubiquitin-conjugating enzyme 1) (NCUBE-1)	reviewed	5	TRUE							18	High	5	5	5	Mouse	FALSE	3 v 3	-0.351818	0.191558	3 v 3	2.18619	0.092526	0.0997287	10.1956	10.3939	10.8235	10.2855	10.1374	9.93472	6.67243	6.75489	8.93044	9.50363	9.47796	9.93472	1172.7	1345.5	1812.2	1248.1	1126.3	978.7	102	108
Q8QZT1	Q8QZT1	Q8QZT1	Q8QZT1	Q8QZT1	Acat1	Acetyl-CoA acetyltransferase, mitochondrial (EC 2.3.1.9) (Acetoacetyl-CoA thiolase)	reviewed	5	TRUE							37	High	14	22	14	Mouse	FALSE	3 v 3	-0.351571	0.173869	3 v 3	2.18631	0.0809515	0.0892381	12.8752	12.7939	13.3568	12.662	12.4935	12.8156	9.35182	9.15532	11.4638	11.8802	11.834	12.8156	7513.1	7101.3	10490.2	6481.1	5766.4	7209.2	653.4	570.2
P35486	P35486	P35486	P35486	P35486	Pdha1	Pyruvate dehydrogenase E1 component subunit alpha, somatic form, mitochondrial (EC 1.2.4.1) (PDHE1-A type I)	reviewed	5	TRUE							34	High	15	19	15	Mouse	FALSE	3 v 3	-0.350931	0.0199154	3 v 3	2.18696	0.0441925	0.0595264	12.1298	12.1129	12.058	11.8606	11.7388	11.6485	8.60622	8.47452	10.165	11.0788	11.0794	11.6485	4481.5	4429.5	4264.1	3718.8	3417.6	3210.4	389.7	355.7
Q8BGF0	Q8BGF0	Q8BGF0	Q8BGF0	Q8BGF0	AW551984	Expressed sequence AW551984	unreviewed	1	TRUE							2	High	3	4	1	Mouse	FALSE	3 v 3	-0.350265	0.330271	3 v 3	2.18913	0.048126	0.0616927	8.34341	8.29002	8.31606	8.51136	7.75288	7.63445	4.81762	4.64962	6.42291	7.72928	7.09381	7.63445	324.8	313	318.7	364.9	215.7	198.7	28.2	25.1
D6RGT6, Q6NVF4	Q6NVF4	Q6NVF4	Q6NVF4	Q6NVF4	Helb	DNA helicase B (EC 3.6.4.12)	reviewed	5	TRUE							5	High	5	5	5	Mouse	FALSE	3 v 3	-0.349935	0.000913151	3 v 3	2.1879	0.0468674	0.0608821	8.271	8.29416	8.32328	7.95245	7.93782	7.94837	4.74953	4.65535	6.42962	7.17093	7.27891	7.94837	308.9	313.9	320.3	247.7	245.2	247	26.9	25.2
B5B2N2, B5B2N4, B5B2N5, B5B2N7, O88942, Q6P7T9, Q9DBQ6	B5B2N2, B5B2N4, B5B2N7, Q6P7T9	B5B2N2	B5B2N2	B5B2N2	Nfatc1	Nuclear factor of activated T cells, cytoplasmic, calcineurin dependent 1 (Nuclear factor of activated T-cells c1 isoform IA-IXL)	unreviewed	3	TRUE							6	High	5	5	5	Mouse	FALSE	3 v 3	-0.349869	0.0844428	3 v 3	2.18812	0.0292625	0.0559689	9.51037	9.20163	9.12954	8.75087	9.08135	8.95971	5.98641	5.56377	7.23649	7.96924	8.42206	8.95971	729.3	588.8	560.1	430.8	541.7	497.9	63.4	47.3
F6SJR1, Q8CJF7	Q8CJF7	Q8CJF7	Q8CJF7	Q8CJF7	Ahctf1	Protein ELYS (Embryonic large molecule derived from yolk sac) (Protein MEL-28) (Putative AT-hook-containing transcription factor 1)	reviewed	5	TRUE							5	High	10	11	10	Mouse	FALSE	3 v 3	-0.349465	0.0293609	3 v 3	2.18819	0.0316699	0.0559689	10.0407	10.1202	9.95739	9.57573	9.64872	9.84549	6.51728	6.4822	8.06447	8.79377	8.98925	9.84549	1053.3	1113	994.2	763.1	802.7	920	91.6	89.4
P20060	P20060	P20060	P20060	P20060	Hexb	Beta-hexosaminidase subunit beta (EC 3.2.1.52) (Beta-N-acetylhexosaminidase subunit beta) (Hexosaminidase subunit B) (N-acetyl-beta-glucosaminidase subunit beta)	reviewed	5	TRUE						P20060	43	High	29	64	29	Mouse	FALSE	3 v 3	-0.349087	0.0984222	3 v 3	2.18886	0.0698348	0.0787731	13.9283	13.8251	14.2577	13.5819	13.601	13.781	10.4048	10.1865	12.3648	12.8001	12.9416	13.781	15589.7	14513.6	19588.8	12262	12425.5	14076.3	1355.7	1165.3
Q9EQP2	Q9EQP2	Q9EQP2	Q9EQP2	Q9EQP2	Ehd4	EH domain-containing protein 4 (PAST homolog 2) (mPAST2)	reviewed	5	TRUE							33	High	17	26	13	Mouse	FALSE	3 v 3	-0.348744	0.299111	3 v 3	2.18909	0.0940893	0.101149	11.534	11.8533	12.3876	11.5271	11.4005	11.801	8.01067	8.2148	10.4947	10.7453	10.741	11.801	2965.4	3699.9	5358.5	2951.3	2703.3	3568.3	257.9	297.1
Q9EQI8	Q9EQI8	Q9EQI8	Q9EQI8	Q9EQI8	Mrpl46	Large ribosomal subunit protein mL46 (39S ribosomal protein L46, mitochondrial) (L46mt) (MRP-L46)	reviewed	3	TRUE							10	High	3	3	3	Mouse	FALSE	3 v 3	-0.348207	0.148209	3 v 3	2.19352	0.0252711	0.0559689	7.18388	7.27519	6.99095	7.01792	6.49025	6.89724	3.65535	3.63227	5.09592	6.23649	5.83036	6.89724	145.4	154.9	127.2	129.6	89.9	119.2	12.6	12.4
O35516	O35516	O35516	O35516	O35516	Notch2	Neurogenic locus notch homolog protein 2 (Notch 2) (Motch B) [Cleaved into: Notch 2 extracellular truncation; Notch 2 intracellular domain]	reviewed	5	TRUE							1	High	1	1	1	Mouse	FALSE	3 v 3	-0.348139	0.259764	3 v 3	2.19219	0.0143288	0.0559689	7.94486	7.56682	7.16892	7.1918	7.25456	7.18982	4.41954	3.926	5.27426	6.41109	6.59544	7.18982	246.4	189.6	143.9	146.2	152.7	146	21.4	15.2
Q9DAA6	Q9DAA6	Q9DAA6	Q9DAA6	Q9DAA6	Exosc1	Exosome complex component CSL4 (Exosome component 1)	reviewed	4	TRUE							18	High	3	3	3	Mouse	FALSE	3 v 3	-0.347901	0.0996689	3 v 3	2.19042	0.0696938	0.0786702	7.9472	7.81186	8.25456	7.67666	7.51254	7.7807	4.42626	4.16993	6.36107	6.89482	6.853	7.7807	246.8	224.7	305.4	204.6	182.6	219.9	21.5	18
A0A1W2P768, A0A8I4SYN6, P68433, P84228	P68433	P68433	P68433	P68433	H3c1; H3c8; H3c10; H3c11	Histone H3.1	reviewed	5	TRUE							77	High	19	151	4	Mouse	FALSE	3 v 3	-0.347437	0.497045	3 v 3	2.19049	0.0151167	0.0559689	15.6453	15.2691	14.2677	14.6564	14.4637	15.0198	12.1219	11.6304	12.3748	13.8745	13.8042	15.0198	51251.5	39486	19725	25822.7	22594.2	33220.1	4457	3170.4
Q9D735	Q9D735	Q9D735	Q9D735	Q9D735	Trir	Telomerase RNA component interacting RNase (EC 3.1.13.-) (Exoribonuclease Trir)	reviewed	2	TRUE							48	High	8	10	8	Mouse	FALSE	3 v 3	-0.347395	0.323665	3 v 3	2.19061	0.0109403	0.0559689	11.8275	11.9063	11.0826	11.4233	11.3558	10.9951	8.30378	8.26772	9.18958	10.6414	10.6964	10.9951	3634.3	3838.4	2168.7	2746.3	2620.9	2041	316	308.2
F7CGC9, Q91ZF0	Q91ZF0	Q91ZF0	Q91ZF0	Q91ZF0	Dnajc24	DnaJ homolog subfamily C member 24 (CSL-type zinc finger-containing protein 3) (Diphthamide biosynthesis protein 4) (J domain protein DjC7)	reviewed	4	TRUE							18	High	3	3	3	Mouse	FALSE	3 v 3	-0.347262	0.199974	3 v 3	2.19185	0.031249	0.0559689	7.75689	8.21335	7.7286	7.87652	7.35931	7.42122	4.23266	4.57289	5.83542	7.09487	6.70044	7.42122	216.3	296.8	212.1	235	164.2	171.4	18.8	23.8
O35674	O35674	O35674	O35674	O35674	Adam19	Disintegrin and metalloproteinase domain-containing protein 19 (ADAM 19) (EC 3.4.24.-) (Meltrin-beta)	reviewed	5	TRUE							6	High	6	7	6	Mouse	FALSE	3 v 3	-0.347128	0.274106	3 v 3	2.19063	0.00901133	0.0559689	10.4751	10.5023	9.78545	10.0531	9.87774	9.79067	6.95187	6.86419	7.89239	9.27123	9.21844	9.79067	1423.4	1450.5	882.5	1062.4	940.8	885.7	123.8	116.5
G3UWR0, G3UY49, O35887	O35887	O35887	O35887	O35887	Calu	Calumenin (Crocalbin)	reviewed	4	TRUE							34	High	9	18	2	Mouse	FALSE	3 v 3	-0.346444	0.11916	3 v 3	2.19153	0.0276247	0.0559689	13.1807	13.3109	12.8565	12.8629	12.8918	12.5541	9.65714	9.67225	10.9635	12.0811	12.2324	12.5541	9284.9	10162	7416.6	7449.4	7600	6013.9	807.4	815.9
A0A087WPI2, A0A087WPS7, A0A087WQC5, A0A087WR62, A0A0R4J1C7, A0A0R4J2C1, A0A0R4J2C6, A0A1B0GT76, A0A2I3BQ03, D3YW45, D3YXF4, D3YXN6, P63101, Q922T2, Q9D3X9, Q9QXJ1	P63101	P63101	P63101	P63101	Ywhaz	14-3-3 protein zeta/delta (Protein kinase C inhibitor protein 1) (KCIP-1) (SEZ-2)	reviewed	5	TRUE							65	High	22	138	15	Mouse	FALSE	3 v 3	-0.346158	0.179479	3 v 3	2.19176	0.0835372	0.0916388	14.7724	14.8723	15.3345	14.696	14.5802	14.6644	11.2489	11.2337	13.4415	13.9142	13.9208	14.6644	27985.5	29991.7	41317.6	26543	24494.9	25967.6	2433.7	2408.1
A0A1B0GX81, G3UXT8, G3UYQ2, G3UYZ0, G3UZT6, G3V013, Q3UF95, Q9Z1R2, S4R183, S4R224	Q3UF95, Q9Z1R2	Q9Z1R2	Q9Z1R2	Q9Z1R2	Bag6	Large proline-rich protein BAG6 (BAG family molecular chaperone regulator 6) (BCL2-associated athanogene 6) (BAG-6) (HLA-B-associated transcript 3) (Protein Scythe)	reviewed	5	TRUE							14	High	13	15	12	Mouse	FALSE	3 v 3	-0.346016	0.17801	3 v 3	2.1917	0.0168954	0.0559689	11.5989	11.7469	11.161	11.3067	11.1178	11.0443	8.07575	8.10852	9.26819	10.5248	10.4584	11.0443	3101.9	3436.9	2289.8	2533.1	2222.2	2111.9	269.8	276
Q31094, Q31099	Q31094, Q31099	Q31099	Q31099	Q31099	H2-DMb2	H2-M beta 2 (H2-M beta 2 chain) (Histocompatibility 2, class II, locus Mb2) (MHC class II H2-M beta 2 chain) (MHC class II antigen Mb2)	unreviewed	5	TRUE							5	High	1	1	1	Mouse	FALSE	3 v 3	-0.345517	0.444985	3 v 3	2.19129	0.116085	0.122452	7.96174	7.69836	8.7866	7.83415	7.38024	8.19574	4.43962	4.06178	6.8936	7.05202	6.7211	8.19574	249.3	207.7	441.6	228.2	166.6	293.2	21.7	16.7
D3Z2H0, Q91YR1	Q91YR1	Q91YR1	Q91YR1	Q91YR1	Twf1	Twinfilin-1 (Protein A6)	reviewed	5	TRUE							21	High	8	15	4	Mouse	FALSE	3 v 3	-0.345346	0.258564	3 v 3	2.19257	0.0789241	0.0873733	10.999	11.0413	11.5673	10.6136	10.7303	11.2277	7.47573	7.40259	9.67437	9.83178	10.0709	11.2277	2046.6	2107.5	3034.6	1566.8	1698.8	2398.1	178	169.2
Q91WA1	Q91WA1	Q91WA1	Q91WA1	Q91WA1	Tipin	TIMELESS-interacting protein	reviewed	5	TRUE							3	High	1	1	1	Mouse	FALSE	3 v 3	-0.34529	0.404169	3 v 3	2.18976	0.00274575	0.0559689	7.00338	7.05853	6.07468	6.67243	6.23649	6.1918	3.48543	3.41954	4.18587	5.89239	5.57592	6.1918	128.3	133.3	67.4	102	75.4	73.1	11.2	10.7
Q3URS9	Q3URS9	Q3URS9	Q3URS9	Q3URS9	Ccdc51	Mitochondrial potassium channel (MITOK) (Coiled-coil domain-containing protein 51)	reviewed	5	TRUE							7	High	2	2	2	Mouse	FALSE	3 v 3	-0.345023	0.59855	3 v 3	2.1955	0.011262	0.0559689	6.24413	6.30195	4.98185	5.34341	6.29646	4.853	2.72247	2.65535	3.08746	4.56071	5.63807	4.853	75.8	78.9	31.6	40.6	78.6	28.9	6.6	6.3
A0A0R4J0Q5, P21619	P21619	P21619	P21619	P21619	Lmnb2	Lamin-B2	reviewed	5	TRUE							57	High	30	44	27	Mouse	FALSE	3 v 3	-0.344847	0.0748107	3 v 3	2.19305	0.0513566	0.0637508	13.8193	13.7804	13.7815	13.5429	13.5581	13.2457	10.2959	10.1419	11.8885	12.761	12.8986	13.2457	14455.1	14070.6	14081.2	11934.5	12061	9713.1	1257.1	1129.8
Q00941	Q00941	Q00941	Q00941	Q00941	Csf2ra	Granulocyte-macrophage colony-stimulating factor receptor subunit alpha (GM-CSF-R-alpha) (GMCSFR-alpha) (GMR-alpha) (CD antigen CD116)	reviewed	4	TRUE							13	High	7	7	7	Mouse	FALSE	3 v 3	-0.344552	0.0181577	3 v 3	2.19336	0.0392679	0.0571626	11.2303	11.0308	11.0485	10.8049	10.7004	10.7707	7.70667	7.39232	9.15558	10.0231	10.0408	10.7707	2402.5	2092.2	2118	1788.9	1663.9	1747.1	208.9	168
D6RCZ2, Q5SWD9	D6RCZ2, Q5SWD9	Q5SWD9	D6RCZ2	Q5SWD9	Tsr1	Pre-rRNA-processing protein TSR1 homolog	reviewed	3	TRUE							1	Medium	1	1	1	Mouse	FALSE	3 v 3	-0.343704	0.0749397	3 v 3	2.19449	0.0238626	0.0559689	9.15026	9.05501	8.76984	8.77281	8.54767	8.62352	5.62644	5.41616	6.87652	7.99095	7.88813	8.62352	568.2	531.9	436.5	437.4	374.2	394.4	49.4	42.7
G3UXX3, G3UZ79, Q64105, Q91XH5	Q64105, Q91XH5	Q64105	Q64105	Q64105	Spr	Sepiapterin reductase (SPR) (EC 1.1.1.153)	reviewed	5	TRUE							40	High	7	9	7	Mouse	FALSE	3 v 3	-0.343566	0.276574	3 v 3	2.19443	0.0599997	0.0705408	11.2506	11.1773	11.4982	10.6454	10.8318	11.4182	7.72724	7.53838	9.60529	9.86357	10.1724	11.4182	2436.5	2315.8	2892.7	1601.7	1822.6	2736.7	211.9	185.9
O55234, Q8BTY5	O55234	O55234	O55234	O55234	Psmb5	Proteasome subunit beta type-5 (EC 3.4.25.1) (Macropain epsilon chain) (Multicatalytic endopeptidase complex epsilon chain) (Proteasome chain 6) (Proteasome epsilon chain) (Proteasome subunit X)	reviewed	5	TRUE							44	High	11	13	11	Mouse	FALSE	3 v 3	-0.343156	0.575638	3 v 3	2.19479	0.00204679	0.0559689	12.1918	12.3208	11.2158	11.8871	12.1151	10.6966	8.66818	8.68229	9.32283	11.1053	11.4557	10.6966	4678.3	5116.1	2378.4	3787.8	4436.3	1659.6	406.8	410.8
P42228, Q3V157	P42228, Q3V157	P42228	P42228	P42228	Stat4	Signal transducer and activator of transcription 4	reviewed	5	TRUE							4	High	3	3	3	Mouse	FALSE	3 v 3	-0.342803	0.263347	3 v 3	2.19448	0.0149551	0.0559689	8.06393	8.17493	7.46434	7.73877	7.60511	7.33092	4.54226	4.53605	5.57289	6.95768	6.94603	7.33092	267.6	289	176.6	213.6	194.7	161	23.3	23.2
A2BE92, A2BE93, Q9EQU5	A2BE93, Q9EQU5	Q9EQU5	A2BE93	Q9EQU5	Set	Protein SET (Phosphatase 2A inhibitor I2PP2A) (I-2PP2A) (Template-activating factor I) (TAF-I)	reviewed	5	TRUE							30	High	10	26	10	Mouse	FALSE	3 v 3	-0.342508	0.165134	3 v 3	2.19546	0.0543476	0.0659379	13.2834	13.3513	13.2836	13.2067	13.0253	12.6588	9.75989	9.7127	11.3906	12.4249	12.3659	12.6588	9970.1	10450.9	9971.4	9454.1	8336.9	6466.5	867	839.1
F6XMS4, Q91VU7	F6XMS4, Q91VU7	Q91VU7	F6XMS4	Q91VU7	Pus7	Pseudouridylate synthase 7 homolog (EC 5.4.99.-)	reviewed	5	TRUE							3	High	1	1	1	Mouse	FALSE	3 v 3	-0.341519	0.146849	3 v 3	2.19467	0.0467418	0.0608396	6.2891	5.76818	5.90448	5.77347	5.64962	5.51412	2.76553	2.1375	4.00899	4.99095	4.99095	5.51412	78.2	54.5	59.9	54.7	50.2	45.7	6.8	4.4
[truncated: 4,923 more rows]
[truncated: 16 more columns]
